# Supplementary material for: Crystal structure of a 2:1 piroxicam–gentisic acid co-crystal featuring neutral and zwitterionic piroxicam mol­ecules
Source: Acta Crystallogr E Crystallogr Commun. 2016 Nov 4;72(Pt 12):1714–7. doi: 10.1107/S2056989016017321 (PMC5137592; doi:10.1107/S2056989016017321)
Supplement: Supplementary file 1 [file e-72-01714-sup1.cif]

##############################################################################
#                                                                            #
# This CIF contains the data in a paper accepted for publication in          #
# Acta Crystallographica Section E. It conforms to the requirements of       #
# Notes for Authors for Acta Crystallographica Section E, and has been       #
# peer reviewed under the auspices of the IUCr Commission on Journals.       #
#                                                                            #
# Full details of the Crystallographic Information File format               #
# are given in the paper "The Crystallographic Information File (CIF):       #
# a New Standard Archive File for Crystallography" by S. R. Hall, F. H.      #
# Allen and I. D. Brown [Acta Cryst. (1991), A47, 655-685].                  #
#                                                                            #
# The current version of the core CIF dictionary is obtainable from          #
# ftp://ftp.iucr.org/pub/cif_core.dic.                                       #
#                                                                            #
# Software is freely available for graphical display of the structure(s)     #
# in this CIF. For information consult the CIF software page                 #
# http://www.iucr.org/resources/cif/software.                                #
#                                                                            #
# This file may be used for bona fide research purposes within the           #
# scientific community so long as proper attribution is given to the journal # 
# article from which it was obtained.                                        #
#                                                                            #
##############################################################################
data_I
_database_code_depnum_ccdc_archive 'CCDC 1512430'
_audit_creation_method     SHELXL-2014/6
_journal_date_recd_electronic     2016-10-21
_journal_date_accepted     2016-10-27
_journal_name_full     'Acta Crystallographica, Section E'
_journal_year     2016
_journal_volume     72
_journal_issue     12
_journal_page_first     1714
_journal_page_last     1717
_journal_paper_category     GO
_journal_paper_doi     10.1107/S2056989016017321
_journal_coeditor_code     HB7625
_publ_contact_author
;
Toby J. Woods
University of Illinois
School of Chemical Sciences, Box 59-1
505 South Mathews Ave
Urbana, Illinois  61801
USA
;
_publ_contact_author_name     'Toby J. Woods'
_publ_contact_author_address
;
505 South Mathews Ave
Urbana, IL 61801
USA
;
_publ_contact_author_email     'tobyw@illinois.edu'
_publ_contact_author_fax     ?
_publ_contact_author_phone     '1  217 300 1081'
_publ_section_title
;
Crystal structure of a 2:1 piroxicam--gentisic acid co-crystal featuring neutral
and zwitterionic piroxicam molecules.
;
loop_
    _publ_author_name
    _publ_author_footnote
    _publ_author_address
    'Horstman, Elizabeth M.' .
;
University of Illinois
Department of Chemical and Biomolecular Engineering
600 S. Mathews Ave
Urbana, IL 61801
USA
;
    'Bertke, Jeffery A.' .
;
University of Illinois
School of Chemical Sciences, Box 59-1
505 South Mathews Avenue
Urbana, Illinois 61801
USA
;
    'Woods, Toby J.' .
;
University of Illinois
School of Chemical Sciences, Box 59-1
505 South Mathews Avenue
Urbana, Illinois 61801
USA
;
    'Kenis, Paul J. A.' .
;
University of Illinois
Department of Chemical and Biomolecular Engineering
600 S. Mathews Ave
Urbana, IL 61801
USA
;
_publ_section_synopsis
;
A new co-crystal of piroxicam and gentisic acid has been characterized, in which
the ratio of piroxicam (one neutral molecule and one zwitterion) to gentisic
acid is 2:1.
;
_chemical_name_systematic
;\
4-Hydroxy-1,1-dioxo-<i>N</i>-(pyridin-2-yl)-2<i>H</i>-1\l^6^,2-benzothiazine-\
3-carboxamide--\
2-(4-oxido-1,1-dioxo-2<i>H</i>-1\l^6^,2-benzothiazine-3-amido)pyridin-1-ium--\
2,5-dihydroxybenzoic acid
;
_chemical_name_common
;
Piroxicam--gentisic acid (2/1)
;
_chemical_formula_moiety     '2(C15 H13 N3 O4 S), C7 H6 O4'
_chemical_formula_sum     'C37 H32 N6 O12 S2'
_chemical_formula_structural     ?
_chemical_formula_analytical     ?
_chemical_formula_iupac     '2C15 H13 N3 O4 S, C7 H6 O4'
_chemical_formula_weight     816.80
_chemical_melting_point     ?
_shelx_space_group_comment
;
The symmetry employed for this shelxl refinement is uniquely defined
by the following loop, which should always be used as a source of
symmetry information in preference to the above space-group names.
They are only intended as comments.
;
_space_group_crystal_system     triclinic
_space_group_name_H-M_alt     'P -1'
_space_group_name_Hall     '-P 1'
loop_
    _space_group_symop_operation_xyz
    'x, y, z'
    '-x, -y, -z'
_cell_length_a     8.8764(3)
_cell_length_b     13.4060(5)
_cell_length_c     15.2678(6)
_cell_angle_alpha     80.4660(15)
_cell_angle_beta     85.4332(15)
_cell_angle_gamma     78.4602(15)
_cell_volume     1753.48(11)
_cell_formula_units_Z     2
_cell_measurement_reflns_used     9375
_cell_measurement_theta_min     2.94
_cell_measurement_theta_max     68.14
_cell_measurement_temperature     105(2)
_exptl_crystal_description     'plate'
_exptl_crystal_colour     'colourless'
_exptl_crystal_size_max     0.151
_exptl_crystal_size_mid     0.151
_exptl_crystal_size_min     0.028
_exptl_crystal_density_diffrn     1.547
_exptl_crystal_density_meas     ?
_exptl_crystal_density_method     'not measured'
_exptl_crystal_F_000     848
loop_
    _exptl_crystal_face_index_h
    _exptl_crystal_face_index_k
    _exptl_crystal_face_index_l
    _exptl_crystal_face_perp_dist
    -1.00 0.00 0.00 0.0210
    1.00 0.00 0.00 0.0710
    0.00 1.00 0.00 0.0080
    0.00 -1.00 0.00 0.0140
    0.00 0.00 1.00 0.0210
_exptl_absorpt_coefficient_mu     2.050
_exptl_absorpt_correction_type     integration
_exptl_absorpt_process_details
;
(SADABS; Bruker, 2014)
;
_shelx_estimated_absorpt_T_min     0.747
_shelx_estimated_absorpt_T_max     0.945
_exptl_absorpt_correction_T_min     0.86702
_exptl_absorpt_correction_T_max     0.96539
_exptl_special_details
;
One distinct cell was identified using APEX2 (Bruker, 2014).  Thirty
frame series were integrated and filtered for statistical outliers
using SAINT (Bruker, 2013) then corrected for absorption by
integration using SAINT/SADABS v2014/2 (Bruker, 2014) to sort, merge,
and scale the combined data.  No decay correction was applied.
;
_diffrn_ambient_temperature     105(2)
_diffrn_radiation_type     'CuK\a'
_diffrn_radiation_wavelength     1.54178
_diffrn_radiation_source     'microfocus sealed tube'
_diffrn_radiation_monochromator     'multilayer mirrors'
_diffrn_measurement_device_type     ?
_diffrn_measurement_device     'Bruker D8 Venture/Photon 100'
_diffrn_measurement_method     'profile data from \f and \w scans'
_diffrn_detector_area_resol_mean     ?
_diffrn_reflns_number     49307
_diffrn_reflns_av_R_equivalents     0.0365
_diffrn_reflns_theta_min     2.938
_diffrn_reflns_theta_max     68.252
_diffrn_reflns_theta_full     67.679
_diffrn_measured_fraction_theta_max     0.998
_diffrn_measured_fraction_theta_full     0.999
_diffrn_reflns_limit_h_min     -10
_diffrn_reflns_limit_h_max     10
_diffrn_reflns_limit_k_min     -16
_diffrn_reflns_limit_k_max     15
_diffrn_reflns_limit_l_min     -18
_diffrn_reflns_limit_l_max     18
_diffrn_standards_number     ?
_diffrn_standards_interval_time     ?
_diffrn_standards_decay_%     ?
_refine_special_details
;
Structure was phased by direct methods (Sheldrick, 2014).  Systematic
conditions suggested the ambiguous space group.  The space group choice
was confirmed by successful convergence of the full-matrix least-squares
refinement on F^2^.  The final map had no significant features.  A final
analysis of variance between observed and calculated structure factors
showed little dependence on amplitude and resolution.
;
_reflns_number_total     6416
_reflns_number_gt     5801
_reflns_threshold_expression     'I > 2\s(I)'
_refine_ls_structure_factor_coef     Fsqd
_refine_ls_matrix_type     full
_refine_ls_R_factor_all     0.0384
_refine_ls_R_factor_gt     0.0334
_refine_ls_wR_factor_gt     0.0836
_refine_ls_wR_factor_ref     0.0860
_refine_ls_goodness_of_fit_ref     1.110
_refine_ls_restrained_S_all     1.080
_refine_ls_number_reflns     6416
_refine_ls_number_parameters     637
_refine_ls_number_restraints     374
_refine_ls_hydrogen_treatment     mixed
_refine_ls_weighting_scheme     calc
_refine_ls_weighting_details
              'w=1/[\s^2^(Fo^2^)+(0.0348P)^2^+1.2991P] where P=(Fo^2^+2Fc^2^)/3'
_atom_sites_solution_hydrogens     mixed
_atom_sites_solution_primary     ?
_atom_sites_solution_secondary     ?
_refine_ls_shift/su_max     0.001
_refine_ls_shift/su_mean     0.000
_refine_diff_density_max     0.243
_refine_diff_density_min     -0.397
_refine_ls_extinction_method     none
_refine_ls_extinction_coef     .
loop_
    _atom_type_symbol
    _atom_type_description
    _atom_type_scat_dispersion_real
    _atom_type_scat_dispersion_imag
    _atom_type_scat_source
    'C' 'C' 0.0181 0.0091
                         'International Tables Vol C Tables 4.2.6.8 and 6.1.1.4'
    'H' 'H' 0.0000 0.0000
                         'International Tables Vol C Tables 4.2.6.8 and 6.1.1.4'
    'N' 'N' 0.0311 0.0180
                         'International Tables Vol C Tables 4.2.6.8 and 6.1.1.4'
    'O' 'O' 0.0492 0.0322
                         'International Tables Vol C Tables 4.2.6.8 and 6.1.1.4'
    'S' 'S' 0.3331 0.5567
                         'International Tables Vol C Tables 4.2.6.8 and 6.1.1.4'
_computing_data_collection
;
APEX2 (Bruker, 2014)
;
_computing_cell_refinement
;
SAINT (Bruker, 2014)
;
_computing_data_reduction
;
SAINT  (Bruker, 2014) and XPREP  (Bruker, 2014)
;
_computing_structure_solution
;
<i>SHELXS2014-4</i> (Sheldrick, 2008)
;
_computing_structure_refinement
;
<i>SHELXL2014-6</i> (Sheldrick, 2015)
;
_computing_molecular_graphics
;
SHELXTL (Sheldrick, 2008), CrystalMaker (CrystalMaker, 1994)
;
_computing_publication_material
;
<i>XCIF</i> (Bruker, 2014)
;
loop_
    _atom_site_type_symbol
    _atom_site_label
    _atom_site_fract_x
    _atom_site_fract_y
    _atom_site_fract_z
    _atom_site_U_iso_or_equiv
    _atom_site_adp_type
    _atom_site_calc_flag
    _atom_site_occupancy
    _atom_site_disorder_assembly
    _atom_site_disorder_group
    S S1 0.90408(4) 0.14390(3) 0.54955(3) 0.01390(10) Uani d 1 . .
    O O1 0.82965(14) 0.05638(9) 0.56665(8) 0.0187(3) Uani d 1 . .
    O O2 0.94543(13) 0.18072(9) 0.45902(8) 0.0171(3) Uani d 1 . .
    O O3 0.63926(13) 0.43288(9) 0.53570(8) 0.0190(3) Uani d 1 . .
    O O4 1.07869(13) 0.38775(9) 0.63196(8) 0.0179(3) Uani d 1 . .
    N N1 0.79315(16) 0.23889(11) 0.59094(9) 0.0146(3) Uani d 1 . .
    N N2 0.82451(16) 0.51014(11) 0.57712(10) 0.0153(3) Uani d 1 . .
    H H2 0.918(3) 0.4941(16) 0.5974(14) 0.023 Uiso d 1 . .
    N N3 0.60509(16) 0.63109(12) 0.53091(10) 0.0154(3) Uani d 1 . .
    H H3 0.571(3) 0.5850(18) 0.5199(14) 0.023 Uiso d 1 . .
    C C1 0.86562(19) 0.32602(13) 0.59352(11) 0.0146(3) Uani d 1 . .
    C C2 1.01351(19) 0.31258(13) 0.62393(11) 0.0146(3) Uani d 1 . .
    C C3 1.10283(19) 0.20511(13) 0.64669(11) 0.0145(3) Uani d 1 . .
    C C4 1.22916(19) 0.18627(14) 0.70002(11) 0.0170(4) Uani d 1 . .
    H H4A 1.2584 0.2418 0.7215 0.020 Uiso calc 1 . .
    C C5 1.3123(2) 0.08704(14) 0.72188(12) 0.0208(4) Uani d 1 . .
    H H5A 1.3976 0.0754 0.7586 0.025 Uiso calc 1 . .
    C C6 1.2726(2) 0.00480(14) 0.69087(12) 0.0214(4) Uani d 1 . .
    H H6A 1.3307 -0.0627 0.7062 0.026 Uiso calc 1 . .
    C C7 1.1480(2) 0.02107(14) 0.63738(12) 0.0186(4) Uani d 1 . .
    H H7A 1.1199 -0.0349 0.6158 0.022 Uiso calc 1 . .
    C C8 1.06514(19) 0.12048(13) 0.61587(11) 0.0148(3) Uani d 1 . .
    C C9 0.6952(2) 0.21086(14) 0.67045(12) 0.0203(4) Uani d 1 . .
    H H9A 0.6442 0.1555 0.6607 0.030 Uiso calc 1 . .
    H H9B 0.6174 0.2711 0.6812 0.030 Uiso calc 1 . .
    H H9C 0.7591 0.1874 0.7221 0.030 Uiso calc 1 . .
    C C10 0.76774(19) 0.42370(13) 0.56612(11) 0.0143(3) Uani d 1 . .
    C C11 0.74705(19) 0.60956(13) 0.56233(11) 0.0138(3) Uani d 1 . .
    C C12 0.5198(2) 0.72695(13) 0.51690(11) 0.0176(4) Uani d 1 . .
    H H12A 0.4189 0.7375 0.4961 0.021 Uiso calc 1 . .
    C C13 0.5776(2) 0.80883(13) 0.53244(11) 0.0179(4) Uani d 1 . .
    H H13A 0.5187 0.8768 0.5222 0.022 Uiso calc 1 . .
    C C14 0.7258(2) 0.79029(13) 0.56383(11) 0.0165(3) Uani d 1 . .
    H H14A 0.7689 0.8464 0.5744 0.020 Uiso calc 1 . .
    C C15 0.81005(19) 0.69159(13) 0.57964(11) 0.0159(3) Uani d 1 . .
    H H15A 0.9100 0.6793 0.6021 0.019 Uiso calc 1 . .
    S S2 0.69631(5) 0.91958(3) 0.90830(3) 0.01758(11) Uani d 1 . .
    O O5 0.55243(14) 0.92712(10) 0.86939(9) 0.0249(3) Uani d 1 . .
    O O6 0.71653(14) 0.87123(10) 0.99842(8) 0.0221(3) Uani d 1 . .
    O O7 1.23078(14) 0.76608(10) 0.90420(8) 0.0239(3) Uani d 1 . .
    O O8 1.15980(15) 0.96135(11) 0.90637(8) 0.0224(3) Uani d 1 . .
    H H8 1.218(3) 0.900(2) 0.9064(15) 0.034 Uiso d 1 . .
    N N4 0.83342(17) 0.85905(11) 0.84673(9) 0.0177(3) Uani d 1 . .
    N N5 1.04254(18) 0.67834(12) 0.88379(10) 0.0197(3) Uani d 1 . .
    H H5 0.950(3) 0.6828(18) 0.8715(15) 0.030 Uiso d 1 . .
    N N6 1.06042(17) 0.50686(12) 0.87478(11) 0.0243(4) Uani d 1 . .
    C C16 0.9849(2) 0.86239(14) 0.87249(11) 0.0179(4) Uani d 1 . .
    C C17 1.0193(2) 0.95255(14) 0.88695(11) 0.0190(4) Uani d 1 . .
    C C18 0.9022(2) 1.04731(14) 0.88701(11) 0.0186(4) Uani d 1 . .
    C C19 0.9434(2) 1.14325(15) 0.88329(12) 0.0223(4) Uani d 1 . .
    H H19A 1.0489 1.1488 0.8781 0.027 Uiso calc 1 . .
    C C20 0.8303(2) 1.23013(15) 0.88712(13) 0.0251(4) Uani d 1 . .
    H H20A 0.8590 1.2953 0.8839 0.030 Uiso calc 1 . .
    C C21 0.6755(2) 1.22358(15) 0.89559(12) 0.0236(4) Uani d 1 . .
    H H21A 0.5993 1.2840 0.8983 0.028 Uiso calc 1 . .
    C C22 0.6316(2) 1.12915(14) 0.90012(12) 0.0205(4) Uani d 1 . .
    H H22A 0.5259 1.1241 0.9059 0.025 Uiso calc 1 . .
    C C23 0.7451(2) 1.04244(14) 0.89609(11) 0.0177(4) Uani d 1 . .
    C C24 0.8156(2) 0.88255(15) 0.74935(12) 0.0234(4) Uani d 1 . .
    H H24A 0.7116 0.8770 0.7362 0.035 Uiso calc 1 . .
    H H24B 0.8914 0.8335 0.7198 0.035 Uiso calc 1 . .
    H H24C 0.8322 0.9527 0.7276 0.035 Uiso calc 1 . .
    C C25 1.0965(2) 0.76629(14) 0.88733(11) 0.0195(4) Uani d 1 . .
    C C26 1.1243(2) 0.57710(14) 0.90290(12) 0.0190(4) Uani d 1 . .
    C C27 1.1306(2) 0.40771(16) 0.89178(16) 0.0338(5) Uani d 1 . .
    H H27A 1.0865 0.3576 0.8708 0.041 Uiso calc 1 . .
    C C28 1.2628(2) 0.37473(16) 0.93788(16) 0.0339(5) Uani d 1 . .
    H H28A 1.3088 0.3038 0.9490 0.041 Uiso calc 1 . .
    C C29 1.3263(2) 0.44807(16) 0.96739(14) 0.0304(5) Uani d 1 . .
    H H29A 1.4172 0.4278 0.9999 0.036 Uiso calc 1 . .
    C C30 1.2588(2) 0.55046(16) 0.94990(13) 0.0254(4) Uani d 1 . .
    H H30A 1.3025 0.6017 0.9693 0.031 Uiso calc 1 . .
    O O9 0.72760(18) 0.66660(12) 0.81992(11) 0.0214(4) Uani d 0.809(2) A 1
    O O10 0.8016(3) 0.5013(2) 0.8038(3) 0.0235(7) Uani d 0.809(2) A 1
    H H10 0.888(4) 0.514(2) 0.8249(19) 0.035 Uiso d 0.809(2) A 1
    O O11 0.47005(19) 0.77049(14) 0.75304(11) 0.0209(4) Uani d 0.809(2) A 1
    H H11 0.546(4) 0.758(2) 0.782(2) 0.031 Uiso d 0.809(2) A 1
    O O12 0.3599(3) 0.3988(2) 0.6873(2) 0.0234(6) Uani d 0.809(2) A 1
    H H12 0.272(4) 0.407(3) 0.672(2) 0.035 Uiso d 0.809(2) A 1
    C C31 0.5536(2) 0.58575(16) 0.75879(14) 0.0152(5) Uani d 0.809(2) A 1
    C C32 0.4463(3) 0.67789(19) 0.73843(19) 0.0152(6) Uani d 0.809(2) A 1
    C C33 0.3109(3) 0.67561(19) 0.69899(15) 0.0185(5) Uani d 0.809(2) A 1
    H H33A 0.2387 0.7377 0.6840 0.022 Uiso calc 0.809(2) A 1
    C C34 0.2805(3) 0.5836(2) 0.68143(17) 0.0186(5) Uani d 0.809(2) A 1
    H H34A 0.1877 0.5830 0.6546 0.022 Uiso calc 0.809(2) A 1
    C C35 0.3854(3) 0.49164(17) 0.70295(14) 0.0172(5) Uani d 0.809(2) A 1
    C C36 0.5210(5) 0.4934(2) 0.7409(4) 0.0163(7) Uani d 0.809(2) A 1
    H H36A 0.5931 0.4310 0.7551 0.020 Uiso calc 0.809(2) A 1
    C C37 0.6998(3) 0.5882(2) 0.79668(14) 0.0167(5) Uani d 0.809(2) A 1
    O O9B 0.1664(7) 0.5901(5) 0.6578(4) 0.0206(16) Uani d 0.191(2) A 2
    O O10B 0.3138(14) 0.4318(6) 0.6853(10) 0.021(2) Uani d 0.191(2) A 2
    H H10B 0.2402 0.4157 0.6631 0.032 Uiso calc 0.191(2) A 2
    O O11B 0.2617(7) 0.7479(5) 0.6992(4) 0.0197(15) Uani d 0.191(2) A 2
    H H11B 0.2006 0.7193 0.6775 0.030 Uiso calc 0.191(2) A 2
    O O12B 0.7796(13) 0.4710(8) 0.8181(12) 0.023(3) Uani d 0.191(2) A 2
    H H12B 0.8381 0.5004 0.8411 0.035 Uiso calc 0.191(2) A 2
    C C31B 0.4054(8) 0.5709(5) 0.7243(5) 0.0140(14) Uani d 0.191(2) A 2
    C C32B 0.3839(10) 0.6760(6) 0.7300(8) 0.011(2) Uani d 0.191(2) A 2
    C C33B 0.4961(9) 0.7113(8) 0.7689(7) 0.0185(18) Uani d 0.191(2) A 2
    H H33B 0.4817 0.7822 0.7743 0.022 Uiso calc 0.191(2) A 2
    C C34B 0.6284(10) 0.6449(6) 0.7999(6) 0.0200(17) Uani d 0.191(2) A 2
    H H34B 0.7037 0.6701 0.8263 0.024 Uiso calc 0.191(2) A 2
    C C35B 0.6496(9) 0.5409(6) 0.7919(6) 0.0181(17) Uani d 0.191(2) A 2
    C C36B 0.5395(19) 0.5046(9) 0.7541(17) 0.016(3) Uani d 0.191(2) A 2
    H H36B 0.5550 0.4338 0.7484 0.019 Uiso calc 0.191(2) A 2
    C C37B 0.2857(10) 0.5323(6) 0.6866(7) 0.017(2) Uani d 0.191(2) A 2
loop_
    _atom_site_aniso_label
    _atom_site_aniso_U_11
    _atom_site_aniso_U_22
    _atom_site_aniso_U_33
    _atom_site_aniso_U_12
    _atom_site_aniso_U_13
    _atom_site_aniso_U_23
    S1 0.01315(19) 0.0118(2) 0.0172(2) -0.00249(15) -0.00408(15) -0.00194(15)
    O1 0.0190(6) 0.0134(6) 0.0248(6) -0.0051(5) -0.0039(5) -0.0020(5)
    O2 0.0183(6) 0.0175(6) 0.0166(6) -0.0050(5) -0.0041(5) -0.0019(5)
    O3 0.0139(6) 0.0157(6) 0.0277(7) -0.0021(5) -0.0080(5) -0.0021(5)
    O4 0.0145(6) 0.0142(6) 0.0259(6) -0.0031(5) -0.0062(5) -0.0029(5)
    N1 0.0128(7) 0.0118(7) 0.0193(7) -0.0025(5) -0.0020(6) -0.0015(6)
    N2 0.0112(7) 0.0134(7) 0.0212(7) -0.0022(6) -0.0049(6) -0.0010(6)
    N3 0.0146(7) 0.0135(7) 0.0193(7) -0.0040(6) -0.0042(6) -0.0025(6)
    C1 0.0148(8) 0.0126(8) 0.0170(8) -0.0037(7) -0.0024(6) -0.0020(6)
    C2 0.0155(8) 0.0143(9) 0.0136(8) -0.0025(7) -0.0016(6) -0.0015(6)
    C3 0.0130(8) 0.0151(9) 0.0147(8) -0.0021(7) -0.0016(6) -0.0007(6)
    C4 0.0160(8) 0.0166(9) 0.0191(9) -0.0042(7) -0.0039(7) -0.0019(7)
    C5 0.0167(9) 0.0211(10) 0.0231(9) -0.0019(7) -0.0081(7) 0.0022(7)
    C6 0.0183(9) 0.0156(9) 0.0275(10) 0.0019(7) -0.0046(7) 0.0003(7)
    C7 0.0202(9) 0.0153(9) 0.0202(9) -0.0028(7) -0.0028(7) -0.0024(7)
    C8 0.0124(8) 0.0167(9) 0.0148(8) -0.0019(7) -0.0022(6) -0.0014(7)
    C9 0.0193(9) 0.0186(9) 0.0228(9) -0.0055(7) 0.0025(7) -0.0023(7)
    C10 0.0148(8) 0.0141(9) 0.0147(8) -0.0038(7) -0.0013(6) -0.0024(6)
    C11 0.0129(8) 0.0150(8) 0.0128(8) -0.0021(6) -0.0002(6) -0.0008(6)
    C12 0.0155(8) 0.0162(9) 0.0197(9) -0.0007(7) -0.0047(7) -0.0002(7)
    C13 0.0181(9) 0.0138(9) 0.0205(9) 0.0003(7) -0.0018(7) -0.0024(7)
    C14 0.0183(8) 0.0158(9) 0.0162(8) -0.0050(7) 0.0007(7) -0.0038(7)
    C15 0.0126(8) 0.0185(9) 0.0175(8) -0.0041(7) -0.0022(6) -0.0031(7)
    S2 0.0170(2) 0.0154(2) 0.0212(2) -0.00564(16) -0.00270(16) -0.00123(16)
    O5 0.0197(7) 0.0201(7) 0.0361(8) -0.0052(5) -0.0079(6) -0.0028(6)
    O6 0.0242(7) 0.0200(7) 0.0218(7) -0.0076(5) 0.0007(5) 0.0004(5)
    O7 0.0175(6) 0.0289(7) 0.0258(7) -0.0037(5) -0.0018(5) -0.0063(6)
    O8 0.0186(6) 0.0261(7) 0.0245(7) -0.0079(5) -0.0030(5) -0.0043(6)
    N4 0.0197(8) 0.0170(8) 0.0179(7) -0.0054(6) -0.0051(6) -0.0023(6)
    N5 0.0157(7) 0.0179(8) 0.0245(8) -0.0002(6) -0.0042(6) -0.0022(6)
    N6 0.0168(8) 0.0185(8) 0.0365(9) -0.0050(6) -0.0032(7) 0.0021(7)
    C16 0.0182(9) 0.0206(9) 0.0157(8) -0.0052(7) -0.0021(7) -0.0027(7)
    C17 0.0196(9) 0.0249(10) 0.0139(8) -0.0088(7) -0.0003(7) -0.0019(7)
    C18 0.0228(9) 0.0205(9) 0.0140(8) -0.0073(7) -0.0004(7) -0.0031(7)
    C19 0.0256(10) 0.0252(10) 0.0192(9) -0.0121(8) 0.0015(7) -0.0049(7)
    C20 0.0345(11) 0.0198(10) 0.0243(10) -0.0126(8) 0.0030(8) -0.0058(8)
    C21 0.0297(10) 0.0196(10) 0.0218(9) -0.0046(8) 0.0026(8) -0.0056(7)
    C22 0.0225(9) 0.0206(10) 0.0188(9) -0.0055(7) 0.0019(7) -0.0034(7)
    C23 0.0228(9) 0.0179(9) 0.0139(8) -0.0076(7) -0.0015(7) -0.0015(7)
    C24 0.0281(10) 0.0251(10) 0.0183(9) -0.0062(8) -0.0067(7) -0.0031(7)
    C25 0.0195(9) 0.0253(10) 0.0137(8) -0.0043(7) 0.0004(7) -0.0034(7)
    C26 0.0154(8) 0.0204(9) 0.0190(9) -0.0015(7) 0.0015(7) -0.0001(7)
    C27 0.0214(10) 0.0198(10) 0.0591(14) -0.0076(8) -0.0027(9) 0.0023(9)
    C28 0.0195(10) 0.0210(11) 0.0543(14) -0.0003(8) 0.0019(9) 0.0087(9)
    C29 0.0178(9) 0.0333(12) 0.0338(11) 0.0011(8) -0.0035(8) 0.0069(9)
    C30 0.0217(9) 0.0272(11) 0.0255(10) -0.0006(8) -0.0045(8) -0.0020(8)
    O9 0.0207(9) 0.0158(8) 0.0298(9) -0.0042(6) -0.0090(7) -0.0047(6)
    O10 0.0165(11) 0.0150(14) 0.0404(16) -0.0010(10) -0.0108(10) -0.0061(12)
    O11 0.0210(9) 0.0140(9) 0.0291(9) -0.0034(7) -0.0057(7) -0.0047(7)
    O12 0.0183(14) 0.0172(14) 0.0385(11) -0.0057(10) -0.0092(11) -0.0085(12)
    C31 0.0151(10) 0.0154(11) 0.0150(10) -0.0035(8) -0.0011(8) -0.0010(8)
    C32 0.0178(14) 0.0120(11) 0.0167(12) -0.0052(11) -0.0006(12) -0.0022(9)
    C33 0.0155(12) 0.0170(13) 0.0212(12) 0.0009(10) -0.0034(9) -0.0014(9)
    C34 0.0144(12) 0.0208(14) 0.0200(11) -0.0009(11) -0.0030(9) -0.0035(12)
    C35 0.0168(11) 0.0168(11) 0.0188(10) -0.0049(9) 0.0001(8) -0.0034(9)
    C36 0.0169(14) 0.0128(13) 0.019(2) -0.0031(10) -0.0016(10) -0.0014(10)
    C37 0.0178(12) 0.0158(13) 0.0164(11) -0.0036(11) -0.0018(9) -0.0013(9)
    O9B 0.017(3) 0.017(3) 0.029(4) -0.004(3) -0.012(3) -0.002(3)
    O10B 0.021(6) 0.013(5) 0.031(4) -0.006(4) -0.006(4) -0.005(4)
    O11B 0.012(3) 0.017(4) 0.030(4) 0.001(3) -0.015(3) -0.002(3)
    O12B 0.018(5) 0.015(6) 0.039(6) -0.004(4) -0.014(4) -0.002(5)
    C31B 0.014(3) 0.013(3) 0.015(3) -0.001(2) -0.002(2) -0.005(2)
    C32B 0.011(4) 0.008(3) 0.016(3) -0.003(3) -0.006(4) -0.004(3)
    C33B 0.019(4) 0.013(4) 0.024(4) -0.006(4) 0.002(3) -0.003(4)
    C34B 0.017(4) 0.017(4) 0.024(3) -0.003(3) 0.000(3) -0.003(3)
    C35B 0.013(3) 0.021(4) 0.021(3) -0.004(3) -0.006(3) 0.000(3)
    C36B 0.012(4) 0.018(4) 0.017(4) 0.000(4) -0.003(3) -0.001(4)
    C37B 0.019(4) 0.014(4) 0.018(4) 0.002(4) 0.001(3) -0.005(4)
_geom_special_details
;
 All esds (except the esd in the dihedral angle between two l.s. planes)
 are estimated using the full covariance matrix.  The cell esds are taken
 into account individually in the estimation of esds in distances, angles
 and torsion angles; correlations between esds in cell parameters are only
 used when they are defined by crystal symmetry.  An approximate (isotropic)
 treatment of cell esds is used for estimating esds involving l.s. planes.
;
loop_
    _geom_bond_atom_site_label_1
    _geom_bond_atom_site_label_2
    _geom_bond_site_symmetry_2
    _geom_bond_distance
    _geom_bond_publ_flag
    S1 O2 . 1.4333(12) ?
    S1 O1 . 1.4361(12) ?
    S1 N1 . 1.6299(14) ?
    S1 C8 . 1.7646(17) ?
    O3 C10 . 1.241(2) ?
    O4 C2 . 1.285(2) ?
    N1 C1 . 1.449(2) ?
    N1 C9 . 1.477(2) ?
    N2 C11 . 1.363(2) ?
    N2 C10 . 1.392(2) ?
    N2 H2 . 0.88(2) ?
    N3 C11 . 1.344(2) ?
    N3 C12 . 1.348(2) ?
    N3 H3 . 0.78(2) ?
    C1 C2 . 1.395(2) ?
    C1 C10 . 1.437(2) ?
    C2 C3 . 1.499(2) ?
    C3 C4 . 1.396(2) ?
    C3 C8 . 1.405(2) ?
    C4 C5 . 1.388(2) ?
    C4 H4A . 0.9500 ?
    C5 C6 . 1.385(3) ?
    C5 H5A . 0.9500 ?
    C6 C7 . 1.388(3) ?
    C6 H6A . 0.9500 ?
    C7 C8 . 1.388(2) ?
    C7 H7A . 0.9500 ?
    C9 H9A . 0.9800 ?
    C9 H9B . 0.9800 ?
    C9 H9C . 0.9800 ?
    C11 C15 . 1.399(2) ?
    C12 C13 . 1.362(3) ?
    C12 H12A . 0.9500 ?
    C13 C14 . 1.397(2) ?
    C13 H13A . 0.9500 ?
    C14 C15 . 1.377(2) ?
    C14 H14A . 0.9500 ?
    C15 H15A . 0.9500 ?
    S2 O6 . 1.4293(13) ?
    S2 O5 . 1.4295(13) ?
    S2 N4 . 1.6428(15) ?
    S2 C23 . 1.7624(18) ?
    O7 C25 . 1.238(2) ?
    O8 C17 . 1.337(2) ?
    O8 H8 . 0.88(3) ?
    N4 C16 . 1.441(2) ?
    N4 C24 . 1.482(2) ?
    N5 C25 . 1.369(2) ?
    N5 C26 . 1.401(2) ?
    N5 H5 . 0.84(2) ?
    N6 C26 . 1.334(2) ?
    N6 C27 . 1.343(3) ?
    C16 C17 . 1.360(3) ?
    C16 C25 . 1.457(3) ?
    C17 C18 . 1.471(3) ?
    C18 C19 . 1.397(3) ?
    C18 C23 . 1.404(3) ?
    C19 C20 . 1.383(3) ?
    C19 H19A . 0.9500 ?
    C20 C21 . 1.389(3) ?
    C20 H20A . 0.9500 ?
    C21 C22 . 1.387(3) ?
    C21 H21A . 0.9500 ?
    C22 C23 . 1.384(3) ?
    C22 H22A . 0.9500 ?
    C24 H24A . 0.9800 ?
    C24 H24B . 0.9800 ?
    C24 H24C . 0.9800 ?
    C26 C30 . 1.396(3) ?
    C27 C28 . 1.374(3) ?
    C27 H27A . 0.9500 ?
    C28 C29 . 1.377(3) ?
    C28 H28A . 0.9500 ?
    C29 C30 . 1.375(3) ?
    C29 H29A . 0.9500 ?
    C30 H30A . 0.9500 ?
    O9 C37 . 1.238(3) ?
    O10 C37 . 1.318(4) ?
    O10 H10 . 0.91(3) ?
    O11 C32 . 1.356(3) ?
    O11 H11 . 0.81(3) ?
    O12 C35 . 1.370(4) ?
    O12 H12 . 0.81(3) ?
    C31 C36 . 1.400(4) ?
    C31 C32 . 1.407(3) ?
    C31 C37 . 1.471(3) ?
    C32 C33 . 1.395(4) ?
    C33 C34 . 1.386(4) ?
    C33 H33A . 0.9500 ?
    C34 C35 . 1.396(3) ?
    C34 H34A . 0.9500 ?
    C35 C36 . 1.383(5) ?
    C36 H36A . 0.9500 ?
    O9B C37B . 1.245(8) ?
    O10B C37B . 1.323(9) ?
    O10B H10B . 0.8400 ?
    O11B C32B . 1.356(8) ?
    O11B H11B . 0.8400 ?
    O12B C35B . 1.373(9) ?
    O12B H12B . 0.8400 ?
    C31B C36B . 1.394(9) ?
    C31B C32B . 1.400(8) ?
    C31B C37B . 1.464(8) ?
    C32B C33B . 1.394(9) ?
    C33B C34B . 1.388(9) ?
    C33B H33B . 0.9500 ?
    C34B C35B . 1.393(8) ?
    C34B H34B . 0.9500 ?
    C35B C36B . 1.378(10) ?
    C36B H36B . 0.9500 ?
loop_
    _geom_angle_atom_site_label_1
    _geom_angle_atom_site_label_2
    _geom_angle_atom_site_label_3
    _geom_angle_site_symmetry_1
    _geom_angle_site_symmetry_3
    _geom_angle
    _geom_angle_publ_flag
    O2 S1 O1 . . 117.92(7) ?
    O2 S1 N1 . . 108.03(7) ?
    O1 S1 N1 . . 108.36(7) ?
    O2 S1 C8 . . 110.48(7) ?
    O1 S1 C8 . . 109.35(8) ?
    N1 S1 C8 . . 101.39(8) ?
    C1 N1 C9 . . 115.16(13) ?
    C1 N1 S1 . . 114.32(11) ?
    C9 N1 S1 . . 116.52(11) ?
    C11 N2 C10 . . 125.83(15) ?
    C11 N2 H2 . . 121.7(14) ?
    C10 N2 H2 . . 112.4(14) ?
    C11 N3 C12 . . 123.43(16) ?
    C11 N3 H3 . . 117.4(16) ?
    C12 N3 H3 . . 119.1(16) ?
    C2 C1 C10 . . 125.28(15) ?
    C2 C1 N1 . . 121.38(15) ?
    C10 C1 N1 . . 113.28(14) ?
    O4 C2 C1 . . 123.40(15) ?
    O4 C2 C3 . . 118.03(14) ?
    C1 C2 C3 . . 118.55(15) ?
    C4 C3 C8 . . 117.53(15) ?
    C4 C3 C2 . . 120.01(15) ?
    C8 C3 C2 . . 122.46(15) ?
    C5 C4 C3 . . 120.54(16) ?
    C5 C4 H4A . . 119.7 ?
    C3 C4 H4A . . 119.7 ?
    C6 C5 C4 . . 120.85(16) ?
    C6 C5 H5A . . 119.6 ?
    C4 C5 H5A . . 119.6 ?
    C5 C6 C7 . . 120.00(16) ?
    C5 C6 H6A . . 120.0 ?
    C7 C6 H6A . . 120.0 ?
    C8 C7 C6 . . 118.87(16) ?
    C8 C7 H7A . . 120.6 ?
    C6 C7 H7A . . 120.6 ?
    C7 C8 C3 . . 122.22(15) ?
    C7 C8 S1 . . 120.18(13) ?
    C3 C8 S1 . . 117.59(13) ?
    N1 C9 H9A . . 109.5 ?
    N1 C9 H9B . . 109.5 ?
    H9A C9 H9B . . 109.5 ?
    N1 C9 H9C . . 109.5 ?
    H9A C9 H9C . . 109.5 ?
    H9B C9 H9C . . 109.5 ?
    O3 C10 N2 . . 120.69(15) ?
    O3 C10 C1 . . 123.59(15) ?
    N2 C10 C1 . . 115.71(14) ?
    N3 C11 N2 . . 119.99(15) ?
    N3 C11 C15 . . 117.96(15) ?
    N2 C11 C15 . . 122.04(15) ?
    N3 C12 C13 . . 120.29(16) ?
    N3 C12 H12A . . 119.9 ?
    C13 C12 H12A . . 119.9 ?
    C12 C13 C14 . . 118.25(16) ?
    C12 C13 H13A . . 120.9 ?
    C14 C13 H13A . . 120.9 ?
    C15 C14 C13 . . 120.70(16) ?
    C15 C14 H14A . . 119.7 ?
    C13 C14 H14A . . 119.7 ?
    C14 C15 C11 . . 119.34(15) ?
    C14 C15 H15A . . 120.3 ?
    C11 C15 H15A . . 120.3 ?
    O6 S2 O5 . . 119.45(8) ?
    O6 S2 N4 . . 107.35(8) ?
    O5 S2 N4 . . 108.47(8) ?
    O6 S2 C23 . . 108.59(8) ?
    O5 S2 C23 . . 109.83(8) ?
    N4 S2 C23 . . 101.66(8) ?
    C17 O8 H8 . . 106.5(16) ?
    C16 N4 C24 . . 113.57(14) ?
    C16 N4 S2 . . 112.35(11) ?
    C24 N4 S2 . . 116.08(12) ?
    C25 N5 C26 . . 126.35(16) ?
    C25 N5 H5 . . 119.4(16) ?
    C26 N5 H5 . . 114.2(16) ?
    C26 N6 C27 . . 118.03(17) ?
    C17 C16 N4 . . 120.42(16) ?
    C17 C16 C25 . . 121.07(16) ?
    N4 C16 C25 . . 118.42(15) ?
    O8 C17 C16 . . 123.01(17) ?
    O8 C17 C18 . . 114.49(16) ?
    C16 C17 C18 . . 122.43(16) ?
    C19 C18 C23 . . 118.14(17) ?
    C19 C18 C17 . . 121.45(16) ?
    C23 C18 C17 . . 120.31(16) ?
    C20 C19 C18 . . 119.86(18) ?
    C20 C19 H19A . . 120.1 ?
    C18 C19 H19A . . 120.1 ?
    C19 C20 C21 . . 121.01(18) ?
    C19 C20 H20A . . 119.5 ?
    C21 C20 H20A . . 119.5 ?
    C22 C21 C20 . . 120.24(18) ?
    C22 C21 H21A . . 119.9 ?
    C20 C21 H21A . . 119.9 ?
    C23 C22 C21 . . 118.57(17) ?
    C23 C22 H22A . . 120.7 ?
    C21 C22 H22A . . 120.7 ?
    C22 C23 C18 . . 122.17(17) ?
    C22 C23 S2 . . 120.38(14) ?
    C18 C23 S2 . . 117.37(14) ?
    N4 C24 H24A . . 109.5 ?
    N4 C24 H24B . . 109.5 ?
    H24A C24 H24B . . 109.5 ?
    N4 C24 H24C . . 109.5 ?
    H24A C24 H24C . . 109.5 ?
    H24B C24 H24C . . 109.5 ?
    O7 C25 N5 . . 123.18(17) ?
    O7 C25 C16 . . 120.74(17) ?
    N5 C25 C16 . . 116.05(16) ?
    N6 C26 C30 . . 122.23(17) ?
    N6 C26 N5 . . 114.40(16) ?
    C30 C26 N5 . . 123.35(17) ?
    N6 C27 C28 . . 123.5(2) ?
    N6 C27 H27A . . 118.2 ?
    C28 C27 H27A . . 118.2 ?
    C27 C28 C29 . . 117.72(19) ?
    C27 C28 H28A . . 121.1 ?
    C29 C28 H28A . . 121.1 ?
    C30 C29 C28 . . 120.25(19) ?
    C30 C29 H29A . . 119.9 ?
    C28 C29 H29A . . 119.9 ?
    C29 C30 C26 . . 118.22(19) ?
    C29 C30 H30A . . 120.9 ?
    C26 C30 H30A . . 120.9 ?
    C37 O10 H10 . . 107.2(19) ?
    C32 O11 H11 . . 106(2) ?
    C35 O12 H12 . . 108(3) ?
    C36 C31 C32 . . 119.5(2) ?
    C36 C31 C37 . . 120.9(2) ?
    C32 C31 C37 . . 119.6(2) ?
    O11 C32 C33 . . 117.8(2) ?
    O11 C32 C31 . . 123.0(2) ?
    C33 C32 C31 . . 119.2(2) ?
    C34 C33 C32 . . 120.6(2) ?
    C34 C33 H33A . . 119.7 ?
    C32 C33 H33A . . 119.7 ?
    C33 C34 C35 . . 120.4(2) ?
    C33 C34 H34A . . 119.8 ?
    C35 C34 H34A . . 119.8 ?
    O12 C35 C36 . . 118.2(2) ?
    O12 C35 C34 . . 122.4(2) ?
    C36 C35 C34 . . 119.4(2) ?
    C35 C36 C31 . . 120.9(2) ?
    C35 C36 H36A . . 119.6 ?
    C31 C36 H36A . . 119.6 ?
    O9 C37 O10 . . 121.5(2) ?
    O9 C37 C31 . . 122.7(2) ?
    O10 C37 C31 . . 115.8(2) ?
    C37B O10B H10B . . 109.5 ?
    C32B O11B H11B . . 109.5 ?
    C35B O12B H12B . . 109.5 ?
    C36B C31B C32B . . 120.0(7) ?
    C36B C31B C37B . . 120.9(7) ?
    C32B C31B C37B . . 119.1(6) ?
    O11B C32B C33B . . 116.5(7) ?
    O11B C32B C31B . . 124.8(7) ?
    C33B C32B C31B . . 118.6(7) ?
    C34B C33B C32B . . 121.3(8) ?
    C34B C33B H33B . . 119.4 ?
    C32B C33B H33B . . 119.4 ?
    C33B C34B C35B . . 119.4(8) ?
    C33B C34B H34B . . 120.3 ?
    C35B C34B H34B . . 120.3 ?
    O12B C35B C36B . . 117.0(9) ?
    O12B C35B C34B . . 122.9(9) ?
    C36B C35B C34B . . 120.1(7) ?
    C35B C36B C31B . . 120.6(9) ?
    C35B C36B H36B . . 119.7 ?
    C31B C36B H36B . . 119.7 ?
    O9B C37B O10B . . 122.6(8) ?
    O9B C37B C31B . . 122.2(7) ?
    O10B C37B C31B . . 115.2(8) ?
loop_
    _geom_torsion_atom_site_label_1
    _geom_torsion_atom_site_label_2
    _geom_torsion_atom_site_label_3
    _geom_torsion_atom_site_label_4
    _geom_torsion_site_symmetry_1
    _geom_torsion_site_symmetry_2
    _geom_torsion_site_symmetry_3
    _geom_torsion_site_symmetry_4
    _geom_torsion
    _geom_torsion_publ_flag
    O2 S1 N1 C1 . . . . -62.23(13) ?
    O1 S1 N1 C1 . . . . 168.95(11) ?
    C8 S1 N1 C1 . . . . 53.93(13) ?
    O2 S1 N1 C9 . . . . 159.44(12) ?
    O1 S1 N1 C9 . . . . 30.63(14) ?
    C8 S1 N1 C9 . . . . -84.39(13) ?
    C9 N1 C1 C2 . . . . 93.30(19) ?
    S1 N1 C1 C2 . . . . -45.60(19) ?
    C9 N1 C1 C10 . . . . -84.02(18) ?
    S1 N1 C1 C10 . . . . 137.08(13) ?
    C10 C1 C2 O4 . . . . 1.0(3) ?
    N1 C1 C2 O4 . . . . -176.02(15) ?
    C10 C1 C2 C3 . . . . -177.70(15) ?
    N1 C1 C2 C3 . . . . 5.3(2) ?
    O4 C2 C3 C4 . . . . 19.5(2) ?
    C1 C2 C3 C4 . . . . -161.71(16) ?
    O4 C2 C3 C8 . . . . -160.13(15) ?
    C1 C2 C3 C8 . . . . 18.6(2) ?
    C8 C3 C4 C5 . . . . -0.6(2) ?
    C2 C3 C4 C5 . . . . 179.71(16) ?
    C3 C4 C5 C6 . . . . 0.4(3) ?
    C4 C5 C6 C7 . . . . -0.1(3) ?
    C5 C6 C7 C8 . . . . 0.0(3) ?
    C6 C7 C8 C3 . . . . -0.2(3) ?
    C6 C7 C8 S1 . . . . -178.95(14) ?
    C4 C3 C8 C7 . . . . 0.5(2) ?
    C2 C3 C8 C7 . . . . -179.81(15) ?
    C4 C3 C8 S1 . . . . 179.26(13) ?
    C2 C3 C8 S1 . . . . -1.1(2) ?
    O2 S1 C8 C7 . . . . -99.16(15) ?
    O1 S1 C8 C7 . . . . 32.21(16) ?
    N1 S1 C8 C7 . . . . 146.49(14) ?
    O2 S1 C8 C3 . . . . 82.06(14) ?
    O1 S1 C8 C3 . . . . -146.57(13) ?
    N1 S1 C8 C3 . . . . -32.29(15) ?
    C11 N2 C10 O3 . . . . 4.3(3) ?
    C11 N2 C10 C1 . . . . -174.59(15) ?
    C2 C1 C10 O3 . . . . 176.72(16) ?
    N1 C1 C10 O3 . . . . -6.1(2) ?
    C2 C1 C10 N2 . . . . -4.4(2) ?
    N1 C1 C10 N2 . . . . 172.79(14) ?
    C12 N3 C11 N2 . . . . 178.15(16) ?
    C12 N3 C11 C15 . . . . -1.3(2) ?
    C10 N2 C11 N3 . . . . -2.9(3) ?
    C10 N2 C11 C15 . . . . 176.52(15) ?
    C11 N3 C12 C13 . . . . 1.7(3) ?
    N3 C12 C13 C14 . . . . -0.6(3) ?
    C12 C13 C14 C15 . . . . -0.8(3) ?
    C13 C14 C15 C11 . . . . 1.2(3) ?
    N3 C11 C15 C14 . . . . -0.2(2) ?
    N2 C11 C15 C14 . . . . -179.62(15) ?
    O6 S2 N4 C16 . . . . -59.05(13) ?
    O5 S2 N4 C16 . . . . 170.60(12) ?
    C23 S2 N4 C16 . . . . 54.87(13) ?
    O6 S2 N4 C24 . . . . 167.90(12) ?
    O5 S2 N4 C24 . . . . 37.55(15) ?
    C23 S2 N4 C24 . . . . -78.18(14) ?
    C24 N4 C16 C17 . . . . 87.5(2) ?
    S2 N4 C16 C17 . . . . -46.7(2) ?
    C24 N4 C16 C25 . . . . -95.81(18) ?
    S2 N4 C16 C25 . . . . 129.92(14) ?
    N4 C16 C17 O8 . . . . -176.38(15) ?
    C25 C16 C17 O8 . . . . 7.1(3) ?
    N4 C16 C17 C18 . . . . 6.9(3) ?
    C25 C16 C17 C18 . . . . -169.68(16) ?
    O8 C17 C18 C19 . . . . 16.6(2) ?
    C16 C17 C18 C19 . . . . -166.38(17) ?
    O8 C17 C18 C23 . . . . -159.65(16) ?
    C16 C17 C18 C23 . . . . 17.4(3) ?
    C23 C18 C19 C20 . . . . -1.0(3) ?
    C17 C18 C19 C20 . . . . -177.36(16) ?
    C18 C19 C20 C21 . . . . 0.7(3) ?
    C19 C20 C21 C22 . . . . -0.2(3) ?
    C20 C21 C22 C23 . . . . 0.1(3) ?
    C21 C22 C23 C18 . . . . -0.4(3) ?
    C21 C22 C23 S2 . . . . 176.15(13) ?
    C19 C18 C23 C22 . . . . 0.9(3) ?
    C17 C18 C23 C22 . . . . 177.31(16) ?
    C19 C18 C23 S2 . . . . -175.77(13) ?
    C17 C18 C23 S2 . . . . 0.6(2) ?
    O6 S2 C23 C22 . . . . -97.44(15) ?
    O5 S2 C23 C22 . . . . 34.84(17) ?
    N4 S2 C23 C22 . . . . 149.56(14) ?
    O6 S2 C23 C18 . . . . 79.31(15) ?
    O5 S2 C23 C18 . . . . -148.41(13) ?
    N4 S2 C23 C18 . . . . -33.69(15) ?
    C26 N5 C25 O7 . . . . 3.8(3) ?
    C26 N5 C25 C16 . . . . -174.46(16) ?
    C17 C16 C25 O7 . . . . -7.8(3) ?
    N4 C16 C25 O7 . . . . 175.54(15) ?
    C17 C16 C25 N5 . . . . 170.47(16) ?
    N4 C16 C25 N5 . . . . -6.2(2) ?
    C27 N6 C26 C30 . . . . -0.9(3) ?
    C27 N6 C26 N5 . . . . -178.99(17) ?
    C25 N5 C26 N6 . . . . -164.95(16) ?
    C25 N5 C26 C30 . . . . 17.0(3) ?
    C26 N6 C27 C28 . . . . 1.2(3) ?
    N6 C27 C28 C29 . . . . -0.5(3) ?
    C27 C28 C29 C30 . . . . -0.6(3) ?
    C28 C29 C30 C26 . . . . 0.8(3) ?
    N6 C26 C30 C29 . . . . -0.1(3) ?
    N5 C26 C30 C29 . . . . 177.80(17) ?
    C36 C31 C32 O11 . . . . -179.4(3) ?
    C37 C31 C32 O11 . . . . -0.8(4) ?
    C36 C31 C32 C33 . . . . -1.4(4) ?
    C37 C31 C32 C33 . . . . 177.3(2) ?
    O11 C32 C33 C34 . . . . 179.3(2) ?
    C31 C32 C33 C34 . . . . 1.2(4) ?
    C32 C33 C34 C35 . . . . -0.1(4) ?
    C33 C34 C35 O12 . . . . 179.6(3) ?
    C33 C34 C35 C36 . . . . -0.8(4) ?
    O12 C35 C36 C31 . . . . -179.8(4) ?
    C34 C35 C36 C31 . . . . 0.6(6) ?
    C32 C31 C36 C35 . . . . 0.5(6) ?
    C37 C31 C36 C35 . . . . -178.1(3) ?
    C36 C31 C37 O9 . . . . -174.1(3) ?
    C32 C31 C37 O9 . . . . 7.3(3) ?
    C36 C31 C37 O10 . . . . 6.5(4) ?
    C32 C31 C37 O10 . . . . -172.1(3) ?
    C36B C31B C32B O11B . . . . 176.7(16) ?
    C37B C31B C32B O11B . . . . -3.3(16) ?
    C36B C31B C32B C33B . . . . -2(2) ?
    C37B C31B C32B C33B . . . . 177.7(10) ?
    O11B C32B C33B C34B . . . . -177.8(9) ?
    C31B C32B C33B C34B . . . . 1.3(17) ?
    C32B C33B C34B C35B . . . . 0.1(16) ?
    C33B C34B C35B O12B . . . . 177.7(12) ?
    C33B C34B C35B C36B . . . . 0(2) ?
    O12B C35B C36B C31B . . . . -178.8(17) ?
    C34B C35B C36B C31B . . . . -1(3) ?
    C32B C31B C36B C35B . . . . 2(3) ?
    C37B C31B C36B C35B . . . . -178.1(16) ?
    C36B C31B C37B O9B . . . . -178.4(16) ?
    C32B C31B C37B O9B . . . . 1.5(15) ?
    C36B C31B C37B O10B . . . . 1(2) ?
    C32B C31B C37B O10B . . . . -178.7(11) ?
loop_
    _geom_hbond_atom_site_label_D
    _geom_hbond_atom_site_label_H
    _geom_hbond_atom_site_label_A
    _geom_hbond_site_symmetry_A
    _geom_hbond_distance_DH
    _geom_hbond_distance_HA
    _geom_hbond_distance_DA
    _geom_hbond_angle_DHA
    N2 H2 O4 . 0.88(2) 1.85(2) 2.6169(18) 145.2(19)
    N3 H3 O3 . 0.78(2) 1.99(2) 2.6027(19) 135(2)
    N3 H3 O3 2_666 0.78(2) 2.19(2) 2.8034(19) 136(2)
    O8 H8 O7 . 0.88(3) 1.79(3) 2.5722(19) 148(2)
    N5 H5 O9 . 0.84(2) 2.25(2) 3.074(2) 167(2)
    O10 H10 N6 . 0.91(3) 1.74(3) 2.637(3) 167(3)
    O11 H11 O9 . 0.81(3) 1.89(3) 2.614(2) 148(3)
    O12 H12 O4 1_455 0.81(3) 1.94(3) 2.738(3) 164(4)
    O10B H10B O4 1_455 0.84 1.67 2.508(12) 172
    O11B H11B O2 2_666 0.84 2.57 3.061(6) 118
    O11B H11B O9B . 0.84 1.89 2.614(9) 143
    O12B H12B N6 . 0.84 2.10 2.856(12) 149
_shelx_hkl_file
;
  -1   0   0   36.57    0.99
  -1   0   0   38.10    0.99
  -1   0   0   36.60    0.99
  -1   0   0   37.64    1.00
   1   0   0   37.97    0.99
   1   0   0   38.94    1.00
  -2   0   0   84.34    2.19
  -2   0   0   83.37    2.19
  -2   0   0   83.30    2.19
  -2   0   0   83.31    2.18
  -2   0   0   84.98    2.20
   2   0   0   84.59    2.20
   2   0   0   79.94    2.20
   2   0   0   80.09    2.19
   2   0   0   87.00    2.19
  -3   0   0    0.21    0.04
  -3   0   0    0.29    0.04
  -3   0   0    0.23    0.05
  -3   0   0    0.23    0.05
  -3   0   0    0.24    0.03
  -3   0   0    0.21    0.04
   3   0   0    0.13    0.03
   3   0   0    0.12    0.04
   3   0   0    0.13    0.04
   3   0   0    0.16    0.04
  -4   0   0    0.94    0.10
  -4   0   0    0.82    0.08
  -4   0   0    0.87    0.08
  -4   0   0    0.75    0.08
  -4   0   0    0.83    0.06
  -4   0   0    0.80    0.12
  -4   0   0    0.72    0.08
   4   0   0    0.83    0.09
   4   0   0    0.74    0.10
   4   0   0    0.86    0.08
  -5   0   0   16.91    0.54
  -5   0   0   16.61    0.50
  -5   0   0   16.56    0.56
  -5   0   0   16.77    0.50
  -5   0   0   17.67    0.51
  -5   0   0   17.53    0.51
  -5   0   0   16.93    0.49
  -5   0   0   17.42    0.57
  -5   0   0   17.71    0.54
   5   0   0   16.49    0.54
   5   0   0   17.33    0.53
   5   0   0   17.24    0.54
   5   0   0   17.03    0.51
   5   0   0   17.37    0.52
   5   0   0   16.57    0.53
   5   0   0   16.58    0.55
  -6   0   0    1.12    0.16
  -6   0   0    1.27    0.14
  -6   0   0    1.20    0.15
  -6   0   0    1.30    0.13
  -6   0   0    1.61    0.18
  -6   0   0    1.16    0.15
  -6   0   0    1.32    0.18
  -6   0   0    0.91    0.13
   6   0   0    1.13    0.16
   6   0   0    1.31    0.18
   6   0   0    1.06    0.12
   6   0   0    1.44    0.16
   6   0   0    1.09    0.14
   6   0   0    0.77    0.12
  -7   0   0    0.55    0.15
  -7   0   0    0.41    0.10
  -7   0   0    0.42    0.11
  -7   0   0    0.46    0.09
  -7   0   0    0.46    0.11
   7   0   0    0.57    0.15
   7   0   0    0.40    0.08
   7   0   0    0.52    0.13
   7   0   0    0.45    0.09
   7   0   0    0.50    0.11
   7   0   0    0.42    0.11
   7   0   0    0.19    0.09
  -8   0   0    2.37    0.22
  -8   0   0    2.49    0.19
  -8   0   0    2.52    0.20
   8   0   0    2.40    0.42
   8   0   0    2.15    0.32
   8   0   0    2.43    0.21
   8   0   0    2.44    0.18
   8   0   0    2.56    0.25
   8   0   0    2.15    0.25
   8   0   0    2.76    0.25
  -9   0   0    0.89    0.15
  -9   0   0    0.87    0.13
   9   0   0    1.04    0.18
   9   0   0    1.02    0.14
   9   0   0    0.73    0.15
 -10   0   0    0.73    0.10
 -10   0   0    0.67    0.10
  10   0   0    0.89    0.17
  10   0   0    0.76    0.10
  10   0   0    0.61    0.16
  10  -1   0    0.57    0.21
  10  -1   0    0.33    0.08
  10  -1   0    0.24    0.13
 -10   1   0    0.31    0.08
 -10   1   0    0.25    0.08
   9  -1   0    0.16    0.09
   9  -1   0    0.11    0.12
   9  -1   0    0.21    0.14
  -9   1   0    0.05    0.12
  -9   1   0    0.10    0.08
  -9   1   0    0.18    0.10
   8  -1   0    0.13    0.14
   8  -1   0   -0.03    0.08
   8  -1   0    0.19    0.10
   8  -1   0    0.05    0.19
  -8   1   0    0.16    0.10
  -8   1   0    0.09    0.08
  -8   1   0    0.14    0.09
   7  -1   0    6.30    0.30
   7  -1   0    6.17    0.31
   7  -1   0    6.54    0.26
   7  -1   0    6.41    0.35
   7  -1   0    6.02    0.32
   7  -1   0    6.60    0.29
   7  -1   0    4.84    0.44
  -7   1   0    6.24    0.29
  -7   1   0    6.38    0.30
  -7   1   0    6.19    0.30
  -7   1   0    6.44    0.30
   6  -1   0    0.34    0.09
   6  -1   0    0.51    0.09
   6  -1   0    0.44    0.08
   6  -1   0    0.44    0.10
   6  -1   0    0.58    0.15
   6  -1   0    0.46    0.18
   6  -1   0    0.27    0.09
   6  -1   0    0.44    0.08
  -6   1   0    0.46    0.08
  -6   1   0    0.50    0.10
  -6   1   0    0.66    0.12
  -6   1   0    0.55    0.08
  -6   1   0    0.38    0.10
  -6   1   0    0.34    0.09
  -6   1   0    0.38    0.12
  -6   1   0    0.53    0.12
   5  -1   0    2.48    0.16
   5  -1   0    2.52    0.14
   5  -1   0    2.27    0.26
   5  -1   0    2.84    0.19
   5  -1   0    2.32    0.15
   5  -1   0    2.38    0.15
   5  -1   0    2.23    0.16
  -5   1   0    1.98    0.17
  -5   1   0    2.58    0.14
  -5   1   0    2.57    0.15
  -5   1   0    2.36    0.28
  -5   1   0    2.55    0.17
  -5   1   0    2.52    0.16
  -5   1   0    2.94    0.24
  -5   1   0    2.49    0.20
  -5   1   0    2.46    0.14
  -5   1   0    2.54    0.14
   4  -1   0    0.06    0.05
   4  -1   0    0.06    0.05
   4  -1   0    0.02    0.04
   4  -1   0    0.08    0.05
   4  -1   0    0.06    0.04
  -4   1   0    0.08    0.03
  -4   1   0    0.04    0.04
  -4   1   0    0.06    0.04
  -4   1   0    0.10    0.04
  -4   1   0    0.00    0.05
  -4   1   0    0.08    0.09
  -4   1   0    0.07    0.05
   3  -1   0   16.07    0.46
   3  -1   0   15.58    0.45
   3  -1   0   16.14    0.46
   3  -1   0   16.28    0.46
   3  -1   0   15.59    0.46
  -3   1   0   15.46    0.45
  -3   1   0   15.85    0.46
  -3   1   0   15.36    0.45
  -3   1   0   15.47    0.45
  -3   1   0   15.27    0.45
   2  -1   0   16.77    0.46
   2  -1   0   16.41    0.46
   2  -1   0   16.35    0.47
   2  -1   0   17.89    0.46
  -2   1   0   16.44    0.46
  -2   1   0   16.12    0.45
  -2   1   0   16.48    0.46
  -2   1   0   16.13    0.46
  -2   1   0   15.69    0.46
   1  -1   0   29.99    0.79
   1  -1   0   30.26    0.78
   1  -1   0   29.24    0.78
   1  -1   0   29.36    0.79
  -1   1   0   29.40    0.79
  -1   1   0   29.26    0.79
  -1   1   0   29.21    0.78
   0  -1   0    0.29    0.02
   0  -1   0    0.29    0.02
   0   1   0    0.28    0.02
   0   1   0    0.28    0.03
  -1  -1   0   28.70    0.75
  -1  -1   0   28.35    0.75
  -1  -1   0   30.14    0.76
  -1  -1   0   26.16    0.75
  -1  -1   0   28.73    0.76
   1   1   0   27.20    0.75
   1   1   0   29.89    0.75
   1   1   0   28.47    0.75
  -2  -1   0   24.35    0.65
  -2  -1   0   22.39    0.64
  -2  -1   0   24.74    0.67
  -2  -1   0   25.19    0.65
   2   1   0   24.39    0.66
   2   1   0   25.36    0.66
  -3  -1   0    4.21    0.13
  -3  -1   0    4.28    0.14
  -3  -1   0    4.25    0.17
  -3  -1   0    4.39    0.14
   3   1   0    4.18    0.15
   3   1   0    4.24    0.17
   3   1   0    4.50    0.15
  -4  -1   0    0.96    0.07
  -4  -1   0    0.85    0.08
  -4  -1   0    0.70    0.10
  -4  -1   0    1.04    0.11
  -4  -1   0    0.83    0.05
   4   1   0    0.91    0.10
   4   1   0    0.80    0.08
   4   1   0    0.84    0.10
   4   1   0    0.74    0.09
  -5  -1   0    9.67    0.31
  -5  -1   0    9.60    0.31
  -5  -1   0    9.51    0.38
  -5  -1   0    9.55    0.27
  -5  -1   0    9.64    0.34
  -5  -1   0    9.86    0.35
  -5  -1   0    9.50    0.30
  -5  -1   0    9.34    0.36
  -5  -1   0    9.78    0.35
   5   1   0    9.65    0.35
   5   1   0    9.46    0.32
   5   1   0    9.28    0.31
   5   1   0    9.61    0.33
   5   1   0    9.51    0.32
   5   1   0    9.08    0.36
  -6  -1   0    5.65    0.28
  -6  -1   0    6.32    0.25
  -6  -1   0    6.08    0.27
  -6  -1   0    6.40    0.27
  -6  -1   0    6.05    0.31
  -6  -1   0    5.97    0.24
  -6  -1   0    6.10    0.35
  -6  -1   0    5.91    0.32
  -6  -1   0    6.14    0.29
   6   1   0    6.20    0.30
   6   1   0    5.81    0.27
   6   1   0    6.13    0.24
   6   1   0    6.44    0.24
   6   1   0    6.35    0.45
   6   1   0    6.31    0.29
   6   1   0    6.12    0.26
  -7  -1   0    4.34    0.25
  -7  -1   0    3.56    0.30
  -7  -1   0    4.51    0.30
  -7  -1   0    4.56    0.26
  -7  -1   0    4.58    0.24
  -7  -1   0    4.26    0.28
  -7  -1   0    4.23    0.23
   7   1   0    4.50    0.28
   7   1   0    4.52    0.21
   7   1   0    4.46    0.23
   7   1   0    4.52    0.24
   7   1   0    4.06    0.26
   7   1   0    4.30    0.25
   7   1   0    3.71    0.36
  -8  -1   0   14.70    0.53
  -8  -1   0   15.38    0.54
  -8  -1   0   15.86    0.53
   8   1   0   15.34    0.57
   8   1   0   14.91    0.59
   8   1   0   16.10    0.54
   8   1   0   14.30    0.54
   8   1   0   15.58    0.58
   8   1   0   15.87    0.53
   8   1   0   15.18    0.65
  -9  -1   0    0.27    0.10
  -9  -1   0    0.47    0.12
   9   1   0    0.26    0.09
   9   1   0    0.32    0.12
   9   1   0    0.66    0.24
   9   1   0    0.48    0.21
   9   1   0    0.47    0.14
 -10  -1   0    2.87    0.17
 -10  -1   0    2.88    0.18
  10   1   0    2.71    0.18
  10   1   0    2.85    0.25
  10  -2   0    0.19    0.07
 -10   2   0    0.31    0.08
 -10   2   0    0.18    0.07
   9  -2   0    1.94    0.16
   9  -2   0    2.05    0.20
   9  -2   0    1.95    0.27
  -9   2   0    1.85    0.20
  -9   2   0    2.34    0.19
  -9   2   0    2.04    0.19
   8  -2   0    2.59    0.20
   8  -2   0    2.21    0.18
   8  -2   0    2.24    0.26
  -8   2   0    2.58    0.19
  -8   2   0    2.34    0.20
   7  -2   0   13.77    0.48
   7  -2   0   13.23    0.50
   7  -2   0   12.85    0.47
   7  -2   0   13.40    0.49
   7  -2   0   13.14    0.49
  -7   2   0   12.38    0.50
  -7   2   0   13.61    0.49
  -7   2   0   12.51    0.55
  -7   2   0   13.47    0.49
  -7   2   0   12.58    0.47
   6  -2   0    0.16    0.07
   6  -2   0    0.24    0.10
   6  -2   0    0.10    0.11
   6  -2   0    0.23    0.10
   6  -2   0    0.18    0.09
   6  -2   0    0.10    0.09
   6  -2   0    0.20    0.15
   6  -2   0    0.23    0.13
  -6   2   0    0.20    0.11
  -6   2   0    0.18    0.07
  -6   2   0    0.06    0.08
  -6   2   0    0.30    0.11
  -6   2   0    0.21    0.08
  -6   2   0    0.26    0.08
  -6   2   0    0.04    0.11
  -6   2   0    0.05    0.08
   5  -2   0    0.17    0.07
   5  -2   0    0.16    0.09
   5  -2   0    0.14    0.14
   5  -2   0    0.01    0.07
   5  -2   0    0.19    0.06
   5  -2   0   -0.02    0.12
   5  -2   0    0.48    0.14
   5  -2   0    0.07    0.08
   5  -2   0    0.18    0.07
   5  -2   0    0.12    0.07
  -5   2   0    0.12    0.09
  -5   2   0    0.08    0.06
  -5   2   0   -0.02    0.14
  -5   2   0    0.15    0.05
  -5   2   0    0.10    0.05
  -5   2   0    0.21    0.10
  -5   2   0    0.08    0.05
  -5   2   0    0.18    0.07
  -5   2   0    0.32    0.12
   4  -2   0   15.52    0.46
   4  -2   0   15.30    0.48
   4  -2   0   15.52    0.47
   4  -2   0   15.31    0.47
   4  -2   0   15.74    0.50
  -4   2   0   16.23    0.47
  -4   2   0   15.40    0.46
  -4   2   0   15.71    0.48
  -4   2   0   14.90    0.46
  -4   2   0   15.31    0.46
  -4   2   0   15.09    0.46
  -4   2   0   14.41    0.49
  -4   2   0   15.04    0.46
   3  -2   0   16.01    0.46
   3  -2   0   15.10    0.46
   3  -2   0   16.21    0.48
   3  -2   0   15.80    0.46
  -3   2   0   16.46    0.48
  -3   2   0   16.23    0.47
  -3   2   0   16.11    0.47
  -3   2   0   16.03    0.46
  -3   2   0   16.36    0.47
   2  -2   0   35.44    0.98
   2  -2   0   35.97    1.00
   2  -2   0   39.00    0.99
  -2   2   0   36.36    0.99
  -2   2   0   35.82    0.98
  -2   2   0   37.45    0.99
  -2   2   0   36.96    0.99
   1  -2   0    0.63    0.06
   1  -2   0    0.59    0.04
   1  -2   0    0.61    0.04
  -1   2   0    0.51    0.04
  -1   2   0    0.60    0.05
  -1   2   0    0.65    0.04
   0  -2   0    6.94    0.20
  -1  -2   0    0.06    0.02
  -1  -2   0    0.08    0.03
   1   2   0    0.07    0.03
   1   2   0    0.08    0.01
  -2  -2   0    0.41    0.04
  -2  -2   0    0.45    0.04
  -2  -2   0    0.39    0.07
  -2  -2   0    0.48    0.06
   2   2   0    0.53    0.05
   2   2   0    0.46    0.04
   2   2   0    0.52    0.04
  -3  -2   0   22.53    0.61
  -3  -2   0   22.66    0.65
  -3  -2   0   23.05    0.65
  -3  -2   0   22.72    0.61
  -3  -2   0   21.99    0.62
   3   2   0   23.03    0.62
   3   2   0   22.20    0.62
   3   2   0   23.73    0.63
  -4  -2   0    1.72    0.12
  -4  -2   0    1.42    0.14
  -4  -2   0    1.91    0.09
  -4  -2   0    1.83    0.09
  -4  -2   0    1.83    0.12
  -4  -2   0    1.77    0.08
   4   2   0    1.73    0.13
   4   2   0    1.75    0.09
   4   2   0    1.56    0.10
   4   2   0    1.78    0.10
   4   2   0    1.58    0.12
  -5  -2   0    0.20    0.05
  -5  -2   0    0.13    0.12
  -5  -2   0    0.30    0.12
  -5  -2   0    0.21    0.10
  -5  -2   0    0.27    0.05
  -5  -2   0    0.32    0.06
  -5  -2   0    0.22    0.07
  -5  -2   0    0.33    0.06
   5   2   0    0.28    0.05
   5   2   0    0.18    0.05
   5   2   0    0.26    0.06
   5   2   0    0.23    0.06
   5   2   0    0.24    0.07
  -6  -2   0   16.54    0.54
  -6  -2   0   16.09    0.54
  -6  -2   0   16.53    0.55
  -6  -2   0   17.03    0.57
  -6  -2   0   17.01    0.56
  -6  -2   0   16.40    0.60
   6   2   0   16.58    0.57
   6   2   0   16.61    0.52
   6   2   0   17.32    0.52
   6   2   0   16.61    0.51
   6   2   0   16.74    0.56
   6   2   0   16.84    0.55
   6   2   0   17.04    0.53
  -7  -2   0    0.83    0.15
  -7  -2   0    0.63    0.12
  -7  -2   0    0.71    0.13
  -7  -2   0    0.95    0.15
  -7  -2   0    0.98    0.14
  -7  -2   0    0.92    0.13
   7   2   0    0.72    0.13
   7   2   0    0.86    0.11
   7   2   0    0.51    0.09
   7   2   0    0.66    0.09
   7   2   0    0.96    0.15
   7   2   0    1.00    0.14
  -8  -2   0    5.34    0.26
  -8  -2   0    5.58    0.29
  -8  -2   0    5.53    0.28
  -8  -2   0    5.38    0.31
   8   2   0    5.74    0.39
   8   2   0    5.18    0.27
   8   2   0    5.54    0.30
   8   2   0    5.37    0.29
   8   2   0    5.13    0.42
  -9  -2   0    1.20    0.18
   9   2   0    1.32    0.21
   9   2   0    1.42    0.16
   9   2   0    0.66    0.19
   9   2   0    1.30    0.18
   9   2   0    0.97    0.13
 -10  -2   0    5.03    0.22
 -10  -2   0    4.77    0.23
  10   2   0    4.88    0.31
  10   2   0    4.76    0.23
   9  -3   0    4.96    0.25
   9  -3   0    5.08    0.24
  -9   3   0    5.38    0.25
  -9   3   0    5.50    0.26
  -9   3   0    5.66    0.26
   8  -3   0    2.18    0.20
   8  -3   0    2.38    0.28
   8  -3   0    2.57    0.18
  -8   3   0    2.22    0.19
  -8   3   0    2.31    0.19
  -8   3   0    2.17    0.21
   7  -3   0   32.80    0.99
   7  -3   0   32.94    0.99
   7  -3   0   32.89    1.01
   7  -3   0   32.98    0.98
  -7   3   0   32.39    0.98
  -7   3   0   33.31    1.00
  -7   3   0   31.89    1.02
  -7   3   0   33.23    0.94
   6  -3   0    0.24    0.13
   6  -3   0    0.16    0.14
   6  -3   0    0.35    0.08
   6  -3   0    0.32    0.11
   6  -3   0    0.16    0.11
   6  -3   0    0.27    0.09
  -6   3   0    0.25    0.09
  -6   3   0    0.33    0.09
  -6   3   0    0.37    0.11
  -6   3   0    0.25    0.08
  -6   3   0    0.25    0.07
  -6   3   0    0.09    0.08
  -6   3   0    0.34    0.14
   5  -3   0    3.39    0.19
   5  -3   0    3.29    0.24
   5  -3   0    3.52    0.22
   5  -3   0    3.47    0.21
   5  -3   0    3.05    0.21
   5  -3   0    3.42    0.19
   5  -3   0    3.35    0.23
  -5   3   0    2.86    0.24
  -5   3   0    3.35    0.19
  -5   3   0    3.38    0.16
  -5   3   0    2.56    0.32
  -5   3   0    3.20    0.23
  -5   3   0    2.93    0.31
  -5   3   0    3.19    0.16
  -5   3   0    3.39    0.19
  -5   3   0    3.40    0.18
   4  -3   0    5.96    0.29
   4  -3   0    6.22    0.27
   4  -3   0    6.09    0.29
   4  -3   0    6.32    0.25
   4  -3   0    6.85    0.24
   4  -3   0    6.47    0.24
  -4   3   0    6.54    0.24
  -4   3   0    6.51    0.23
  -4   3   0    6.72    0.23
  -4   3   0    6.73    0.25
  -4   3   0    6.36    0.24
  -4   3   0    6.53    0.31
  -4   3   0    6.32    0.24
  -4   3   0    7.03    0.26
   3  -3   0    0.29    0.05
   3  -3   0    0.39    0.06
   3  -3   0    0.26    0.05
  -3   3   0    0.24    0.05
  -3   3   0    0.30    0.05
  -3   3   0    0.24    0.04
  -3   3   0    0.31    0.06
  -3   3   0    0.18    0.05
   2  -3   0   25.03    0.67
   2  -3   0   23.78    0.69
   2  -3   0   25.67    0.67
  -2   3   0   25.67    0.68
  -2   3   0   24.73    0.69
  -2   3   0   23.47    0.70
  -2   3   0   24.89    0.68
   1  -3   0   27.14    0.73
   1  -3   0   27.77    0.71
   1  -3   0   25.45    0.74
  -1   3   0   27.26    0.72
  -1   3   0   26.79    0.72
  -1   3   0   26.29    0.72
  -1   3   0   25.90    0.73
   0  -3   0   36.61    0.97
   0   3   0   36.58    0.97
   0   3   0   34.84    0.99
   0   3   0   36.85    0.97
  -1  -3   0   80.25    2.14
  -1  -3   0   81.69    2.13
   1   3   0   81.03    2.14
  -2  -3   0   18.39    0.52
  -2  -3   0   18.73    0.53
   2   3   0   18.80    0.52
   2   3   0   18.47    0.51
   2   3   0   18.10    0.50
  -3  -3   0    0.80    0.09
  -3  -3   0    0.78    0.06
  -3  -3   0    0.82    0.05
   3   3   0    0.70    0.06
   3   3   0    0.86    0.06
   3   3   0    0.80    0.07
  -4  -3   0    2.53    0.11
  -4  -3   0    2.29    0.14
  -4  -3   0    2.27    0.10
   4   3   0    2.41    0.12
   4   3   0    2.85    0.21
   4   3   0    2.39    0.11
   4   3   0    2.34    0.11
  -5  -3   0    0.39    0.07
  -5  -3   0    0.46    0.11
  -5  -3   0    0.27    0.11
  -5  -3   0    0.41    0.12
  -5  -3   0    0.47    0.12
  -5  -3   0    0.48    0.13
   5   3   0    0.47    0.08
   5   3   0    0.26    0.06
   5   3   0    0.25    0.05
   5   3   0    0.28    0.06
   5   3   0    0.35    0.07
  -6  -3   0   11.95    0.45
  -6  -3   0   12.12    0.44
  -6  -3   0   11.95    0.44
  -6  -3   0   12.57    0.44
  -6  -3   0   11.61    0.41
  -6  -3   0   11.97    0.43
  -6  -3   0   11.66    0.44
   6   3   0   12.30    0.39
   6   3   0   11.80    0.45
   6   3   0   12.04    0.40
   6   3   0   12.25    0.41
   6   3   0   12.30    0.44
   6   3   0   11.63    0.39
  -7  -3   0    0.15    0.12
  -7  -3   0    0.16    0.09
  -7  -3   0    0.40    0.10
  -7  -3   0    0.06    0.15
  -7  -3   0    0.12    0.08
  -7  -3   0    0.32    0.10
   7   3   0    0.17    0.10
   7   3   0    0.13    0.08
   7   3   0    0.13    0.06
   7   3   0    0.14    0.09
   7   3   0    0.13    0.09
  -8  -3   0    1.41    0.28
  -8  -3   0    1.68    0.18
  -8  -3   0    1.62    0.16
  -8  -3   0    1.96    0.19
  -8  -3   0    1.72    0.20
   8   3   0    1.73    0.19
   8   3   0    1.29    0.17
   8   3   0    1.68    0.18
   8   3   0    1.72    0.30
  -9  -3   0    1.97    0.21
  -9  -3   0    2.04    0.25
   9   3   0    1.87    0.19
   9   3   0    1.51    0.23
   9   3   0    2.02    0.19
   9   3   0    1.84    0.24
   9   3   0    1.72    0.23
 -10  -3   0    3.05    0.18
 -10  -3   0    3.07    0.19
  10   3   0    2.80    0.23
  10   3   0    3.35    0.27
  10   3   0    3.16    0.21
   9  -4   0    0.58    0.10
   9  -4   0    0.60    0.10
  -9   4   0    1.01    0.13
  -9   4   0    0.66    0.10
  -9   4   0    0.73    0.11
   8  -4   0    0.41    0.10
   8  -4   0    0.38    0.10
   8  -4   0    0.25    0.20
  -8   4   0    0.35    0.12
  -8   4   0    0.48    0.12
  -8   4   0    0.37    0.11
   7  -4   0    0.03    0.15
   7  -4   0    0.19    0.10
   7  -4   0    0.09    0.08
   7  -4   0    0.20    0.16
   7  -4   0    0.12    0.08
  -7   4   0    0.09    0.14
  -7   4   0    0.17    0.09
  -7   4   0    0.01    0.13
  -7   4   0   -0.01    0.20
  -7   4   0    0.05    0.10
   6  -4   0    2.70    0.24
   6  -4   0    2.47    0.20
   6  -4   0    2.46    0.19
   6  -4   0    2.26    0.18
  -6   4   0    2.52    0.18
  -6   4   0    2.35    0.19
  -6   4   0    1.83    0.28
  -6   4   0    2.17    0.21
  -6   4   0    2.41    0.21
  -6   4   0    2.40    0.21
  -6   4   0    2.55    0.16
   5  -4   0   13.85    0.47
   5  -4   0   13.75    0.62
   5  -4   0   13.26    0.46
   5  -4   0   12.84    0.47
   5  -4   0   14.18    0.47
   5  -4   0   12.72    0.46
  -5   4   0   12.91    0.42
  -5   4   0   13.29    0.46
  -5   4   0   13.61    0.45
  -5   4   0   13.08    0.45
  -5   4   0   13.03    0.42
  -5   4   0   12.72    0.48
  -5   4   0   12.34    0.55
   4  -4   0   22.78    0.73
   4  -4   0   24.11    0.67
   4  -4   0   23.42    0.71
   4  -4   0   22.50    0.70
   4  -4   0   23.98    0.72
   4  -4   0   23.37    0.71
   4  -4   0   23.55    0.67
   4  -4   0   22.86    0.71
  -4   4   0   23.08    0.74
  -4   4   0   23.52    0.69
  -4   4   0   23.99    0.69
  -4   4   0   22.37    0.68
  -4   4   0   23.40    0.67
  -4   4   0   23.65    0.68
  -4   4   0   22.78    0.72
   3  -4   0   48.46    1.44
   3  -4   0   49.60    1.43
   3  -4   0   53.87    1.40
   3  -4   0   52.67    1.40
  -3   4   0   51.38    1.41
  -3   4   0   51.90    1.41
  -3   4   0   52.96    1.42
  -3   4   0   53.33    1.41
  -3   4   0   54.81    1.44
   2  -4   0   12.50    0.36
   2  -4   0   12.93    0.39
   2  -4   0   12.99    0.36
   2  -4   0   12.56    0.39
  -2   4   0   12.44    0.38
  -2   4   0   12.72    0.37
  -2   4   0   12.48    0.39
  -2   4   0   12.56    0.37
   1  -4   0    0.13    0.04
  -1   4   0    0.13    0.05
  -1   4   0    0.02    0.03
  -1   4   0    0.07    0.03
  -1   4   0    0.04    0.03
  -1   4   0    0.06    0.03
   0  -4   0    9.16    0.28
   0   4   0    8.87    0.27
   0   4   0    9.21    0.30
   0   4   0    9.24    0.26
  -1  -4   0   14.70    0.43
  -1  -4   0   15.17    0.44
   1   4   0   15.27    0.45
   1   4   0   14.43    0.41
  -2  -4   0    1.57    0.11
   2   4   0    1.62    0.06
   2   4   0    1.62    0.10
   2   4   0    1.56    0.07
  -3  -4   0   20.77    0.59
  -3  -4   0   20.34    0.61
  -3  -4   0   21.49    0.61
   3   4   0   19.50    0.56
   3   4   0   20.35    0.57
   3   4   0   20.69    0.57
  -4  -4   0    0.19    0.06
  -4  -4   0    0.17    0.05
  -4  -4   0    0.07    0.06
   4   4   0    0.15    0.04
   4   4   0    0.10    0.04
   4   4   0    0.13    0.05
   4   4   0    0.03    0.08
  -5  -4   0    1.59    0.19
  -5  -4   0    1.14    0.12
  -5  -4   0    1.09    0.13
  -5  -4   0    1.06    0.15
  -5  -4   0    0.98    0.13
  -5  -4   0    1.13    0.12
  -5  -4   0    1.06    0.14
   5   4   0    1.10    0.11
   5   4   0    1.05    0.09
   5   4   0    1.01    0.13
   5   4   0    1.31    0.11
   5   4   0    1.21    0.13
  -6  -4   0    8.43    0.34
  -6  -4   0    7.75    0.32
  -6  -4   0    8.39    0.34
  -6  -4   0    7.54    0.33
  -6  -4   0    7.98    0.31
  -6  -4   0    7.62    0.34
   6   4   0    7.68    0.35
   6   4   0    7.97    0.29
   6   4   0    8.47    0.35
   6   4   0    7.67    0.31
   6   4   0    7.72    0.28
  -7  -4   0    1.91    0.17
  -7  -4   0    1.77    0.20
  -7  -4   0    1.75    0.20
  -7  -4   0    1.73    0.17
  -7  -4   0    1.78    0.19
  -7  -4   0    2.16    0.24
   7   4   0    2.05    0.22
   7   4   0    1.90    0.19
   7   4   0    1.79    0.16
   7   4   0    1.81    0.15
   7   4   0    1.92    0.18
  -8  -4   0    1.18    0.27
  -8  -4   0    1.10    0.15
  -8  -4   0    1.28    0.17
  -8  -4   0    0.89    0.15
  -8  -4   0    1.26    0.18
   8   4   0    1.07    0.20
   8   4   0    1.12    0.15
   8   4   0    1.02    0.13
   8   4   0    0.89    0.13
   8   4   0    1.20    0.19
  -9  -4   0    1.48    0.20
  -9  -4   0    1.59    0.20
  -9  -4   0    1.21    0.16
  -9  -4   0    1.67    0.19
   9   4   0    1.19    0.16
   9   4   0    1.41    0.21
   9   4   0    1.73    0.21
   9   4   0    1.49    0.19
   9   4   0    1.80    0.27
 -10  -4   0    0.00    0.07
 -10  -4   0    0.07    0.08
  10   4   0    0.13    0.13
  10   4   0   -0.11    0.22
  10   4   0    0.04    0.10
   9  -5   0    0.46    0.08
   9  -5   0    0.45    0.08
  -9   5   0    0.55    0.09
  -9   5   0    0.42    0.15
  -9   5   0    0.54    0.10
   8  -5   0    1.29    0.16
   8  -5   0    1.12    0.16
  -8   5   0    1.36    0.16
  -8   5   0    1.32    0.21
  -8   5   0    1.23    0.16
   7  -5   0    1.14    0.16
   7  -5   0    0.84    0.22
   7  -5   0    1.08    0.16
   7  -5   0    1.30    0.14
  -7   5   0    1.07    0.16
  -7   5   0    1.54    0.26
  -7   5   0    0.76    0.16
  -7   5   0    1.27    0.16
  -7   5   0    1.26    0.18
  -7   5   0    0.99    0.17
   6  -5   0   24.54    0.78
   6  -5   0   25.28    0.78
   6  -5   0   24.82    0.78
   6  -5   0   25.88    0.78
   6  -5   0   24.94    0.79
   6  -5   0   25.09    0.81
  -6   5   0   24.40    0.76
  -6   5   0   25.12    0.78
  -6   5   0   25.08    0.79
  -6   5   0   25.75    0.75
  -6   5   0   24.85    0.90
  -6   5   0   23.96    0.83
   5  -5   0    1.66    0.16
   5  -5   0    2.13    0.17
   5  -5   0    1.75    0.24
   5  -5   0    2.13    0.17
   5  -5   0    2.09    0.22
   5  -5   0    1.70    0.20
   5  -5   0    1.96    0.17
  -5   5   0    1.73    0.14
  -5   5   0    1.67    0.18
  -5   5   0    1.80    0.17
  -5   5   0    1.68    0.13
  -5   5   0    1.92    0.16
  -5   5   0    1.50    0.22
   4  -5   0    3.06    0.30
   4  -5   0    2.93    0.20
   4  -5   0    3.15    0.18
   4  -5   0    3.70    0.26
   4  -5   0    3.59    0.22
   4  -5   0    3.22    0.20
   4  -5   0    3.23    0.25
   4  -5   0    3.29    0.21
  -4   5   0    3.53    0.19
  -4   5   0    3.41    0.18
  -4   5   0    3.52    0.16
  -4   5   0    3.26    0.16
  -4   5   0    3.57    0.17
  -4   5   0    3.06    0.27
  -4   5   0    3.95    0.34
   3  -5   0   16.06    0.56
   3  -5   0   17.31    0.54
   3  -5   0   16.28    0.55
   3  -5   0   17.35    0.54
   3  -5   0   17.60    0.48
   3  -5   0   16.31    0.60
   3  -5   0   16.97    0.54
  -3   5   0   17.18    0.52
  -3   5   0   17.96    0.51
  -3   5   0   15.60    0.60
  -3   5   0   16.93    0.55
  -3   5   0   17.57    0.50
  -3   5   0   17.44    0.52
  -3   5   0   17.39    0.51
   2  -5   0   27.13    0.79
  -2   5   0   26.98    0.76
  -2   5   0   28.13    0.76
  -2   5   0   28.34    0.85
  -2   5   0   28.32    0.80
  -2   5   0   27.22    0.78
  -2   5   0   27.14    0.77
   1  -5   0   47.28    1.29
  -1   5   0   47.81    1.27
  -1   5   0   45.97    1.26
  -1   5   0   47.21    1.29
  -1   5   0   48.30    1.26
   0  -5   0    0.63    0.08
   0   5   0    0.76    0.06
   0   5   0    0.76    0.10
   0   5   0    0.77    0.07
  -1  -5   0   48.68    1.33
  -1  -5   0   49.21    1.35
   1   5   0   50.18    1.32
  -2  -5   0    0.13    0.05
   2   5   0    0.27    0.04
   2   5   0    0.28    0.06
  -3  -5   0   26.03    0.73
   3   5   0   24.00    0.67
   3   5   0   24.43    0.68
  -4  -5   0   26.42    0.80
  -4  -5   0   27.41    0.80
   4   5   0   28.22    0.76
   4   5   0   25.80    0.74
   4   5   0   27.69    0.75
  -5  -5   0   -0.06    0.12
  -5  -5   0    0.10    0.09
  -5  -5   0    0.02    0.10
  -5  -5   0    0.15    0.10
  -5  -5   0   -0.09    0.06
  -5  -5   0    0.19    0.09
  -5  -5   0   -0.04    0.06
   5   5   0   -0.06    0.07
   5   5   0    0.09    0.04
   5   5   0    0.00    0.06
   5   5   0   -0.03    0.08
   5   5   0    0.06    0.07
  -6  -5   0    0.80    0.18
  -6  -5   0    0.73    0.13
  -6  -5   0    0.82    0.12
  -6  -5   0    0.78    0.12
  -6  -5   0    0.89    0.12
   6   5   0    0.83    0.10
   6   5   0    0.73    0.09
   6   5   0    0.90    0.14
  -7  -5   0    1.17    0.14
  -7  -5   0    1.12    0.18
  -7  -5   0    1.20    0.18
  -7  -5   0    1.24    0.18
  -7  -5   0    1.00    0.16
  -7  -5   0    0.96    0.13
   7   5   0    1.20    0.15
   7   5   0    1.31    0.16
   7   5   0    0.81    0.13
   7   5   0    1.38    0.23
   7   5   0    1.00    0.13
  -8  -5   0   17.05    0.76
  -8  -5   0   17.42    0.59
  -8  -5   0   17.78    0.61
  -8  -5   0   17.67    0.57
  -8  -5   0   17.71    0.60
  -8  -5   0   17.89    0.60
   8   5   0   17.32    0.64
   8   5   0   18.43    0.59
   8   5   0   18.47    0.59
   8   5   0   17.64    0.59
   8   5   0   18.76    0.74
  -9  -5   0    5.70    0.39
  -9  -5   0    5.81    0.26
  -9  -5   0    6.20    0.31
  -9  -5   0    5.94    0.28
  -9  -5   0    6.23    0.30
   9   5   0    5.66    0.36
   9   5   0    6.13    0.33
   9   5   0    5.89    0.27
   9   5   0    6.11    0.31
   9   5   0    6.84    0.31
 -10  -5   0    5.52    0.25
 -10  -5   0    5.49    0.29
 -10  -5   0    5.64    0.22
  10   5   0    5.97    0.33
  10   5   0    5.47    0.39
  10   5   0    5.23    0.35
   8  -6   0    0.52    0.10
   8  -6   0    0.42    0.09
  -8   6   0    0.49    0.10
  -8   6   0    0.44    0.09
   7  -6   0   20.23    0.64
   7  -6   0   20.07    0.63
   7  -6   0   17.84    0.72
  -7   6   0   19.93    0.68
  -7   6   0   19.88    0.60
  -7   6   0   19.70    0.64
   6  -6   0    1.92    0.27
   6  -6   0    2.76    0.23
   6  -6   0    2.34    0.18
   6  -6   0    2.22    0.21
   6  -6   0    2.28    0.17
   6  -6   0    2.52    0.18
  -6   6   0    2.74    0.29
  -6   6   0    2.46    0.22
  -6   6   0    2.31    0.20
  -6   6   0    2.53    0.22
   5  -6   0    9.16    0.36
   5  -6   0    9.03    0.42
   5  -6   0    9.30    0.38
   5  -6   0    8.69    0.36
   5  -6   0    8.63    0.37
   5  -6   0    8.75    0.34
   5  -6   0    9.55    0.37
  -5   6   0    8.63    0.38
  -5   6   0    9.05    0.33
  -5   6   0    9.24    0.41
  -5   6   0    9.12    0.35
  -5   6   0    9.13    0.34
  -5   6   0    9.31    0.39
   4  -6   0    1.12    0.16
   4  -6   0    1.20    0.15
   4  -6   0    1.15    0.17
   4  -6   0    0.98    0.14
   4  -6   0    1.36    0.16
   4  -6   0    1.00    0.13
   4  -6   0    1.11    0.16
  -4   6   0    1.18    0.14
  -4   6   0    1.06    0.12
  -4   6   0    0.92    0.13
  -4   6   0    1.02    0.10
  -4   6   0    1.06    0.12
  -4   6   0    0.93    0.19
   3  -6   0    3.43    0.22
   3  -6   0    3.51    0.20
   3  -6   0    3.48    0.22
   3  -6   0    3.20    0.25
   3  -6   0    3.72    0.20
   3  -6   0    3.48    0.18
   3  -6   0    3.51    0.22
  -3   6   0    3.60    0.17
  -3   6   0    3.36    0.15
  -3   6   0    3.37    0.18
  -3   6   0    3.54    0.17
  -3   6   0    3.29    0.17
  -3   6   0    2.99    0.24
   2  -6   0    2.39    0.22
   2  -6   0    2.26    0.18
   2  -6   0    2.54    0.14
   2  -6   0    2.10    0.18
  -2   6   0    2.63    0.12
  -2   6   0    2.40    0.13
  -2   6   0    2.51    0.17
  -2   6   0    2.54    0.15
  -2   6   0    2.55    0.12
  -2   6   0    2.03    0.26
  -2   6   0    2.59    0.17
   1  -6   0   28.31    0.80
  -1   6   0   26.92    0.86
  -1   6   0   27.09    0.76
  -1   6   0   28.47    0.77
  -1   6   0   28.47    0.81
  -1   6   0   27.88    0.78
   0  -6   0    2.68    0.14
   0   6   0    2.63    0.13
   0   6   0    2.73    0.18
   0   6   0    2.60    0.11
  -1  -6   0   43.76    1.22
   1   6   0   43.98    1.26
   1   6   0   45.58    1.21
  -2  -6   0   52.41    1.50
   2   6   0   54.45    1.51
   2   6   0   55.81    1.45
  -3  -6   0   18.58    0.59
   3   6   0   19.13    0.52
   3   6   0   19.09    0.60
   3   6   0   19.58    0.55
   3   6   0   19.93    0.55
  -4  -6   0    5.15    0.23
  -4  -6   0    5.30    0.28
  -4  -6   0    5.26    0.25
  -4  -6   0    4.90    0.25
   4   6   0    5.09    0.21
   4   6   0    4.75    0.18
   4   6   0    5.24    0.19
  -5  -6   0    0.00    0.13
  -5  -6   0    0.15    0.10
  -5  -6   0    0.08    0.07
  -5  -6   0    0.19    0.10
  -5  -6   0    0.18    0.14
   5   6   0    0.05    0.05
   5   6   0    0.29    0.09
   5   6   0    0.04    0.06
  -6  -6   0    0.99    0.15
  -6  -6   0    1.18    0.16
  -6  -6   0    1.06    0.17
  -6  -6   0    0.88    0.12
   6   6   0    0.94    0.11
   6   6   0    1.26    0.13
   6   6   0    1.05    0.18
  -7  -6   0   16.62    0.56
  -7  -6   0   16.71    0.56
  -7  -6   0   16.41    0.52
  -7  -6   0   16.70    0.57
  -7  -6   0   15.87    0.63
  -7  -6   0   15.87    0.57
   7   6   0   16.10    0.56
   7   6   0   16.68    0.65
   7   6   0   15.76    0.53
   7   6   0   16.50    0.52
   7   6   0   17.16    0.60
  -8  -6   0    3.01    0.34
  -8  -6   0    3.32    0.21
  -8  -6   0    3.32    0.21
  -8  -6   0    3.52    0.18
  -8  -6   0    3.66    0.23
  -8  -6   0    3.40    0.23
   8   6   0    3.42    0.21
   8   6   0    3.33    0.22
   8   6   0    4.03    0.27
   8   6   0    3.33    0.26
   8   6   0    3.68    0.59
  -9  -6   0    3.75    0.24
  -9  -6   0    3.66    0.19
  -9  -6   0    3.77    0.25
  -9  -6   0    3.81    0.25
  -9  -6   0    3.54    0.23
   9   6   0    2.98    0.30
   9   6   0    3.64    0.21
   9   6   0    3.68    0.28
   9   6   0    3.64    0.25
 -10  -6   0   -0.01    0.16
 -10  -6   0    0.19    0.09
  10   6   0    0.25    0.09
  10   6   0    0.17    0.12
   8  -7   0    0.97    0.13
   8  -7   0    0.84    0.12
  -8   7   0    0.97    0.13
  -8   7   0    0.84    0.11
   7  -7   0    2.02    0.17
   7  -7   0    1.83    0.17
  -7   7   0    2.21    0.25
  -7   7   0    1.80    0.19
  -7   7   0    1.72    0.22
  -7   7   0    1.55    0.17
   6  -7   0    0.06    0.08
   6  -7   0    0.04    0.07
   6  -7   0   -0.02    0.10
   6  -7   0    0.04    0.08
   6  -7   0    0.20    0.10
   6  -7   0    0.08    0.18
  -6   7   0    0.03    0.11
  -6   7   0    0.35    0.19
  -6   7   0    0.10    0.08
  -6   7   0   -0.12    0.13
  -6   7   0    0.09    0.10
   5  -7   0    1.73    0.22
   5  -7   0    1.71    0.17
   5  -7   0    1.23    0.15
   5  -7   0    1.48    0.18
   5  -7   0    1.91    0.20
   5  -7   0    1.65    0.19
   5  -7   0    1.45    0.15
  -5   7   0    1.48    0.22
  -5   7   0    1.54    0.22
  -5   7   0    1.57    0.15
  -5   7   0    1.62    0.13
  -5   7   0    1.31    0.17
   4  -7   0   18.76    0.61
   4  -7   0   18.43    0.61
   4  -7   0   18.53    0.62
   4  -7   0   18.48    0.61
   4  -7   0   18.83    0.62
   4  -7   0   18.54    0.58
   4  -7   0   18.44    0.61
  -4   7   0   18.64    0.61
  -4   7   0   18.92    0.60
  -4   7   0   17.99    0.64
  -4   7   0   19.05    0.58
   3  -7   0    2.99    0.20
   3  -7   0    2.91    0.18
   3  -7   0    3.00    0.20
   3  -7   0    3.33    0.21
   3  -7   0    3.00    0.21
   3  -7   0    3.29    0.21
   3  -7   0    4.09    0.37
  -3   7   0    2.91    0.15
  -3   7   0    3.56    0.32
  -3   7   0    3.03    0.16
  -3   7   0    3.27    0.21
  -3   7   0    3.07    0.18
   2  -7   0    1.13    0.11
   2  -7   0    1.01    0.15
   2  -7   0    1.13    0.12
   2  -7   0    1.12    0.13
   2  -7   0    1.14    0.15
   2  -7   0    1.31    0.18
   2  -7   0    1.18    0.18
  -2   7   0    1.16    0.09
  -2   7   0    1.55    0.20
  -2   7   0    1.14    0.11
  -2   7   0    1.04    0.13
  -2   7   0    1.06    0.13
  -2   7   0    1.48    0.16
   1  -7   0    0.28    0.12
   1  -7   0    0.02    0.11
   1  -7   0    0.22    0.05
   1  -7   0    0.22    0.09
   1  -7   0    0.28    0.11
  -1   7   0    0.11    0.08
  -1   7   0    0.23    0.06
  -1   7   0    0.22    0.07
  -1   7   0    0.13    0.04
   0  -7   0    3.27    0.16
   0   7   0    3.40    0.14
   0   7   0    3.40    0.25
   0   7   0    3.32    0.16
   0   7   0    3.69    0.25
  -1  -7   0   25.86    0.74
   1   7   0   26.95    0.72
   1   7   0   26.21    0.81
   1   7   0   23.11    0.78
  -2  -7   0    7.37    0.29
   2   7   0    7.45    0.34
   2   7   0    7.67    0.25
  -3  -7   0   11.48    0.42
  -3  -7   0   11.85    0.45
  -3  -7   0   12.42    0.42
  -3  -7   0   12.21    0.44
   3   7   0   12.53    0.38
   3   7   0   11.75    0.35
   3   7   0   12.12    0.46
   3   7   0   12.42    0.37
  -4  -7   0    3.79    0.31
  -4  -7   0    3.98    0.21
  -4  -7   0    4.32    0.26
  -4  -7   0    3.99    0.23
  -4  -7   0    4.09    0.23
   4   7   0    3.95    0.16
  -5  -7   0    0.44    0.12
  -5  -7   0    0.69    0.11
  -5  -7   0    0.50    0.15
  -5  -7   0    0.56    0.10
  -5  -7   0    0.54    0.10
   5   7   0    0.51    0.07
   5   7   0    0.47    0.10
   5   7   0    0.31    0.12
  -6  -7   0    2.85    0.20
  -6  -7   0    2.75    0.18
  -6  -7   0    2.51    0.24
  -6  -7   0    2.58    0.21
  -6  -7   0    2.99    0.24
  -6  -7   0    2.82    0.20
   6   7   0    2.39    0.18
   6   7   0    3.28    0.24
  -7  -7   0    0.11    0.20
  -7  -7   0    0.15    0.09
  -7  -7   0    0.01    0.11
  -7  -7   0    0.17    0.08
  -7  -7   0   -0.07    0.09
  -7  -7   0    0.04    0.09
   7   7   0   -0.14    0.11
   7   7   0   -0.01    0.08
   7   7   0   -0.10    0.07
   7   7   0    0.05    0.17
  -8  -7   0   13.58    0.42
  -8  -7   0   13.72    0.47
  -8  -7   0   13.64    0.50
  -8  -7   0   13.83    0.49
  -8  -7   0   13.73    0.49
   8   7   0   13.72    0.55
   8   7   0   13.62    0.48
   8   7   0   14.15    0.47
   8   7   0   12.35    0.66
  -9  -7   0    0.86    0.12
  -9  -7   0    0.77    0.13
  -9  -7   0    0.76    0.12
  -9  -7   0    0.62    0.11
   9   7   0    1.02    0.15
   9   7   0    0.59    0.15
   9   7   0    0.75    0.20
 -10  -7   0    2.10    0.20
 -10  -7   0    2.23    0.20
  10   7   0    2.54    0.17
  10   7   0    2.10    0.23
   8  -8   0    0.06    0.07
   8  -8   0    0.05    0.06
  -8   8   0    0.08    0.07
   7  -8   0    1.25    0.14
   7  -8   0    1.20    0.15
  -7   8   0    1.23    0.16
  -7   8   0    1.75    0.22
  -7   8   0    1.06    0.18
   6  -8   0    0.48    0.15
   6  -8   0    0.68    0.12
  -6   8   0    0.53    0.15
  -6   8   0    0.33    0.09
  -6   8   0    0.32    0.13
  -6   8   0    0.55    0.12
   5  -8   0    0.21    0.09
   5  -8   0    0.29    0.10
   5  -8   0    0.28    0.08
   5  -8   0    0.01    0.13
   5  -8   0    0.10    0.15
   5  -8   0    0.18    0.09
   5  -8   0    0.35    0.11
  -5   8   0    0.11    0.10
  -5   8   0    0.13    0.08
  -5   8   0    0.46    0.14
  -5   8   0    0.26    0.14
  -5   8   0    0.26    0.09
   4  -8   0    4.09    0.24
   4  -8   0    4.13    0.23
   4  -8   0    4.19    0.21
   4  -8   0    4.33    0.25
   4  -8   0    4.28    0.27
   4  -8   0    4.38    0.25
   4  -8   0    4.74    0.24
  -4   8   0    4.45    0.22
  -4   8   0    4.55    0.33
  -4   8   0    4.04    0.24
  -4   8   0    4.30    0.20
   3  -8   0    7.09    0.31
   3  -8   0    7.13    0.28
   3  -8   0    6.82    0.30
   3  -8   0    7.15    0.31
   3  -8   0    7.18    0.32
   3  -8   0    7.19    0.30
   3  -8   0    7.60    0.32
  -3   8   0    6.65    0.26
  -3   8   0    7.17    0.27
  -3   8   0    7.24    0.31
   2  -8   0    0.35    0.11
   2  -8   0    0.08    0.11
   2  -8   0    0.19    0.09
   2  -8   0    0.06    0.09
   2  -8   0    0.22    0.09
   2  -8   0    0.01    0.09
   2  -8   0    0.14    0.07
  -2   8   0    0.15    0.05
  -2   8   0    0.02    0.06
  -2   8   0    0.06    0.07
   1  -8   0    0.05    0.09
   1  -8   0   -0.22    0.14
   1  -8   0   -0.04    0.09
   1  -8   0   -0.07    0.08
   1  -8   0    0.06    0.11
   1  -8   0    0.03    0.06
  -1   8   0    0.03    0.05
  -1   8   0    0.05    0.05
  -1   8   0   -0.10    0.08
   0  -8   0   -0.03    0.12
   0  -8   0   -0.09    0.10
   0  -8   0   -0.18    0.12
   0  -8   0   -0.02    0.08
   0   8   0    0.00    0.07
   0   8   0    0.13    0.10
  -1  -8   0    5.15    0.29
  -1  -8   0    5.71    0.27
  -1  -8   0    5.86    0.24
  -1  -8   0    5.42    0.28
   1   8   0    6.25    0.23
   1   8   0    6.02    0.26
  -2  -8   0    0.43    0.13
  -2  -8   0    0.53    0.14
  -2  -8   0    0.38    0.14
  -2  -8   0    0.56    0.15
  -2  -8   0    0.56    0.12
  -2  -8   0    0.82    0.16
   2   8   0    0.68    0.09
  -3  -8   0    2.88    0.23
  -3  -8   0    3.57    0.39
  -3  -8   0    2.46    0.21
  -3  -8   0    2.73    0.29
  -3  -8   0    2.57    0.29
  -3  -8   0    2.68    0.18
  -3  -8   0    3.08    0.21
   3   8   0    2.80    0.17
   3   8   0    2.60    0.22
  -4  -8   0    4.91    0.25
  -4  -8   0    5.08    0.25
  -4  -8   0    5.07    0.45
  -4  -8   0    5.56    0.26
  -4  -8   0    4.82    0.28
   4   8   0    4.39    0.19
   4   8   0    4.66    0.25
  -5  -8   0   -0.03    0.11
  -5  -8   0   -0.09    0.15
  -5  -8   0    0.14    0.08
  -5  -8   0    0.24    0.10
  -5  -8   0    0.15    0.09
   5   8   0    0.02    0.06
   5   8   0    0.07    0.09
  -6  -8   0    4.78    0.29
  -6  -8   0    5.03    0.28
  -6  -8   0    5.40    0.26
  -6  -8   0    4.99    0.36
  -6  -8   0    4.73    0.26
   6   8   0    5.32    0.24
   6   8   0    5.15    0.23
   6   8   0    5.14    0.34
  -7  -8   0   15.72    0.68
  -7  -8   0   16.99    0.57
  -7  -8   0   16.53    0.57
  -7  -8   0   17.61    0.58
  -7  -8   0   17.19    0.59
   7   8   0   17.40    0.54
   7   8   0   16.09    0.61
   7   8   0   16.28    0.68
   7   8   0   17.13    0.54
  -8  -8   0    1.91    0.17
  -8  -8   0    1.71    0.20
  -8  -8   0    1.72    0.19
   8   8   0    1.65    0.18
   8   8   0    2.05    0.26
   8   8   0    1.86    0.18
  -9  -8   0   11.21    0.41
  -9  -8   0   11.59    0.43
  -9  -8   0   11.77    0.40
  -9  -8   0   11.40    0.41
   9   8   0   11.65    0.40
   9   8   0   11.53    0.46
   9   8   0   11.32    0.42
 -10  -8   0    0.15    0.08
  10   8   0   -0.07    0.13
  10   8   0    0.05    0.09
   7  -9   0    1.25    0.12
   7  -9   0    1.21    0.14
  -7   9   0    0.94    0.12
  -7   9   0    0.83    0.12
   6  -9   0    3.25    0.22
   6  -9   0    3.60    0.19
   6  -9   0    3.55    0.22
  -6   9   0    3.42    0.24
  -6   9   0    3.24    0.19
  -6   9   0    3.40    0.32
  -6   9   0    4.23    0.30
   5  -9   0    2.16    0.24
   5  -9   0    2.74    0.20
   5  -9   0    2.64    0.19
   5  -9   0    2.52    0.19
   5  -9   0    2.50    0.16
   5  -9   0    2.79    0.28
  -5   9   0    2.92    0.19
  -5   9   0    2.65    0.20
  -5   9   0    2.44    0.32
  -5   9   0    2.95    0.24
   4  -9   0    0.18    0.09
   4  -9   0    0.25    0.08
   4  -9   0    0.30    0.08
   4  -9   0    0.14    0.14
   4  -9   0    0.14    0.10
   4  -9   0    0.17    0.08
   4  -9   0    0.40    0.10
  -4   9   0    0.22    0.10
  -4   9   0    0.19    0.08
  -4   9   0    0.16    0.14
  -4   9   0    0.42    0.18
   3  -9   0    1.30    0.17
   3  -9   0    1.15    0.17
   3  -9   0    1.28    0.15
   3  -9   0    1.44    0.19
   3  -9   0    1.71    0.18
   3  -9   0    1.53    0.15
   3  -9   0    1.25    0.16
  -3   9   0    1.77    0.24
  -3   9   0    1.54    0.19
  -3   9   0    1.51    0.14
  -3   9   0    1.64    0.15
   2  -9   0    5.67    0.28
   2  -9   0    5.86    0.27
   2  -9   0    6.17    0.29
   2  -9   0    6.34    0.28
   2  -9   0    5.94    0.30
   2  -9   0    6.12    0.28
   2  -9   0    6.03    0.28
  -2   9   0    5.86    0.25
  -2   9   0    6.36    0.28
  -2   9   0    6.13    0.23
   1  -9   0   14.46    0.49
   1  -9   0   13.84    0.48
   1  -9   0   14.79    0.57
   1  -9   0   11.57    0.50
   1  -9   0   15.13    0.62
  -1   9   0   14.24    0.43
  -1   9   0   14.01    0.47
   0  -9   0    0.13    0.18
   0  -9   0    0.00    0.09
   0  -9   0    0.24    0.11
   0  -9   0   -0.03    0.08
   0  -9   0    0.09    0.06
   0  -9   0    0.25    0.16
   0   9   0    0.04    0.06
   0   9   0    0.17    0.07
  -1  -9   0    2.24    0.29
  -1  -9   0    1.36    0.17
  -1  -9   0    1.57    0.13
  -1  -9   0    1.85    0.20
  -1  -9   0    1.86    0.23
  -1  -9   0    1.69    0.23
   1   9   0    1.43    0.18
   1   9   0    1.65    0.26
   1   9   0    1.50    0.20
  -2  -9   0    4.99    0.28
  -2  -9   0    4.77    0.30
  -2  -9   0    4.86    0.27
  -2  -9   0    4.76    0.27
  -2  -9   0    5.36    0.31
  -2  -9   0    4.92    0.28
   2   9   0    4.81    0.23
   2   9   0    4.79    0.25
  -3  -9   0    8.22    0.33
  -3  -9   0    8.06    0.39
  -3  -9   0    8.02    0.36
  -3  -9   0    7.76    0.34
  -3  -9   0    7.43    0.35
  -3  -9   0    7.54    0.36
   3   9   0    7.98    0.33
  -4  -9   0    4.87    0.28
  -4  -9   0    4.91    0.26
  -4  -9   0    4.07    0.33
  -4  -9   0    5.14    0.25
   4   9   0    4.45    0.28
  -5  -9   0    0.18    0.09
  -5  -9   0    0.25    0.08
  -5  -9   0    0.10    0.11
  -5  -9   0   -0.04    0.10
   5   9   0    0.19    0.12
   5   9   0    0.11    0.08
  -6  -9   0    2.02    0.29
  -6  -9   0    2.07    0.20
  -6  -9   0    2.06    0.18
  -6  -9   0    2.11    0.17
  -6  -9   0    1.83    0.19
   6   9   0    2.56    0.31
   6   9   0    2.14    0.16
   6   9   0    1.79    0.21
   6   9   0    1.91    0.21
  -7  -9   0    1.17    0.17
  -7  -9   0    1.15    0.15
  -7  -9   0    0.85    0.25
  -7  -9   0    1.27    0.16
  -7  -9   0    1.03    0.15
   7   9   0    1.30    0.27
   7   9   0    1.40    0.17
   7   9   0    1.22    0.16
  -8  -9   0    4.42    0.27
  -8  -9   0    4.15    0.25
  -8  -9   0    4.26    0.23
   8   9   0    4.26    0.23
   8   9   0    4.19    0.23
   8   9   0    3.61    0.31
  -9  -9   0    1.43    0.15
  -9  -9   0    1.51    0.15
  -9  -9   0    1.03    0.16
   9   9   0    1.74    0.20
   9   9   0    1.58    0.18
   9   9   0    1.51    0.22
   6 -10   0    1.41    0.13
   6 -10   0    1.64    0.16
   6 -10   0    1.54    0.18
  -6  10   0    1.78    0.22
  -6  10   0    1.30    0.14
   5 -10   0    0.03    0.12
   5 -10   0   -0.03    0.10
   5 -10   0    0.01    0.09
   5 -10   0   -0.14    0.09
   5 -10   0    0.21    0.08
  -5  10   0    0.11    0.10
  -5  10   0   -0.25    0.14
  -5  10   0    0.06    0.07
   4 -10   0    0.54    0.10
   4 -10   0    0.61    0.11
   4 -10   0    0.53    0.10
   4 -10   0    0.61    0.11
   4 -10   0    0.48    0.18
   4 -10   0    0.52    0.09
  -4  10   0    0.25    0.12
  -4  10   0    0.51    0.09
  -4  10   0    0.56    0.11
  -4  10   0    0.62    0.18
   3 -10   0   -0.15    0.09
   3 -10   0   -0.03    0.10
   3 -10   0    0.03    0.09
   3 -10   0   -0.05    0.08
   3 -10   0    0.13    0.10
   3 -10   0   -0.05    0.13
  -3  10   0    0.11    0.08
  -3  10   0   -0.05    0.11
  -3  10   0    0.19    0.14
   2 -10   0    1.30    0.19
   2 -10   0    1.43    0.18
   2 -10   0    1.34    0.16
   2 -10   0    1.23    0.16
  -2  10   0    1.52    0.14
  -2  10   0    0.91    0.23
  -2  10   0    1.39    0.15
   1 -10   0   31.74    0.96
   1 -10   0   32.31    0.96
   1 -10   0   31.85    0.96
   1 -10   0   31.56    0.95
   1 -10   0   31.24    0.94
  -1  10   0   30.57    0.91
  -1  10   0   30.44    0.90
  -1  10   0   32.87    0.96
   0 -10   0    0.44    0.12
   0 -10   0    0.59    0.19
   0 -10   0    0.45    0.10
   0 -10   0    0.52    0.10
   0  10   0    0.28    0.09
   0  10   0    0.46    0.08
  -1 -10   0    7.11    0.38
  -1 -10   0    7.99    0.43
  -1 -10   0    7.76    0.35
  -1 -10   0    7.60    0.32
  -1 -10   0    7.83    0.33
  -1 -10   0    8.11    0.34
   1  10   0    7.90    0.32
  -2 -10   0    5.43    0.31
  -2 -10   0    5.02    0.30
  -2 -10   0    5.81    0.28
  -2 -10   0    5.46    0.30
  -2 -10   0    5.74    0.29
   2  10   0    5.00    0.27
  -3 -10   0    4.08    0.23
  -3 -10   0    3.66    0.25
  -3 -10   0    3.79    0.26
  -3 -10   0    3.45    0.25
  -3 -10   0    3.76    0.29
  -3 -10   0    3.93    0.23
   3  10   0    3.58    0.35
  -4 -10   0    1.09    0.17
  -4 -10   0    0.91    0.15
  -4 -10   0    0.77    0.11
  -4 -10   0    1.06    0.17
   4  10   0    1.33    0.19
  -5 -10   0    0.28    0.10
  -5 -10   0    0.14    0.10
  -5 -10   0    0.26    0.09
   5  10   0    0.53    0.11
   5  10   0    0.06    0.19
  -6 -10   0    0.07    0.09
  -6 -10   0    0.22    0.10
  -6 -10   0    0.39    0.08
   6  10   0    0.23    0.14
   6  10   0    0.05    0.25
   6  10   0    0.28    0.10
  -7 -10   0    0.09    0.09
  -7 -10   0    0.00    0.10
  -7 -10   0   -0.08    0.08
   7  10   0    0.22    0.17
   7  10   0   -0.01    0.12
   7  10   0   -0.01    0.10
  -8 -10   0    7.39    0.32
  -8 -10   0    8.03    0.32
  -8 -10   0    7.77    0.34
   8  10   0    7.91    0.31
   8  10   0    7.66    0.32
  -9 -10   0    0.95    0.12
  -9 -10   0    1.00    0.12
  -9 -10   0    0.92    0.12
   9  10   0    0.45    0.16
   9  10   0    0.74    0.11
   6 -11   0    0.44    0.09
   6 -11   0    0.47    0.13
  -6  11   0    0.48    0.08
  -6  11   0    0.41    0.09
   5 -11   0    0.08    0.08
   5 -11   0    0.06    0.09
   5 -11   0   -0.02    0.09
  -5  11   0    0.00    0.10
  -5  11   0    0.12    0.07
   4 -11   0    0.12    0.08
   4 -11   0    0.28    0.10
   4 -11   0    0.39    0.11
   4 -11   0    0.38    0.11
  -4  11   0    0.19    0.14
  -4  11   0    0.12    0.08
  -4  11   0    0.07    0.09
   3 -11   0    9.94    0.39
   3 -11   0   11.23    0.42
   3 -11   0   10.92    0.40
   3 -11   0    9.80    0.50
   3 -11   0   10.83    0.41
  -3  11   0   11.51    0.42
  -3  11   0   10.05    0.51
  -3  11   0   10.75    0.38
  -3  11   0   10.73    0.43
   2 -11   0    4.55    0.25
   2 -11   0    4.37    0.25
   2 -11   0    4.55    0.23
   2 -11   0    4.26    0.31
   2 -11   0    4.29    0.25
  -2  11   0    4.38    0.32
  -2  11   0    4.17    0.26
  -2  11   0    4.60    0.22
  -2  11   0    4.34    0.23
   1 -11   0    0.64    0.12
   1 -11   0    0.34    0.09
   1 -11   0    0.51    0.13
   1 -11   0    0.50    0.10
  -1  11   0    0.55    0.09
  -1  11   0    0.71    0.15
  -1  11   0    0.50    0.12
   0 -11   0   48.02    1.45
   0 -11   0   49.42    1.44
   0 -11   0   50.65    1.45
   0  11   0   52.06    1.39
   0  11   0   52.50    1.47
  -1 -11   0   50.43    1.42
  -1 -11   0   48.77    1.42
  -1 -11   0   50.61    1.43
  -1 -11   0   49.07    1.43
   1  11   0   49.30    1.42
  -2 -11   0   12.21    0.45
  -2 -11   0   12.15    0.43
  -2 -11   0   11.51    0.44
  -2 -11   0   11.84    0.44
  -2 -11   0   11.66    0.44
  -2 -11   0   10.83    0.45
  -3 -11   0    1.16    0.15
  -3 -11   0    1.70    0.19
  -3 -11   0    1.43    0.18
  -3 -11   0    1.45    0.22
  -3 -11   0    1.70    0.24
  -3 -11   0    1.66    0.20
  -4 -11   0    2.22    0.28
  -4 -11   0    2.61    0.20
  -4 -11   0    2.53    0.20
  -4 -11   0    2.13    0.22
  -4 -11   0    2.83    0.30
  -5 -11   0    0.49    0.10
  -5 -11   0    0.26    0.10
  -5 -11   0    0.30    0.09
   5  11   0    0.47    0.20
  -6 -11   0    4.28    0.26
  -6 -11   0    4.71    0.24
  -6 -11   0    4.40    0.25
   6  11   0    4.44    0.42
   6  11   0    4.61    0.26
  -7 -11   0    5.42    0.28
  -7 -11   0    5.74    0.28
  -7 -11   0    5.74    0.29
   7  11   0    5.61    0.28
   7  11   0    5.25    0.46
   7  11   0    5.82    0.31
  -8 -11   0    0.13    0.08
  -8 -11   0    0.33    0.10
  -8 -11   0    0.46    0.09
   8  11   0    0.04    0.20
   8  11   0    0.26    0.14
   8  11   0    0.22    0.12
   5 -12   0    0.02    0.08
   5 -12   0    0.02    0.14
  -5  12   0    0.01    0.07
   4 -12   0    0.28    0.09
   4 -12   0    0.33    0.08
   4 -12   0    0.43    0.11
   4 -12   0    0.51    0.12
  -4  12   0    0.28    0.08
  -4  12   0    0.32    0.11
   3 -12   0    1.68    0.17
   3 -12   0    1.54    0.21
   3 -12   0    1.92    0.18
   3 -12   0    1.73    0.20
  -3  12   0    1.20    0.17
  -3  12   0    1.69    0.16
  -3  12   0    1.76    0.16
   2 -12   0    0.56    0.11
   2 -12   0    0.28    0.08
   2 -12   0    0.51    0.11
  -2  12   0    0.66    0.11
  -2  12   0    0.41    0.10
   1 -12   0   -0.13    0.09
   1 -12   0    0.02    0.09
   1 -12   0   -0.16    0.08
   1 -12   0    0.26    0.18
  -1  12   0    0.11    0.22
  -1  12   0    0.05    0.08
  -1  12   0    0.01    0.14
   0 -12   0    2.14    0.19
   0 -12   0    1.71    0.17
   0 -12   0    2.11    0.19
   0  12   0    1.99    0.27
   0  12   0    2.14    0.19
   0  12   0    1.93    0.24
  -1 -12   0    6.03    0.30
  -1 -12   0    5.82    0.37
  -1 -12   0    6.76    0.29
  -1 -12   0    6.49    0.30
   1  12   0    5.63    0.36
  -2 -12   0    5.26    0.32
  -2 -12   0    5.61    0.32
  -2 -12   0    5.28    0.28
  -2 -12   0    5.31    0.27
  -2 -12   0    5.47    0.29
  -2 -12   0    5.73    0.31
  -3 -12   0    1.31    0.15
  -3 -12   0    1.31    0.19
  -3 -12   0    1.70    0.22
  -3 -12   0    1.53    0.23
  -3 -12   0    1.61    0.19
  -3 -12   0    1.19    0.14
  -4 -12   0    0.44    0.12
  -4 -12   0    0.36    0.16
  -4 -12   0    0.49    0.11
  -4 -12   0    0.39    0.10
  -4 -12   0    0.15    0.15
  -5 -12   0    1.84    0.18
  -5 -12   0    1.79    0.18
  -5 -12   0    2.08    0.22
  -6 -12   0    2.52    0.19
  -6 -12   0    2.26    0.20
  -6 -12   0    2.64    0.22
  -7 -12   0    0.69    0.11
  -7 -12   0    0.87    0.13
  -7 -12   0    0.64    0.11
   7  12   0    1.23    0.18
  -8 -12   0    0.05    0.07
  -8 -12   0   -0.04    0.07
  -8 -12   0    0.07    0.09
   4 -13   0    0.34    0.08
   4 -13   0    0.40    0.10
   4 -13   0    0.34    0.09
  -4  13   0    0.51    0.08
   3 -13   0    1.85    0.17
   3 -13   0    1.97    0.17
   3 -13   0    1.73    0.15
  -3  13   0    1.75    0.16
  -3  13   0    2.00    0.19
   2 -13   0    0.16    0.09
   2 -13   0    0.02    0.09
   2 -13   0    0.33    0.11
  -2  13   0    0.14    0.10
  -2  13   0    0.24    0.10
   1 -13   0    1.90    0.21
   1 -13   0    2.11    0.20
   1 -13   0    2.01    0.20
  -1  13   0    2.01    0.24
  -1  13   0    2.32    0.27
   0 -13   0    0.50    0.10
   0 -13   0    0.69    0.13
   0 -13   0    0.92    0.14
   0  13   0    0.30    0.27
  -1 -13   0    0.88    0.13
  -1 -13   0    1.22    0.15
  -1 -13   0    1.25    0.17
  -2 -13   0    0.50    0.11
  -2 -13   0    0.42    0.12
  -2 -13   0    0.27    0.28
  -2 -13   0    0.60    0.11
  -3 -13   0    0.87    0.17
  -3 -13   0    1.15    0.16
  -3 -13   0    1.22    0.16
  -3 -13   0    1.22    0.17
  -3 -13   0    1.01    0.17
  -3 -13   0    1.14    0.17
  -4 -13   0    0.23    0.11
  -4 -13   0    0.21    0.11
  -4 -13   0   -0.07    0.13
  -5 -13   0    0.17    0.10
  -5 -13   0    0.11    0.10
  -5 -13   0    0.22    0.11
  -6 -13   0    0.00    0.10
  -6 -13   0    0.21    0.09
  -6 -13   0    0.12    0.09
  -7 -13   0    0.60    0.10
  -7 -13   0    0.67    0.10
  -7 -13   0    0.64    0.11
   3 -14   0    0.02    0.08
   3 -14   0   -0.06    0.07
   3 -14   0    0.02    0.07
  -3  14   0    0.09    0.09
   2 -14   0    0.13    0.09
   2 -14   0    0.16    0.08
   2 -14   0    0.19    0.07
  -2  14   0    0.52    0.11
   1 -14   0    0.45    0.10
   1 -14   0    0.34    0.10
   1 -14   0    0.54    0.10
  -1  14   0    0.30    0.15
   0 -14   0    4.16    0.22
   0 -14   0    4.51    0.24
   0 -14   0    4.35    0.25
  -1 -14   0    0.93    0.13
  -1 -14   0    0.87    0.12
  -1 -14   0    0.98    0.13
  -2 -14   0    0.07    0.10
  -2 -14   0    0.09    0.10
  -2 -14   0    0.10    0.12
  -3 -14   0    0.54    0.13
  -3 -14   0    0.33    0.14
  -3 -14   0    0.37    0.14
  -3 -14   0    0.28    0.17
  -4 -14   0    4.24    0.24
  -4 -14   0    3.96    0.27
  -4 -14   0    4.45    0.25
  -5 -14   0    1.32    0.15
  -5 -14   0    1.62    0.16
  -5 -14   0    1.10    0.17
  -6 -14   0    0.20    0.09
  -6 -14   0    0.09    0.12
  -6 -14   0    0.05    0.09
   1 -15   0    0.98    0.13
   1 -15   0    0.87    0.11
   1 -15   0    0.92    0.12
   0 -15   0    0.58    0.11
   0 -15   0    0.52    0.10
   0 -15   0    0.51    0.09
  -1 -15   0    0.37    0.09
  -1 -15   0    0.35    0.10
  -1 -15   0    0.50    0.11
  -2 -15   0    1.22    0.15
  -2 -15   0    1.47    0.17
  -2 -15   0    1.57    0.18
  -3 -15   0    3.02    0.26
  -5 -15   0    1.66    0.19
  -2 -15   1    0.23    0.11
  -2 -15   1    0.25    0.13
  -2 -15   1    0.17    0.11
  -1 -15   1    3.40    0.19
  -1 -15   1    3.51    0.20
  -1 -15   1    3.14    0.20
   0 -15   1    0.07    0.08
   0 -15   1    0.15    0.10
   0 -15   1   -0.02    0.08
   1 -15   1    0.00    0.07
   1 -15   1    0.03    0.08
   1 -15   1    0.04    0.07
  -6 -14   1    0.06    0.08
  -6 -14   1   -0.13    0.14
  -6 -14   1    0.05    0.09
  -5 -14   1    0.00    0.10
  -5 -14   1   -0.03    0.10
  -4 -14   1   -0.14    0.12
  -4 -14   1    0.13    0.12
  -3 -14   1    0.48    0.14
  -3 -14   1    0.27    0.12
  -3 -14   1    0.20    0.14
  -2 -14   1    1.28    0.18
  -2 -14   1    1.53    0.18
  -2 -14   1    1.36    0.18
  -1 -14   1    0.68    0.12
  -1 -14   1    0.55    0.11
  -1 -14   1    0.56    0.12
   0 -14   1    0.10    0.09
   0 -14   1    0.05    0.09
   0 -14   1    0.07    0.08
  -1  14  -1    3.68    0.30
   1 -14   1    4.29    0.23
   1 -14   1    4.10    0.22
   1 -14   1    4.36    0.22
  -2  14  -1   -0.01    0.11
   2 -14   1    0.14    0.08
   2 -14   1    0.15    0.08
   2 -14   1    0.06    0.08
  -3  14  -1    0.16    0.10
   3 -14   1    0.08    0.07
  -7 -13   1    0.49    0.09
  -7 -13   1    0.42    0.08
  -7 -13   1    0.54    0.12
  -6 -13   1    0.23    0.12
  -6 -13   1   -0.01    0.08
  -6 -13   1    0.10    0.09
  -5 -13   1    7.59    0.32
  -5 -13   1    6.80    0.30
  -5 -13   1    6.84    0.30
  -4 -13   1    1.83    0.25
  -4 -13   1    1.98    0.19
  -4 -13   1    2.16    0.23
  -4 -13   1    1.98    0.19
  -3 -13   1    4.38    0.29
  -3 -13   1    4.61    0.28
  -3 -13   1    4.35    0.27
  -3 -13   1    4.17    0.34
  -3 -13   1    4.78    0.28
  -3 -13   1    4.90    0.28
  -2 -13   1    0.19    0.18
  -1 -13   1    1.38    0.18
  -1 -13   1    1.44    0.19
  -1 -13   1    1.28    0.20
   0 -13   1    2.85    0.26
   0 -13   1    2.89    0.29
  -1  13  -1    4.74    0.39
  -1  13  -1    4.51    0.24
  -1  13  -1    3.62    0.43
   1 -13   1    4.31    0.24
   1 -13   1    4.34    0.26
   1 -13   1    4.36    0.25
  -2  13  -1    4.06    0.22
  -2  13  -1    4.18    0.23
   2 -13   1    3.92    0.24
   2 -13   1    4.25    0.24
   2 -13   1    4.18    0.23
  -3  13  -1    0.80    0.12
  -3  13  -1    0.37    0.09
   3 -13   1    0.55    0.10
   3 -13   1    0.54    0.10
   3 -13   1    0.62    0.09
  -4  13  -1   -0.03    0.08
   4 -13   1    0.21    0.08
   4 -13   1   -0.01    0.11
   4 -13   1    0.08    0.06
  -8 -12   1    1.72    0.14
  -8 -12   1    1.59    0.16
  -8 -12   1    1.60    0.13
  -7 -12   1    0.21    0.09
  -7 -12   1    0.27    0.09
  -7 -12   1    0.13    0.10
  -6 -12   1   13.28    0.49
  -6 -12   1   13.54    0.47
  -6 -12   1   13.32    0.47
  -5 -12   1    1.78    0.26
  -5 -12   1    1.75    0.24
  -5 -12   1    1.55    0.21
  -4 -12   1   10.14    0.39
  -4 -12   1   10.46    0.42
  -4 -12   1   10.00    0.39
  -4 -12   1    9.66    0.39
  -3 -12   1    1.98    0.20
  -3 -12   1    1.82    0.24
  -3 -12   1    1.55    0.21
  -3 -12   1    2.10    0.20
  -3 -12   1    1.47    0.23
  -3 -12   1    1.77    0.19
  -2 -12   1    5.11    0.27
  -2 -12   1    5.08    0.26
  -2 -12   1    4.55    0.29
  -2 -12   1    5.18    0.39
  -2 -12   1    5.47    0.28
  -2 -12   1    4.91    0.34
  -1 -12   1    0.35    0.11
  -1 -12   1    0.37    0.10
  -1 -12   1    0.48    0.11
   0  12  -1    0.17    0.16
   0  12  -1    0.09    0.12
   0 -12   1    0.30    0.09
   0 -12   1    0.15    0.09
   0 -12   1    0.21    0.09
  -1  12  -1    0.31    0.15
  -1  12  -1    0.11    0.14
  -1  12  -1    0.17    0.27
  -1  12  -1    0.13    0.09
   1 -12   1    0.16    0.08
   1 -12   1   -0.08    0.18
   1 -12   1    0.23    0.08
   1 -12   1    0.26    0.09
  -2  12  -1   -0.02    0.09
  -2  12  -1    0.11    0.10
  -2  12  -1   -0.11    0.14
   2 -12   1    0.00    0.09
   2 -12   1    0.00    0.08
   2 -12   1    0.13    0.10
  -3  12  -1    0.18    0.13
  -3  12  -1    0.07    0.08
  -3  12  -1    0.12    0.16
   3 -12   1    0.07    0.10
   3 -12   1    0.01    0.09
   3 -12   1    0.05    0.09
  -4  12  -1    0.25    0.08
  -4  12  -1    0.09    0.13
   4 -12   1    0.30    0.10
   4 -12   1    0.21    0.08
   4 -12   1    0.10    0.08
  -5  12  -1    1.41    0.13
   5 -12   1    1.14    0.16
   5 -12   1    1.14    0.12
   5 -12   1    1.43    0.14
   8  11  -1    0.62    0.13
   8  11  -1   -0.02    0.14
  -8 -11   1    0.50    0.09
  -8 -11   1    0.39    0.09
  -8 -11   1    0.36    0.10
   7  11  -1    0.25    0.13
   7  11  -1    0.29    0.15
  -7 -11   1    0.11    0.09
  -7 -11   1    0.18    0.10
  -7 -11   1    0.16    0.10
   6  11  -1    0.67    0.14
   6  11  -1    0.12    0.21
  -6 -11   1    0.64    0.14
  -6 -11   1    0.54    0.10
  -6 -11   1    0.36    0.09
   5  11  -1    0.17    0.20
  -5 -11   1   -0.04    0.11
  -5 -11   1    0.11    0.08
  -5 -11   1   -0.07    0.16
  -5 -11   1   -0.04    0.08
  -4 -11   1    0.24    0.13
  -4 -11   1    0.18    0.09
  -4 -11   1    0.11    0.09
  -4 -11   1    0.25    0.12
  -3 -11   1    1.60    0.20
  -3 -11   1    1.68    0.20
  -3 -11   1    1.71    0.23
  -3 -11   1    1.47    0.24
  -3 -11   1    1.75    0.19
  -3 -11   1    1.68    0.16
  -2 -11   1    7.78    0.33
  -2 -11   1    7.48    0.33
  -2 -11   1    7.84    0.34
  -2 -11   1    7.28    0.34
  -2 -11   1    6.84    0.38
  -2 -11   1    7.48    0.34
   1  11  -1    6.63    0.35
  -1 -11   1    6.77    0.31
  -1 -11   1    6.73    0.31
  -1 -11   1    6.17    0.36
  -1 -11   1    6.83    0.31
   0  11  -1    7.20    0.32
   0  11  -1    7.64    0.29
   0 -11   1    7.00    0.32
   0 -11   1    7.14    0.31
   0 -11   1    6.96    0.35
   0 -11   1    7.24    0.33
  -1  11  -1    2.06    0.20
  -1  11  -1    2.06    0.16
  -1  11  -1    1.75    0.22
   1 -11   1    1.99    0.18
   1 -11   1    2.22    0.25
   1 -11   1    1.87    0.17
   1 -11   1    2.13    0.19
  -2  11  -1    0.38    0.10
  -2  11  -1    0.38    0.10
  -2  11  -1    0.20    0.11
  -2  11  -1    0.44    0.17
   2 -11   1    0.49    0.16
   2 -11   1    0.43    0.10
   2 -11   1    0.48    0.11
   2 -11   1    0.43    0.09
   2 -11   1    0.73    0.15
  -3  11  -1    9.39    0.40
  -3  11  -1    9.86    0.36
  -3  11  -1    9.93    0.36
   3 -11   1    8.89    0.47
   3 -11   1    9.82    0.38
   3 -11   1    9.78    0.38
   3 -11   1    9.99    0.39
  -4  11  -1    1.70    0.17
  -4  11  -1    1.24    0.17
  -4  11  -1    1.81    0.16
   4 -11   1    1.54    0.15
   4 -11   1    1.40    0.19
   4 -11   1    1.48    0.18
   4 -11   1    1.64    0.16
  -5  11  -1   -0.10    0.07
  -5  11  -1   -0.04    0.11
   5 -11   1   -0.04    0.10
   5 -11   1    0.06    0.12
   5 -11   1   -0.04    0.08
   5 -11   1   -0.03    0.09
  -6  11  -1    0.28    0.09
   6 -11   1    0.16    0.10
   6 -11   1    0.38    0.12
   9  10  -1   -0.06    0.09
  -9 -10   1    0.04    0.07
  -9 -10   1    0.14    0.09
  -9 -10   1    0.08    0.07
   8  10  -1    1.15    0.21
   8  10  -1    0.70    0.12
  -8 -10   1    0.74    0.13
  -8 -10   1    1.16    0.15
  -8 -10   1    0.74    0.11
   7  10  -1    5.23    0.27
   7  10  -1    4.33    0.34
   7  10  -1    4.53    0.24
  -7 -10   1    4.48    0.36
  -7 -10   1    4.41    0.37
   6  10  -1    2.10    0.30
   6  10  -1    2.06    0.20
   6  10  -1    2.42    0.26
  -6 -10   1    2.53    0.18
  -6 -10   1    2.43    0.21
  -6 -10   1    2.58    0.19
   5  10  -1    0.07    0.18
   5  10  -1    0.16    0.11
  -5 -10   1    0.09    0.15
  -5 -10   1    0.04    0.09
  -5 -10   1    0.14    0.09
  -5 -10   1    0.00    0.10
   4  10  -1    0.91    0.18
  -4 -10   1    1.61    0.22
  -4 -10   1    0.99    0.14
  -4 -10   1    1.32    0.17
  -4 -10   1    1.14    0.17
   3  10  -1   12.21    0.50
  -3 -10   1   12.47    0.46
  -3 -10   1   12.68    0.45
  -3 -10   1   12.32    0.47
  -3 -10   1   12.52    0.46
  -3 -10   1   12.20    0.46
  -3 -10   1   12.64    0.47
   2  10  -1    0.29    0.12
  -2 -10   1    0.14    0.14
  -2 -10   1    0.19    0.11
  -2 -10   1    0.00    0.11
  -2 -10   1    0.38    0.13
  -2 -10   1    0.18    0.10
   1  10  -1    1.30    0.19
  -1 -10   1    1.57    0.18
  -1 -10   1    1.40    0.18
  -1 -10   1    1.31    0.18
  -1 -10   1    1.09    0.15
  -1 -10   1    1.52    0.23
   0  10  -1    1.68    0.14
   0  10  -1    1.53    0.18
   0 -10   1    1.58    0.19
   0 -10   1    1.71    0.18
   0 -10   1    1.45    0.17
   0 -10   1    1.70    0.18
  -1  10  -1    0.04    0.10
  -1  10  -1   -0.25    0.12
  -1  10  -1    0.05    0.09
   1 -10   1    0.05    0.08
   1 -10   1    0.11    0.10
   1 -10   1    0.04    0.10
   1 -10   1    0.08    0.09
  -2  10  -1    1.79    0.22
  -2  10  -1    2.14    0.16
  -2  10  -1    1.99    0.18
  -2  10  -1    1.86    0.16
   2 -10   1    1.82    0.18
   2 -10   1    1.83    0.19
   2 -10   1    1.66    0.21
   2 -10   1    1.99    0.23
   2 -10   1    2.09    0.17
   2 -10   1    1.85    0.17
  -3  10  -1    0.24    0.09
  -3  10  -1    0.18    0.10
  -3  10  -1    0.28    0.20
  -3  10  -1    0.36    0.17
  -3  10  -1    0.28    0.08
   3 -10   1    0.38    0.08
   3 -10   1    0.20    0.08
   3 -10   1    0.10    0.09
   3 -10   1    0.40    0.12
   3 -10   1    0.23    0.14
   3 -10   1    0.25    0.09
   3 -10   1    0.32    0.09
  -4  10  -1    0.28    0.09
  -4  10  -1    0.14    0.18
  -4  10  -1    0.25    0.11
  -4  10  -1    0.28    0.09
   4 -10   1    0.15    0.09
   4 -10   1    0.03    0.09
   4 -10   1    0.23    0.08
   4 -10   1   -0.09    0.19
   4 -10   1    0.16    0.11
   4 -10   1    0.12    0.08
  -5  10  -1    0.63    0.12
  -5  10  -1    0.66    0.22
  -5  10  -1    0.54    0.09
  -5  10  -1    0.67    0.15
   5 -10   1    0.48    0.13
   5 -10   1    0.65    0.11
   5 -10   1    0.51    0.09
   5 -10   1    0.79    0.13
   5 -10   1    0.53    0.11
  -6  10  -1    0.27    0.08
  -6  10  -1    0.26    0.13
   6 -10   1    0.18    0.09
   6 -10   1    0.01    0.09
   9   9  -1    0.66    0.10
   9   9  -1    0.50    0.13
   9   9  -1    0.41    0.14
  -9  -9   1    0.32    0.09
  -9  -9   1    0.41    0.09
  -9  -9   1    0.63    0.11
   8   9  -1    7.38    0.44
   8   9  -1    8.65    0.39
   8   9  -1    8.73    0.33
  -8  -9   1    8.63    0.36
  -8  -9   1    8.56    0.35
  -8  -9   1    8.90    0.38
   7   9  -1    0.13    0.09
   7   9  -1   -0.19    0.27
   7   9  -1    0.14    0.10
   7   9  -1    0.21    0.14
  -7  -9   1    0.21    0.37
  -7  -9   1    0.24    0.10
  -7  -9   1    0.13    0.08
  -7  -9   1    0.14    0.09
  -7  -9   1    0.08    0.12
   6   9  -1    6.47    0.30
   6   9  -1    6.94    0.28
   6   9  -1    6.78    0.41
  -6  -9   1    7.11    0.30
  -6  -9   1    6.35    0.32
  -6  -9   1    6.55    0.41
  -6  -9   1    6.22    0.33
  -6  -9   1    6.61    0.30
   5   9  -1    0.46    0.09
   5   9  -1    0.45    0.14
  -5  -9   1    0.37    0.10
  -5  -9   1    0.53    0.17
  -5  -9   1    0.39    0.11
  -5  -9   1    0.38    0.10
   4   9  -1    0.69    0.12
  -4  -9   1    1.03    0.15
  -4  -9   1    0.81    0.12
  -4  -9   1    0.95    0.12
  -4  -9   1    0.70    0.11
   3   9  -1    1.90    0.21
   3   9  -1    1.87    0.18
  -3  -9   1    1.83    0.19
  -3  -9   1    2.14    0.22
  -3  -9   1    2.01    0.23
  -3  -9   1    1.88    0.19
  -3  -9   1    2.39    0.32
  -3  -9   1    2.24    0.27
   2   9  -1    5.35    0.24
  -2  -9   1    5.69    0.33
  -2  -9   1    6.38    0.30
  -2  -9   1    5.89    0.29
  -2  -9   1    5.48    0.29
  -2  -9   1    6.08    0.42
   1   9  -1    4.17    0.20
   1   9  -1    3.50    0.35
  -1  -9   1    3.71    0.35
  -1  -9   1    3.97    0.24
  -1  -9   1    4.02    0.21
  -1  -9   1    4.28    0.29
  -1  -9   1    4.47    0.24
  -1  -9   1    4.24    0.25
   0   9  -1    0.02    0.07
   0   9  -1    0.11    0.07
   0  -9   1    0.32    0.10
   0  -9   1    0.27    0.09
   0  -9   1    0.12    0.11
   0  -9   1    0.01    0.07
  -1   9  -1    0.03    0.06
  -1   9  -1    0.01    0.07
   1  -9   1    0.05    0.10
   1  -9   1    0.03    0.08
   1  -9   1    0.03    0.08
   1  -9   1   -0.01    0.09
   1  -9   1   -0.12    0.15
   1  -9   1    0.26    0.12
  -2   9  -1    2.43    0.19
  -2   9  -1    2.18    0.17
  -2   9  -1    2.29    0.14
   2  -9   1    2.62    0.19
   2  -9   1    2.56    0.20
   2  -9   1    2.42    0.23
   2  -9   1    2.48    0.18
   2  -9   1    2.41    0.20
   2  -9   1    2.30    0.19
  -3   9  -1    0.26    0.08
  -3   9  -1    0.31    0.07
  -3   9  -1    0.31    0.08
   3  -9   1    0.19    0.11
   3  -9   1    0.19    0.09
   3  -9   1    0.31    0.09
   3  -9   1    0.18    0.09
   3  -9   1    0.01    0.08
   3  -9   1    0.23    0.08
   3  -9   1    0.30    0.11
  -4   9  -1    1.11    0.17
  -4   9  -1    1.29    0.17
  -4   9  -1    1.02    0.15
  -4   9  -1    1.40    0.18
  -4   9  -1    1.35    0.15
   4  -9   1    1.00    0.12
   4  -9   1    1.13    0.14
   4  -9   1    1.28    0.17
   4  -9   1    1.01    0.13
   4  -9   1    1.11    0.17
   4  -9   1    0.81    0.11
   4  -9   1    1.24    0.15
  -5   9  -1    6.74    0.32
  -5   9  -1    6.44    0.27
  -5   9  -1    6.01    0.48
  -5   9  -1    6.37    0.29
   5  -9   1    6.36    0.26
   5  -9   1    6.32    0.29
   5  -9   1    6.42    0.28
   5  -9   1    6.25    0.30
   5  -9   1    6.37    0.28
  -6   9  -1    0.22    0.14
  -6   9  -1    0.04    0.16
  -6   9  -1    0.27    0.09
  -6   9  -1    0.43    0.12
   6  -9   1    0.23    0.10
   6  -9   1    0.24    0.08
   6  -9   1    0.39    0.11
   6  -9   1    0.29    0.09
  -7   9  -1    2.47    0.17
   7  -9   1    2.51    0.16
   7  -9   1    2.63    0.15
   9   8  -1    0.11    0.11
   9   8  -1    0.09    0.09
   9   8  -1    0.26    0.13
  -9  -8   1    0.09    0.09
  -9  -8   1    0.16    0.10
  -9  -8   1    0.04    0.10
  -9  -8   1    0.08    0.08
   8   8  -1    0.30    0.10
   8   8  -1    0.30    0.15
   8   8  -1    0.30    0.11
  -8  -8   1    0.38    0.12
  -8  -8   1    0.29    0.10
  -8  -8   1    0.39    0.11
   7   8  -1   11.42    0.40
   7   8  -1   11.52    0.40
   7   8  -1   10.93    0.56
   7   8  -1   10.47    0.46
  -7  -8   1   11.25    0.42
  -7  -8   1   10.72    0.42
  -7  -8   1   10.60    0.56
  -7  -8   1   11.85    0.43
  -7  -8   1   11.10    0.44
   6   8  -1    7.02    0.50
   6   8  -1    7.86    0.30
   6   8  -1    7.30    0.30
  -6  -8   1    7.61    0.33
  -6  -8   1    7.56    0.34
  -6  -8   1    7.88    0.40
  -6  -8   1    7.33    0.33
  -6  -8   1    7.85    0.35
   5   8  -1    3.01    0.23
   5   8  -1    3.45    0.16
  -5  -8   1    3.65    0.30
  -5  -8   1    3.61    0.24
  -5  -8   1    3.25    0.21
  -5  -8   1    2.51    0.36
  -5  -8   1    3.59    0.24
  -5  -8   1    3.29    0.20
   4   8  -1    0.69    0.08
  -4  -8   1    0.49    0.15
  -4  -8   1    0.67    0.15
  -4  -8   1    0.72    0.15
  -4  -8   1    0.63    0.11
  -4  -8   1    0.47    0.10
  -4  -8   1    0.57    0.10
  -3  -8   1    2.69    0.20
  -3  -8   1    2.73    0.20
  -3  -8   1    2.22    0.25
  -3  -8   1    2.56    0.24
  -3  -8   1    2.69    0.19
  -3  -8   1    1.88    0.22
   2   8  -1    3.76    0.17
   2   8  -1    3.44    0.20
  -2  -8   1    3.20    0.23
  -2  -8   1    3.54    0.24
  -2  -8   1    3.56    0.29
  -2  -8   1    3.63    0.25
  -2  -8   1    3.55    0.27
  -2  -8   1    3.59    0.26
   1   8  -1    0.19    0.05
   1   8  -1    0.33    0.07
   1   8  -1    0.24    0.09
  -1  -8   1    0.39    0.12
  -1  -8   1    0.18    0.05
  -1  -8   1    0.26    0.16
  -1  -8   1    0.24    0.12
  -1  -8   1    0.24    0.11
   0   8  -1    2.33    0.13
   0   8  -1    2.17    0.21
   0   8  -1    2.39    0.14
   0  -8   1    2.41    0.23
   0  -8   1    2.59    0.20
   0  -8   1    2.55    0.21
   0  -8   1    2.11    0.18
   0  -8   1    2.44    0.15
  -1   8  -1    0.45    0.07
  -1   8  -1    0.74    0.09
   1  -8   1    0.64    0.12
   1  -8   1    0.57    0.17
   1  -8   1    0.50    0.09
   1  -8   1    0.61    0.09
   1  -8   1    0.52    0.11
   1  -8   1    0.41    0.12
  -2   8  -1    0.03    0.05
  -2   8  -1    0.05    0.07
  -2   8  -1    0.01    0.08
   2  -8   1    0.03    0.12
   2  -8   1    0.03    0.08
   2  -8   1    0.17    0.09
   2  -8   1    0.11    0.07
   2  -8   1   -0.05    0.10
   2  -8   1   -0.06    0.09
   2  -8   1    0.16    0.10
  -3   8  -1    0.75    0.10
  -3   8  -1    0.92    0.13
  -3   8  -1    0.87    0.11
  -3   8  -1    1.00    0.12
   3  -8   1    0.86    0.12
   3  -8   1    0.98    0.15
   3  -8   1    1.00    0.15
   3  -8   1    0.71    0.11
   3  -8   1    0.69    0.11
   3  -8   1    0.77    0.10
  -4   8  -1    2.81    0.19
  -4   8  -1    2.52    0.26
  -4   8  -1    2.83    0.23
  -4   8  -1    2.69    0.19
  -4   8  -1    2.61    0.16
   4  -8   1    2.85    0.20
   4  -8   1    3.05    0.19
   4  -8   1    2.58    0.22
   4  -8   1    2.78    0.20
   4  -8   1    2.77    0.21
   4  -8   1    2.61    0.18
  -5   8  -1   11.04    0.40
  -5   8  -1   10.75    0.48
  -5   8  -1   10.44    0.42
  -5   8  -1   10.63    0.42
  -5   8  -1   10.77    0.39
   5  -8   1   10.51    0.48
   5  -8   1   10.89    0.40
   5  -8   1   10.42    0.42
   5  -8   1   10.53    0.40
   5  -8   1   10.90    0.41
   5  -8   1   10.44    0.37
   5  -8   1   10.41    0.42
  -6   8  -1    1.87    0.16
  -6   8  -1    1.47    0.19
  -6   8  -1    1.95    0.24
  -6   8  -1    1.90    0.22
   6  -8   1    1.66    0.19
   6  -8   1    1.73    0.23
   6  -8   1    1.63    0.19
   6  -8   1    1.48    0.19
   6  -8   1    1.95    0.19
  -7   8  -1    2.45    0.20
  -7   8  -1    2.18    0.17
  -7   8  -1    2.06    0.31
   7  -8   1    2.34    0.16
   7  -8   1    2.35    0.18
  10   7  -1    0.59    0.14
  10   7  -1    0.45    0.10
 -10  -7   1    0.39    0.10
 -10  -7   1    0.62    0.11
   9   7  -1    4.23    0.25
   9   7  -1    4.16    0.22
   9   7  -1    4.35    0.28
   9   7  -1    3.84    0.36
  -9  -7   1    4.26    0.23
  -9  -7   1    4.25    0.23
  -9  -7   1    3.80    0.24
  -9  -7   1    4.19    0.25
   8   7  -1    0.39    0.11
   8   7  -1    0.21    0.13
   8   7  -1    0.17    0.09
  -8  -7   1    0.24    0.09
  -8  -7   1    0.10    0.09
  -8  -7   1    0.26    0.10
  -8  -7   1    0.15    0.10
   7   7  -1    0.19    0.09
   7   7  -1    0.13    0.18
   7   7  -1    0.16    0.08
  -7  -7   1    0.19    0.17
  -7  -7   1    0.01    0.09
  -7  -7   1    0.06    0.08
  -7  -7   1    0.11    0.09
  -7  -7   1    0.24    0.09
  -7  -7   1    0.11    0.10
   6   7  -1    6.15    0.33
   6   7  -1    5.39    0.25
   6   7  -1    5.65    0.24
  -6  -7   1    5.94    0.27
  -6  -7   1    6.10    0.30
  -6  -7   1    5.98    0.33
  -6  -7   1    5.20    0.29
  -6  -7   1    5.44    0.27
   5   7  -1   13.08    0.41
   5   7  -1   13.03    0.45
   5   7  -1   13.48    0.49
  -5  -7   1   13.82    0.52
  -5  -7   1   13.41    0.57
  -5  -7   1   12.70    0.48
  -5  -7   1   13.08    0.48
   4   7  -1    7.36    0.27
   4   7  -1    7.40    0.28
   4   7  -1    6.86    0.24
  -4  -7   1    7.04    0.30
  -4  -7   1    6.94    0.35
  -4  -7   1    7.10    0.30
  -4  -7   1    7.13    0.33
  -4  -7   1    6.84    0.30
  -4  -7   1    6.91    0.34
   3   7  -1    3.46    0.14
   3   7  -1    3.55    0.26
   3   7  -1    3.66    0.17
   3   7  -1    3.61    0.17
  -3  -7   1    3.87    0.22
  -3  -7   1    3.43    0.22
  -3  -7   1    3.58    0.19
  -3  -7   1    3.74    0.27
   2   7  -1    4.91    0.28
   2   7  -1    5.27    0.20
  -2  -7   1    5.25    0.23
   1   7  -1    0.15    0.06
   1   7  -1    0.10    0.12
   1   7  -1    0.09    0.05
  -1  -7   1    0.10    0.04
   0   7  -1    2.97    0.13
   0   7  -1    2.95    0.15
   0   7  -1    2.93    0.13
   0   7  -1    2.91    0.17
   0   7  -1    2.55    0.24
   0  -7   1    2.90    0.15
   0  -7   1    2.98    0.21
   0  -7   1    3.04    0.22
   0  -7   1    3.04    0.22
  -1   7  -1    1.03    0.15
  -1   7  -1    1.04    0.10
  -1   7  -1    1.13    0.12
  -1   7  -1    1.04    0.09
   1  -7   1    0.80    0.12
   1  -7   1    0.99    0.14
   1  -7   1    1.11    0.15
   1  -7   1    1.26    0.11
   1  -7   1    1.36    0.16
  -2   7  -1    0.67    0.09
  -2   7  -1    0.56    0.18
  -2   7  -1    0.73    0.08
  -2   7  -1    0.71    0.10
   2  -7   1    0.91    0.13
   2  -7   1    0.71    0.11
   2  -7   1    0.51    0.07
   2  -7   1    0.56    0.10
   2  -7   1    0.88    0.11
   2  -7   1    0.41    0.09
   2  -7   1    0.70    0.13
  -3   7  -1    0.25    0.05
  -3   7  -1    0.18    0.06
  -3   7  -1    0.24    0.07
   3  -7   1    0.12    0.10
   3  -7   1    0.20    0.08
   3  -7   1    0.19    0.08
   3  -7   1    0.16    0.07
   3  -7   1    0.37    0.11
   3  -7   1    0.25    0.09
   3  -7   1    0.21    0.11
  -4   7  -1    0.42    0.09
  -4   7  -1    0.56    0.11
  -4   7  -1    0.39    0.08
  -4   7  -1    0.35    0.14
  -4   7  -1    0.42    0.07
   4  -7   1    0.20    0.08
   4  -7   1    0.61    0.10
   4  -7   1    0.44    0.11
   4  -7   1    0.50    0.09
   4  -7   1    0.36    0.10
   4  -7   1    0.30    0.09
   4  -7   1    0.63    0.13
  -5   7  -1    1.78    0.18
  -5   7  -1    1.75    0.16
  -5   7  -1    1.77    0.14
  -5   7  -1    1.70    0.22
  -5   7  -1    2.08    0.22
   5  -7   1    1.72    0.17
   5  -7   1    1.81    0.15
   5  -7   1    1.67    0.18
   5  -7   1    2.01    0.19
   5  -7   1    1.55    0.16
   5  -7   1    1.45    0.22
   5  -7   1    1.72    0.18
  -6   7  -1   -0.16    0.10
  -6   7  -1    0.17    0.19
  -6   7  -1   -0.02    0.08
  -6   7  -1    0.30    0.10
   6  -7   1   -0.01    0.19
   6  -7   1    0.12    0.08
   6  -7   1    0.07    0.10
   6  -7   1    0.01    0.07
   6  -7   1   -0.02    0.08
   6  -7   1   -0.04    0.09
  -7   7  -1    1.13    0.20
  -7   7  -1    1.14    0.15
  -7   7  -1    0.85    0.16
  -7   7  -1    0.80    0.12
   7  -7   1    0.94    0.15
   7  -7   1    1.04    0.16
   7  -7   1    1.08    0.16
  -8   7  -1    0.69    0.10
  -8   7  -1    0.71    0.10
   8  -7   1    0.49    0.09
   8  -7   1    0.61    0.10
  10   6  -1    3.66    0.26
  10   6  -1    3.80    0.20
 -10  -6   1    3.40    0.20
 -10  -6   1    3.28    0.23
   9   6  -1    0.82    0.11
   9   6  -1    0.60    0.14
   9   6  -1    0.88    0.23
   9   6  -1    1.01    0.20
  -9  -6   1    0.66    0.11
  -9  -6   1    0.95    0.17
  -9  -6   1    0.70    0.09
  -9  -6   1    0.72    0.12
  -9  -6   1    0.66    0.14
   8   6  -1    0.33    0.22
   8   6  -1    0.07    0.09
   8   6  -1    0.10    0.09
   8   6  -1   -0.08    0.19
  -8  -6   1    0.11    0.09
  -8  -6   1    0.01    0.10
  -8  -6   1    0.12    0.07
  -8  -6   1   -0.02    0.10
  -8  -6   1    0.41    0.28
  -8  -6   1    0.25    0.09
   7   6  -1   31.85    0.95
   7   6  -1   33.01    1.07
   7   6  -1   32.58    0.96
  -7  -6   1   33.02    0.99
  -7  -6   1   31.93    1.05
  -7  -6   1   32.82    0.98
  -7  -6   1   33.07    0.93
  -7  -6   1   33.44    0.98
  -7  -6   1   32.38    1.00
   6   6  -1    2.41    0.22
   6   6  -1    2.62    0.15
   6   6  -1    2.81    0.17
  -6  -6   1    2.29    0.21
  -6  -6   1    2.43    0.19
  -6  -6   1    2.69    0.20
  -6  -6   1    2.57    0.22
  -6  -6   1    2.74    0.21
  -6  -6   1    2.53    0.17
   5   6  -1    0.84    0.09
   5   6  -1    0.85    0.14
   5   6  -1    0.88    0.12
   5   6  -1    0.91    0.11
  -5  -6   1    1.13    0.15
  -5  -6   1    0.54    0.20
  -5  -6   1    0.94    0.14
  -5  -6   1    1.06    0.15
  -5  -6   1    0.95    0.12
  -5  -6   1    0.84    0.13
  -5  -6   1    1.04    0.15
   4   6  -1   13.94    0.42
   4   6  -1   12.84    0.40
   4   6  -1   12.91    0.38
  -4  -6   1   12.66    0.45
  -4  -6   1   12.17    0.48
  -4  -6   1   12.71    0.44
  -4  -6   1   12.84    0.44
   3   6  -1    9.06    0.26
   3   6  -1    8.60    0.25
   3   6  -1    9.04    0.29
   3   6  -1    8.97    0.29
   3   6  -1    8.66    0.33
  -3  -6   1    8.93    0.32
   2   6  -1   29.27    0.88
   2   6  -1   31.11    0.83
   1   6  -1    3.82    0.16
   1   6  -1    3.94    0.20
  -1  -6   1    4.05    0.18
  -1  -6   1    3.82    0.17
   0   6  -1   30.84    0.82
   0   6  -1   30.16    0.81
   0   6  -1   30.79    0.86
   0   6  -1   29.93    0.90
   0  -6   1   29.19    0.85
  -1   6  -1   45.85    1.31
  -1   6  -1   40.71    1.24
  -1   6  -1   46.86    1.20
  -1   6  -1   46.72    1.26
  -1   6  -1   44.73    1.20
  -1   6  -1   46.43    1.21
   1  -6   1   42.21    1.32
  -2   6  -1    0.24    0.05
  -2   6  -1    0.25    0.08
  -2   6  -1    0.24    0.05
  -2   6  -1    0.24    0.08
  -2   6  -1    0.17    0.04
   2  -6   1    0.24    0.10
   2  -6   1    0.21    0.06
   2  -6   1    0.28    0.10
   2  -6   1   -0.05    0.25
   2  -6   1    0.34    0.12
  -3   6  -1    0.21    0.10
  -3   6  -1    0.08    0.05
  -3   6  -1    0.10    0.06
  -3   6  -1   -0.12    0.12
  -3   6  -1    0.14    0.05
  -3   6  -1    0.07    0.12
   3  -6   1    0.28    0.10
   3  -6   1    0.13    0.06
   3  -6   1    0.01    0.11
   3  -6   1    0.14    0.10
   3  -6   1    0.18    0.09
   3  -6   1   -0.02    0.12
   3  -6   1    0.33    0.09
  -4   6  -1    1.03    0.13
  -4   6  -1    0.95    0.12
  -4   6  -1    1.11    0.11
  -4   6  -1    1.22    0.11
   4  -6   1    0.80    0.13
   4  -6   1    1.36    0.17
   4  -6   1    0.89    0.12
   4  -6   1    0.72    0.17
   4  -6   1    1.24    0.17
   4  -6   1    1.13    0.16
  -5   6  -1   13.17    0.48
  -5   6  -1   12.83    0.43
  -5   6  -1   13.32    0.46
  -5   6  -1   12.76    0.44
  -5   6  -1   13.50    0.48
   5  -6   1   12.65    0.45
   5  -6   1   12.50    0.47
   5  -6   1   12.62    0.51
   5  -6   1   12.34    0.47
   5  -6   1   12.69    0.46
   5  -6   1   13.07    0.46
   5  -6   1   13.13    0.45
  -6   6  -1    0.63    0.12
  -6   6  -1    0.85    0.15
  -6   6  -1    0.73    0.12
  -6   6  -1    0.91    0.16
  -6   6  -1    0.53    0.10
   6  -6   1    0.59    0.12
   6  -6   1    1.02    0.14
   6  -6   1    0.62    0.11
   6  -6   1    0.78    0.16
   6  -6   1    0.83    0.11
   6  -6   1    0.84    0.14
  -7   6  -1    1.19    0.16
  -7   6  -1    0.96    0.17
  -7   6  -1    0.82    0.20
  -7   6  -1    1.18    0.16
   7  -6   1    0.86    0.12
   7  -6   1    0.77    0.10
   7  -6   1    1.45    0.20
   7  -6   1    0.81    0.17
  -8   6  -1    5.15    0.24
  -8   6  -1    4.92    0.24
   8  -6   1    5.05    0.24
   8  -6   1    4.67    0.23
  10   5  -1    0.11    0.09
  10   5  -1    0.13    0.15
 -10  -5   1    0.30    0.07
 -10  -5   1    0.30    0.09
   9   5  -1    2.27    0.22
   9   5  -1    2.49    0.18
   9   5  -1    2.03    0.30
   9   5  -1    2.24    0.24
  -9  -5   1    2.40    0.22
  -9  -5   1    2.42    0.25
  -9  -5   1    2.30    0.21
  -9  -5   1    2.56    0.21
  -9  -5   1    2.29    0.17
   8   5  -1    2.21    0.23
   8   5  -1    2.80    0.20
   8   5  -1    2.45    0.26
   8   5  -1    2.83    0.21
   8   5  -1    2.71    0.37
  -8  -5   1    2.51    0.31
  -8  -5   1    2.84    0.21
  -8  -5   1    2.85    0.23
  -8  -5   1    2.60    0.20
  -8  -5   1    2.54    0.20
  -8  -5   1    2.78    0.18
   7   5  -1    3.87    0.37
   7   5  -1    4.19    0.20
   7   5  -1    4.35    0.23
   7   5  -1    4.10    0.29
  -7  -5   1    4.03    0.25
  -7  -5   1    4.37    0.24
  -7  -5   1    4.37    0.21
  -7  -5   1    4.18    0.25
  -7  -5   1    4.02    0.24
   6   5  -1    0.63    0.09
   6   5  -1    0.57    0.08
   6   5  -1    0.49    0.18
   6   5  -1    0.55    0.10
  -6  -5   1    0.49    0.11
  -6  -5   1    0.57    0.11
  -6  -5   1    0.37    0.11
   5   5  -1    1.19    0.14
   5   5  -1    1.18    0.19
   5   5  -1    1.30    0.09
   5   5  -1    1.42    0.13
  -5  -5   1    1.24    0.16
  -5  -5   1    1.37    0.14
  -5  -5   1    1.35    0.19
  -5  -5   1    1.24    0.16
  -5  -5   1    1.15    0.14
  -5  -5   1    1.43    0.18
   4   5  -1    5.18    0.26
   4   5  -1    5.53    0.20
   4   5  -1    5.57    0.21
   4   5  -1    5.44    0.19
  -4  -5   1    5.17    0.23
  -4  -5   1    5.28    0.28
  -4  -5   1    5.28    0.26
  -4  -5   1    5.29    0.26
   3   5  -1   21.04    0.59
   3   5  -1   20.47    0.57
   3   5  -1   18.72    0.57
   3   5  -1   20.56    0.58
   2   5  -1   30.43    0.85
   2   5  -1   29.26    0.81
  -2  -5   1   30.09    0.85
   1   5  -1    0.63    0.06
  -1  -5   1    0.71    0.08
  -1  -5   1    0.61    0.09
   0   5  -1   17.87    0.49
   0   5  -1   17.58    0.55
   0   5  -1   17.79    0.52
   0  -5   1   18.03    0.52
  -1   5  -1   15.85    0.48
  -1   5  -1   16.42    0.45
  -1   5  -1   16.33    0.44
  -1   5  -1   15.86    0.45
   1  -5   1   15.68    0.48
  -2   5  -1    1.76    0.14
  -2   5  -1    2.11    0.10
  -2   5  -1    2.07    0.12
  -2   5  -1    2.10    0.10
  -2   5  -1    2.21    0.13
   2  -5   1    1.96    0.11
   2  -5   1    2.05    0.13
  -3   5  -1   18.47    0.60
  -3   5  -1   19.86    0.55
  -3   5  -1   18.49    0.56
  -3   5  -1   20.22    0.57
  -3   5  -1   18.75    0.57
  -3   5  -1   19.86    0.59
   3  -5   1   18.41    0.59
   3  -5   1   18.70    0.62
   3  -5   1   19.68    0.56
   3  -5   1   18.77    0.61
   3  -5   1   19.77    0.61
   3  -5   1   19.07    0.57
   3  -5   1   18.64    0.58
  -4   5  -1   12.92    0.42
  -4   5  -1   12.61    0.40
  -4   5  -1   12.63    0.40
  -4   5  -1   12.78    0.43
  -4   5  -1   12.02    0.43
   4  -5   1   12.54    0.44
   4  -5   1   12.08    0.42
   4  -5   1   12.61    0.44
   4  -5   1   12.09    0.50
   4  -5   1   12.49    0.45
   4  -5   1   12.32    0.43
  -5   5  -1    6.55    0.31
  -5   5  -1    5.36    0.27
  -5   5  -1    5.96    0.24
  -5   5  -1    5.99    0.24
  -5   5  -1    5.80    0.26
  -5   5  -1    5.68    0.30
   5  -5   1    5.84    0.27
   5  -5   1    5.84    0.30
   5  -5   1    5.50    0.27
   5  -5   1    6.05    0.28
   5  -5   1    6.10    0.28
  -6   5  -1    3.73    0.23
  -6   5  -1    3.66    0.24
  -6   5  -1    4.29    0.36
  -6   5  -1    3.78    0.19
  -6   5  -1    3.83    0.24
  -6   5  -1    3.79    0.27
   6  -5   1    3.72    0.31
   6  -5   1    3.59    0.22
   6  -5   1    3.39    0.25
   6  -5   1    3.40    0.21
   6  -5   1    3.63    0.25
   6  -5   1    3.10    0.21
  -7   5  -1    1.63    0.17
  -7   5  -1    1.61    0.23
  -7   5  -1    1.49    0.18
  -7   5  -1    1.28    0.17
  -7   5  -1    1.44    0.26
   7  -5   1    1.63    0.16
   7  -5   1    1.05    0.23
   7  -5   1    1.33    0.15
   7  -5   1    1.66    0.16
  -8   5  -1    0.30    0.09
  -8   5  -1    0.53    0.17
  -8   5  -1    0.31    0.09
   8  -5   1    0.50    0.10
   8  -5   1    0.40    0.10
  -9   5  -1    0.90    0.13
  -9   5  -1    0.81    0.17
  -9   5  -1    0.75    0.13
   9  -5   1    0.89    0.12
   9  -5   1    0.78    0.12
  10   4  -1    0.51    0.15
  10   4  -1    0.58    0.11
 -10  -4   1    0.37    0.09
 -10  -4   1    0.31    0.07
   9   4  -1    4.56    0.34
   9   4  -1    4.42    0.28
   9   4  -1    3.90    0.27
   9   4  -1    4.21    0.23
   9   4  -1    4.36    0.28
  -9  -4   1    4.38    0.27
  -9  -4   1    4.81    0.27
  -9  -4   1    4.39    0.23
   8   4  -1    5.42    0.26
   8   4  -1    4.90    0.40
   8   4  -1    5.50    0.28
   8   4  -1    5.38    0.28
   8   4  -1    5.45    0.32
   8   4  -1    5.27    0.31
  -8  -4   1    4.44    0.28
  -8  -4   1    5.29    0.28
  -8  -4   1    5.42    0.27
  -8  -4   1    5.03    0.27
  -8  -4   1    5.21    0.24
  -8  -4   1    4.36    0.55
   7   4  -1    5.71    0.34
   7   4  -1    5.73    0.30
   7   4  -1    5.64    0.24
   7   4  -1    5.73    0.26
   7   4  -1    5.35    0.29
  -7  -4   1    6.50    0.34
  -7  -4   1    5.46    0.28
  -7  -4   1    5.72    0.28
  -7  -4   1    6.01    0.29
  -7  -4   1    5.55    0.29
   6   4  -1    0.85    0.15
   6   4  -1    0.85    0.11
   6   4  -1    0.97    0.16
   6   4  -1    0.87    0.11
   6   4  -1    0.80    0.10
   6   4  -1    0.93    0.12
  -6  -4   1    1.10    0.14
  -6  -4   1    1.04    0.14
  -6  -4   1    0.59    0.10
  -6  -4   1    0.75    0.12
  -6  -4   1    1.07    0.12
  -6  -4   1    1.14    0.18
   5   4  -1    3.84    0.17
   5   4  -1    3.81    0.16
   5   4  -1    3.66    0.18
   5   4  -1    4.10    0.19
  -5  -4   1    3.49    0.19
  -5  -4   1    3.42    0.21
  -5  -4   1    3.69    0.23
  -5  -4   1    3.72    0.23
  -5  -4   1    3.54    0.22
  -5  -4   1    3.59    0.24
   4   4  -1    2.05    0.10
   4   4  -1    2.03    0.16
   4   4  -1    2.10    0.12
   4   4  -1    1.99    0.11
  -4  -4   1    2.23    0.14
   3   4  -1    9.88    0.35
   3   4  -1    9.58    0.28
   3   4  -1    9.33    0.30
  -3  -4   1    9.96    0.33
   2   4  -1   11.50    0.33
   2   4  -1   11.66    0.36
   2   4  -1   12.24    0.35
  -2  -4   1   12.04    0.37
   1   4  -1    0.23    0.04
   1   4  -1    0.27    0.05
  -1  -4   1    0.25    0.05
  -1  -4   1    0.24    0.05
   0   4  -1   18.46    0.50
   0   4  -1   18.24    0.52
   0  -4   1   18.38    0.52
  -1   4  -1   15.25    0.41
  -1   4  -1   14.40    0.43
  -1   4  -1   15.05    0.41
  -1   4  -1   14.50    0.41
   1  -4   1   14.95    0.42
   1  -4   1   14.69    0.44
  -2   4  -1    1.11    0.09
  -2   4  -1    1.05    0.07
  -2   4  -1    1.01    0.08
  -2   4  -1    1.06    0.08
  -2   4  -1    1.08    0.09
   2  -4   1    0.99    0.10
   2  -4   1    0.88    0.07
   2  -4   1    0.97    0.07
  -3   4  -1    0.22    0.04
  -3   4  -1    0.19    0.04
  -3   4  -1    0.17    0.04
  -3   4  -1    0.09    0.06
  -3   4  -1    0.14    0.05
  -3   4  -1    0.19    0.06
   3  -4   1    0.31    0.05
   3  -4   1    0.23    0.05
   3  -4   1    0.30    0.07
  -4   4  -1    9.35    0.31
  -4   4  -1    9.21    0.31
  -4   4  -1    9.41    0.33
  -4   4  -1    9.85    0.33
  -4   4  -1    9.63    0.33
  -4   4  -1    9.16    0.36
   4  -4   1    8.70    0.35
   4  -4   1    8.21    0.37
   4  -4   1    9.61    0.38
   4  -4   1    8.99    0.32
   4  -4   1    9.56    0.32
   4  -4   1    8.79    0.35
   4  -4   1    9.30    0.35
  -5   4  -1    0.13    0.05
  -5   4  -1   -0.12    0.40
  -5   4  -1    0.12    0.07
  -5   4  -1    0.08    0.11
  -5   4  -1    0.15    0.09
  -5   4  -1    0.03    0.06
  -5   4  -1    0.10    0.06
   5  -4   1    0.25    0.12
   5  -4   1    0.01    0.13
   5  -4   1   -0.09    0.09
   5  -4   1    0.12    0.09
   5  -4   1    0.23    0.10
   5  -4   1    0.03    0.07
   5  -4   1   -0.01    0.09
   5  -4   1    0.29    0.09
  -6   4  -1   32.27    0.97
  -6   4  -1   31.69    0.95
  -6   4  -1   31.71    0.96
  -6   4  -1   31.93    0.92
  -6   4  -1   32.48    1.00
  -6   4  -1   31.91    0.93
   6  -4   1   31.42    0.96
   6  -4   1   31.52    0.96
   6  -4   1   31.81    0.97
   6  -4   1   31.38    0.96
   6  -4   1   32.29    0.96
   6  -4   1   32.06    0.97
   6  -4   1   31.42    0.95
  -7   4  -1   16.17    0.57
  -7   4  -1   16.22    0.59
  -7   4  -1   16.05    0.55
  -7   4  -1   16.27    0.57
  -7   4  -1   15.19    0.63
  -7   4  -1   16.34    0.52
   7  -4   1   16.85    0.55
   7  -4   1   17.19    0.56
   7  -4   1   15.27    0.62
   7  -4   1   16.63    0.55
   7  -4   1   17.00    0.63
  -8   4  -1    0.80    0.13
  -8   4  -1    0.94    0.12
  -8   4  -1    1.24    0.17
   8  -4   1    0.69    0.11
   8  -4   1    0.84    0.12
   8  -4   1    0.84    0.13
  -9   4  -1    1.59    0.16
  -9   4  -1    2.07    0.21
  -9   4  -1    1.94    0.18
   9  -4   1    1.72    0.14
   9  -4   1    1.72    0.15
  10   3  -1    1.21    0.14
  10   3  -1    0.93    0.20
  10   3  -1    1.16    0.16
 -10  -3   1    1.09    0.15
 -10  -3   1    1.28    0.14
   9   3  -1    1.94    0.24
   9   3  -1    2.23    0.24
   9   3  -1    1.90    0.28
   9   3  -1    2.31    0.19
   9   3  -1    2.15    0.21
  -9  -3   1    2.65    0.21
  -9  -3   1    2.40    0.19
   8   3  -1    2.81    0.34
   8   3  -1    3.01    0.22
   8   3  -1    2.79    0.22
   8   3  -1    2.71    0.27
   8   3  -1    2.75    0.21
   8   3  -1    2.51    0.24
  -8  -3   1    3.07    0.22
  -8  -3   1    3.40    0.55
  -8  -3   1    2.82    0.23
  -8  -3   1    2.84    0.18
  -8  -3   1    2.71    0.21
   7   3  -1    1.45    0.13
   7   3  -1    1.77    0.19
   7   3  -1    1.41    0.22
   7   3  -1    1.38    0.16
   7   3  -1    1.16    0.16
   7   3  -1    1.42    0.16
  -7  -3   1    1.61    0.16
  -7  -3   1    1.49    0.20
  -7  -3   1    1.42    0.18
  -7  -3   1    1.50    0.17
  -7  -3   1    1.16    0.15
  -7  -3   1    1.58    0.23
   6   3  -1    3.89    0.23
   6   3  -1    4.14    0.21
   6   3  -1    3.42    0.17
   6   3  -1    3.52    0.19
   6   3  -1    3.29    0.23
   6   3  -1    3.70    0.18
  -6  -3   1    3.60    0.22
  -6  -3   1    3.70    0.25
  -6  -3   1    3.45    0.21
  -6  -3   1    3.92    0.24
  -6  -3   1    4.10    0.22
  -6  -3   1    3.64    0.23
   5   3  -1    0.89    0.12
   5   3  -1    0.96    0.10
   5   3  -1    0.77    0.10
   5   3  -1    0.84    0.11
   5   3  -1    0.70    0.08
  -5  -3   1    1.00    0.13
  -5  -3   1    0.92    0.12
  -5  -3   1    0.74    0.12
  -5  -3   1    1.03    0.14
  -5  -3   1    0.71    0.14
  -5  -3   1    0.91    0.12
  -5  -3   1    0.98    0.11
   4   3  -1    1.13    0.08
   4   3  -1    1.16    0.09
   4   3  -1    1.32    0.12
   4   3  -1    1.36    0.10
  -4  -3   1    0.93    0.12
  -4  -3   1    0.84    0.11
  -4  -3   1    0.92    0.11
   3   3  -1    0.73    0.06
   3   3  -1    0.73    0.07
   3   3  -1    0.62    0.06
  -3  -3   1    0.61    0.08
  -3  -3   1    0.71    0.09
  -3  -3   1    0.60    0.08
   2   3  -1    0.34    0.05
   2   3  -1    0.41    0.05
   2   3  -1    0.31    0.02
   2   3  -1    0.27    0.03
  -2  -3   1    0.31    0.05
   1   3  -1   50.64    1.33
   1   3  -1   48.93    1.31
  -1  -3   1   50.73    1.32
  -1  -3   1   48.13    1.33
   0   3  -1    1.13    0.06
   0  -3   1    1.14    0.07
   0  -3   1    1.07    0.08
  -1   3  -1   92.18    2.43
  -1   3  -1   92.01    2.40
  -1   3  -1   89.96    2.41
  -1   3  -1   90.19    2.41
   1  -3   1   92.12    2.42
   1  -3   1   90.65    2.41
   1  -3   1   95.83    2.41
  -2   3  -1    3.16    0.12
  -2   3  -1    3.28    0.13
  -2   3  -1    2.80    0.15
  -2   3  -1    3.22    0.12
  -2   3  -1    3.29    0.14
   2  -3   1    3.21    0.13
   2  -3   1    3.38    0.12
  -3   3  -1    1.08    0.10
  -3   3  -1    1.53    0.10
  -3   3  -1    1.31    0.10
  -3   3  -1    1.38    0.09
  -3   3  -1    1.32    0.10
   3  -3   1    1.43    0.09
   3  -3   1    1.37    0.09
  -4   3  -1    0.20    0.05
  -4   3  -1    0.48    0.12
  -4   3  -1    0.19    0.06
  -4   3  -1    0.22    0.05
  -4   3  -1    0.17    0.06
  -4   3  -1    0.14    0.05
   4  -3   1    0.25    0.06
   4  -3   1    0.14    0.10
   4  -3   1    0.24    0.13
   4  -3   1    0.11    0.10
   4  -3   1    0.18    0.06
  -5   3  -1    4.54    0.34
  -5   3  -1    4.78    0.20
  -5   3  -1    4.51    0.26
  -5   3  -1    5.00    0.23
  -5   3  -1    4.87    0.23
  -5   3  -1    5.16    0.21
  -5   3  -1    4.65    0.28
  -5   3  -1    4.85    0.27
  -5   3  -1    5.06    0.22
   5  -3   1    5.18    0.26
   5  -3   1    4.77    0.25
   5  -3   1    4.74    0.26
   5  -3   1    5.17    0.23
   5  -3   1    4.55    0.25
   5  -3   1    5.11    0.23
   5  -3   1    5.02    0.29
  -6   3  -1    8.31    0.39
  -6   3  -1    8.27    0.32
  -6   3  -1    8.13    0.36
  -6   3  -1    8.45    0.32
  -6   3  -1    8.36    0.34
  -6   3  -1    8.74    0.36
  -6   3  -1    8.52    0.31
   6  -3   1    8.30    0.34
   6  -3   1    7.90    0.34
   6  -3   1    8.55    0.37
   6  -3   1    8.14    0.36
   6  -3   1    8.86    0.35
   6  -3   1    8.63    0.34
  -7   3  -1   25.33    0.83
  -7   3  -1   25.11    0.79
  -7   3  -1   25.86    0.75
  -7   3  -1   25.18    0.82
  -7   3  -1   25.95    0.81
   7  -3   1   25.58    0.80
   7  -3   1   25.71    0.79
   7  -3   1   26.52    0.80
   7  -3   1   24.79    0.83
   7  -3   1   25.26    0.82
  -8   3  -1    2.32    0.19
  -8   3  -1    2.05    0.21
  -8   3  -1    2.20    0.21
   8  -3   1    2.27    0.19
   8  -3   1    2.08    0.30
   8  -3   1    2.06    0.17
   8  -3   1    2.54    0.24
  -9   3  -1    0.20    0.11
  -9   3  -1    0.25    0.10
  -9   3  -1    0.19    0.09
   9  -3   1    0.09    0.09
   9  -3   1    0.12    0.08
  10   2  -1    3.17    0.21
 -10  -2   1    3.25    0.18
 -10  -2   1    3.33    0.19
   9   2  -1    7.68    0.36
   9   2  -1    7.54    0.32
   9   2  -1    5.65    0.47
   9   2  -1    7.41    0.44
   9   2  -1    7.67    0.31
  -9  -2   1    7.28    0.35
  -9  -2   1    7.40    0.32
   8   2  -1    6.66    0.29
   8   2  -1    6.65    0.30
   8   2  -1    6.03    0.42
   8   2  -1    7.12    0.36
   8   2  -1    6.57    0.34
   8   2  -1    6.48    0.31
  -8  -2   1    6.91    0.31
  -8  -2   1    5.95    0.34
  -8  -2   1    6.47    0.31
  -8  -2   1    6.79    0.56
   7   2  -1    1.52    0.17
   7   2  -1    1.54    0.21
   7   2  -1    1.39    0.19
   7   2  -1    1.50    0.14
   7   2  -1    1.28    0.18
   7   2  -1    1.56    0.17
  -7  -2   1    1.53    0.17
  -7  -2   1    1.46    0.17
  -7  -2   1    1.36    0.16
  -7  -2   1    1.40    0.19
  -7  -2   1    1.60    0.17
   6   2  -1    3.45    0.20
   6   2  -1    3.31    0.17
   6   2  -1    3.81    0.18
   6   2  -1    3.24    0.22
   6   2  -1    3.36    0.18
   6   2  -1    3.57    0.23
  -6  -2   1    3.41    0.20
  -6  -2   1    3.02    0.29
  -6  -2   1    3.53    0.23
  -6  -2   1    3.54    0.19
  -6  -2   1    3.38    0.26
  -6  -2   1    3.41    0.21
  -6  -2   1    2.99    0.24
  -6  -2   1    3.36    0.22
   5   2  -1    1.52    0.12
   5   2  -1    1.55    0.10
   5   2  -1    1.48    0.12
   5   2  -1    1.61    0.13
   5   2  -1    1.86    0.13
  -5  -2   1    1.75    0.14
  -5  -2   1    1.51    0.13
  -5  -2   1    1.52    0.13
  -5  -2   1    1.51    0.20
  -5  -2   1    1.51    0.17
  -5  -2   1    1.44    0.19
   4   2  -1    8.61    0.28
   4   2  -1    8.64    0.28
   4   2  -1    8.60    0.29
   4   2  -1    8.57    0.29
  -4  -2   1    8.91    0.31
  -4  -2   1    8.77    0.25
  -4  -2   1    9.24    0.31
  -4  -2   1    8.82    0.31
  -4  -2   1    9.16    0.25
  -4  -2   1    8.29    0.25
   3   2  -1    5.16    0.18
   3   2  -1    5.06    0.17
   3   2  -1    5.23    0.17
  -3  -2   1    5.26    0.20
  -3  -2   1    4.76    0.15
  -3  -2   1    5.25    0.15
  -3  -2   1    4.79    0.14
  -3  -2   1    4.97    0.19
   2   2  -1    2.44    0.10
   2   2  -1    2.53    0.10
  -2  -2   1    2.34    0.11
  -2  -2   1    2.37    0.07
  -2  -2   1    2.27    0.11
   1   2  -1    1.01    0.05
   1   2  -1    0.92    0.04
  -1  -2   1    0.77    0.06
  -1  -2   1    0.82    0.04
  -1  -2   1    0.78    0.05
   0   2  -1   13.84    0.37
   0  -2   1   13.92    0.38
   0  -2   1   13.69    0.38
   0  -2   1   13.40    0.38
   0  -2   1   13.20    0.37
  -1   2  -1   18.13    0.48
  -1   2  -1   18.47    0.50
  -1   2  -1   18.11    0.50
   1  -2   1   17.92    0.49
   1  -2   1   16.54    0.48
   1  -2   1   18.16    0.50
   1  -2   1   18.35    0.49
  -2   2  -1   24.75    0.68
  -2   2  -1   24.75    0.68
  -2   2  -1   24.00    0.68
  -2   2  -1   24.65    0.68
  -2   2  -1   25.11    0.67
   2  -2   1   24.92    0.69
   2  -2   1   24.74    0.68
   2  -2   1   25.52    0.68
  -3   2  -1    1.13    0.09
  -3   2  -1    0.92    0.08
  -3   2  -1    1.18    0.08
  -3   2  -1    1.09    0.08
  -3   2  -1    1.11    0.09
  -3   2  -1    1.19    0.08
   3  -2   1    0.93    0.09
   3  -2   1    1.08    0.09
   3  -2   1    1.09    0.10
   3  -2   1    1.03    0.08
  -4   2  -1   23.72    0.66
  -4   2  -1   22.72    0.69
  -4   2  -1   22.19    0.67
  -4   2  -1   23.93    0.68
  -4   2  -1   22.73    0.67
  -4   2  -1   23.85    0.67
  -4   2  -1   22.30    0.68
   4  -2   1   24.18    0.68
   4  -2   1   23.25    0.68
   4  -2   1   23.81    0.69
   4  -2   1   23.27    0.66
  -5   2  -1    2.70    0.14
  -5   2  -1    2.54    0.27
  -5   2  -1    2.38    0.14
  -5   2  -1    2.07    0.18
  -5   2  -1    1.99    0.20
  -5   2  -1    2.46    0.16
  -5   2  -1    2.47    0.14
  -5   2  -1    2.07    0.18
  -5   2  -1    2.24    0.15
   5  -2   1    2.42    0.25
   5  -2   1    2.10    0.20
   5  -2   1    2.27    0.15
   5  -2   1    2.42    0.15
   5  -2   1    2.86    0.42
   5  -2   1    2.69    0.16
   5  -2   1    2.40    0.18
   5  -2   1    2.33    0.16
   5  -2   1    2.31    0.15
   5  -2   1    2.49    0.22
  -6   2  -1   -0.09    0.08
  -6   2  -1    0.14    0.09
  -6   2  -1    0.05    0.10
  -6   2  -1    0.06    0.07
  -6   2  -1    0.19    0.12
  -6   2  -1    0.06    0.13
  -6   2  -1    0.10    0.08
  -6   2  -1    0.08    0.06
   6  -2   1    0.17    0.08
   6  -2   1    0.19    0.09
   6  -2   1   -0.02    0.10
   6  -2   1    0.14    0.09
   6  -2   1   -0.01    0.09
   6  -2   1   -0.13    0.12
  -7   2  -1    0.78    0.11
  -7   2  -1    1.07    0.14
  -7   2  -1    0.97    0.13
  -7   2  -1    0.87    0.12
  -7   2  -1    0.85    0.18
  -7   2  -1    0.82    0.15
   7  -2   1    1.05    0.14
   7  -2   1    0.67    0.14
   7  -2   1    1.12    0.19
   7  -2   1    0.68    0.12
   7  -2   1    0.88    0.14
   7  -2   1    1.01    0.15
  -8   2  -1    3.03    0.21
  -8   2  -1    3.48    0.22
  -8   2  -1    3.06    0.22
   8  -2   1    3.62    0.51
   8  -2   1    2.88    0.20
   8  -2   1    2.98    0.28
   8  -2   1    3.02    0.22
  -9   2  -1    0.88    0.14
  -9   2  -1    1.01    0.14
  -9   2  -1    0.71    0.12
   9  -2   1    0.70    0.11
   9  -2   1    0.67    0.12
   9  -2   1    1.25    0.21
 -10   2  -1   -0.08    0.06
 -10   2  -1    0.05    0.08
  10  -2   1    0.01    0.09
  10  -2   1   -0.05    0.06
  10   1  -1    0.10    0.09
  10   1  -1    0.03    0.13
 -10  -1   1    0.06    0.07
 -10  -1   1    0.13    0.07
   9   1  -1    0.89    0.12
   9   1  -1    1.11    0.17
   9   1  -1    1.14    0.27
   9   1  -1    1.11    0.14
   9   1  -1    1.02    0.22
  -9  -1   1    0.90    0.14
  -9  -1   1    0.93    0.16
   8   1  -1    0.24    0.13
   8   1  -1    0.11    0.12
   8   1  -1    0.00    0.09
   8   1  -1    0.38    0.20
   8   1  -1    0.16    0.09
   8   1  -1    0.16    0.12
   8   1  -1    0.11    0.22
  -8  -1   1    0.40    0.12
  -8  -1   1    0.03    0.09
   7   1  -1    2.69    0.20
   7   1  -1    3.01    0.21
   7   1  -1    2.76    0.17
   7   1  -1    2.95    0.21
   7   1  -1    3.01    0.24
   7   1  -1    2.61    0.21
   7   1  -1    2.58    0.21
   7   1  -1    2.77    0.34
  -7  -1   1    2.83    0.26
  -7  -1   1    2.45    0.22
  -7  -1   1    2.76    0.22
  -7  -1   1    2.67    0.20
  -7  -1   1    2.77    0.20
  -7  -1   1    3.13    0.31
   6   1  -1   12.24    0.41
   6   1  -1   12.52    0.43
   6   1  -1   11.46    0.54
   6   1  -1   11.91    0.44
   6   1  -1   12.47    0.42
   6   1  -1   12.67    0.41
   6   1  -1   13.02    0.46
   6   1  -1   13.06    0.45
  -6  -1   1   12.25    0.44
  -6  -1   1   12.51    0.45
  -6  -1   1   12.26    0.45
  -6  -1   1   12.48    0.45
  -6  -1   1   12.70    0.44
  -6  -1   1   12.14    0.43
  -6  -1   1   12.20    0.50
  -6  -1   1   12.16    0.52
   5   1  -1    8.80    0.30
   5   1  -1    9.16    0.31
   5   1  -1    8.99    0.31
   5   1  -1    9.05    0.33
  -5  -1   1    8.65    0.32
  -5  -1   1    8.34    0.35
  -5  -1   1    8.30    0.35
  -5  -1   1    8.48    0.38
  -5  -1   1    8.47    0.28
  -5  -1   1    8.58    0.28
  -5  -1   1    8.95    0.25
  -5  -1   1    9.26    0.34
   4   1  -1   22.87    0.68
   4   1  -1   23.24    0.68
   4   1  -1   23.52    0.68
  -4  -1   1   24.04    0.64
  -4  -1   1   24.42    0.66
  -4  -1   1   23.78    0.65
  -4  -1   1   24.20    0.70
  -4  -1   1   24.39    0.70
  -4  -1   1   24.39    0.65
   3   1  -1   23.82    0.68
   3   1  -1   24.62    0.68
   3   1  -1   23.73    0.68
  -3  -1   1   25.31    0.66
  -3  -1   1   24.36    0.66
  -3  -1   1   25.45    0.66
  -3  -1   1   24.62    0.66
  -3  -1   1   24.34    0.70
  -3  -1   1   25.42    0.69
   2   1  -1    1.75    0.08
   2   1  -1    1.78    0.08
   2   1  -1    1.79    0.08
  -2  -1   1    1.72    0.06
  -2  -1   1    1.93    0.09
  -2  -1   1    1.83    0.06
  -2  -1   1    1.85    0.06
  -2  -1   1    1.80    0.06
  -2  -1   1    1.93    0.09
   1   1  -1   26.95    0.75
   1   1  -1   28.79    0.76
  -1  -1   1   28.53    0.76
  -1  -1   1   30.04    0.76
  -1  -1   1   27.91    0.75
   0   1  -1   47.56    1.26
   0   1  -1   45.43    1.25
   0   1  -1   49.13    1.25
   0  -1   1   47.22    1.25
   0  -1   1   47.91    1.25
   0  -1   1   48.30    1.25
  -1   1  -1   81.78    2.18
   1  -1   1   82.44    2.18
   1  -1   1   86.44    2.19
  -2   1  -1    0.07    0.03
  -2   1  -1    0.07    0.03
  -2   1  -1    0.06    0.03
  -2   1  -1    0.07    0.03
  -2   1  -1    0.04    0.03
  -2   1  -1    0.06    0.02
   2  -1   1    0.01    0.03
   2  -1   1    0.06    0.03
   2  -1   1    0.00    0.03
  -3   1  -1   14.16    0.42
  -3   1  -1   14.69    0.42
  -3   1  -1   14.85    0.42
  -3   1  -1   14.85    0.43
  -3   1  -1   14.76    0.42
   3  -1   1   14.66    0.43
   3  -1   1   14.16    0.43
   3  -1   1   13.83    0.42
   3  -1   1   14.85    0.43
  -4   1  -1    9.58    0.32
  -4   1  -1   10.31    0.32
  -4   1  -1   10.30    0.32
  -4   1  -1    9.67    0.33
  -4   1  -1   10.10    0.31
  -4   1  -1    9.79    0.35
   4  -1   1    9.53    0.32
   4  -1   1   10.29    0.34
   4  -1   1    9.97    0.33
   4  -1   1   10.33    0.33
  -5   1  -1    0.99    0.11
  -5   1  -1    0.96    0.13
  -5   1  -1    1.18    0.14
  -5   1  -1    0.85    0.10
  -5   1  -1    1.02    0.14
  -5   1  -1    0.83    0.15
  -5   1  -1    1.06    0.16
  -5   1  -1    1.04    0.12
  -5   1  -1    0.95    0.10
   5  -1   1    1.03    0.12
   5  -1   1    1.25    0.11
   5  -1   1    1.25    0.15
   5  -1   1    0.92    0.12
   5  -1   1    0.97    0.11
   5  -1   1    1.00    0.12
   5  -1   1    1.54    0.23
  -6   1  -1    0.26    0.08
  -6   1  -1    0.21    0.11
  -6   1  -1    0.02    0.08
  -6   1  -1    0.09    0.10
  -6   1  -1    0.15    0.10
  -6   1  -1    0.05    0.07
  -6   1  -1    0.03    0.08
  -6   1  -1    0.22    0.10
   6  -1   1    0.25    0.09
   6  -1   1    0.12    0.09
   6  -1   1    0.26    0.13
   6  -1   1    0.19    0.15
   6  -1   1    0.20    0.07
   6  -1   1    0.18    0.08
   6  -1   1    0.14    0.09
   6  -1   1    0.21    0.08
  -7   1  -1    8.63    0.38
  -7   1  -1    8.79    0.36
  -7   1  -1    8.62    0.35
  -7   1  -1    8.19    0.35
  -7   1  -1    8.70    0.37
   7  -1   1    8.73    0.35
   7  -1   1    8.91    0.40
   7  -1   1    7.59    0.43
   7  -1   1    8.69    0.40
   7  -1   1    8.19    0.37
   7  -1   1    8.37    0.37
   7  -1   1    8.86    0.32
   7  -1   1    8.88    0.36
  -8   1  -1    0.53    0.10
  -8   1  -1    0.92    0.12
  -8   1  -1    0.60    0.10
   8  -1   1    0.93    0.13
   8  -1   1    0.81    0.12
   8  -1   1    0.99    0.18
   8  -1   1    0.89    0.16
  -9   1  -1    2.16    0.19
  -9   1  -1    2.36    0.20
   9  -1   1    2.50    0.26
   9  -1   1    2.28    0.18
   9  -1   1    2.12    0.22
 -10   1  -1    0.13    0.08
 -10   1  -1    0.01    0.07
  10  -1   1    0.02    0.07
  10   0  -1    2.13    0.21
  10   0  -1    1.60    0.15
  10   0  -1    2.16    0.25
 -10   0   1    1.83    0.15
 -10   0   1    1.79    0.16
   9   0  -1    2.19    0.24
   9   0  -1    1.61    0.19
   9   0  -1    1.83    0.18
  -9   0   1    1.86    0.19
  -9   0   1    1.93    0.19
  -9   0   1    1.64    0.22
   8   0  -1    0.55    0.15
   8   0  -1    0.52    0.15
   8   0  -1    0.09    0.16
   8   0  -1   -0.10    0.28
   8   0  -1    0.48    0.15
   8   0  -1    0.38    0.09
   8   0  -1    0.55    0.12
  -8   0   1    0.40    0.10
  -8   0   1    0.38    0.10
   7   0  -1   19.55    0.67
   7   0  -1   18.74    0.62
   7   0  -1   19.21    0.66
   7   0  -1   19.92    0.63
   7   0  -1   19.28    0.63
   7   0  -1   19.19    0.66
   7   0  -1   19.88    0.60
   7   0  -1   19.63    0.64
  -7   0   1   19.89    0.63
  -7   0   1   18.09    0.67
  -7   0   1   19.58    0.64
  -7   0   1   19.22    0.64
   6   0  -1    1.19    0.12
   6   0  -1    1.28    0.14
   6   0  -1    1.40    0.16
   6   0  -1    0.80    0.13
   6   0  -1    0.92    0.15
   6   0  -1    1.06    0.15
   6   0  -1    1.20    0.13
   6   0  -1    0.97    0.17
   6   0  -1    1.18    0.16
  -6   0   1    1.17    0.15
  -6   0   1    1.19    0.13
  -6   0   1    1.22    0.13
  -6   0   1    1.05    0.14
  -6   0   1    0.98    0.12
  -6   0   1    1.30    0.17
  -6   0   1    1.04    0.14
  -6   0   1    1.14    0.12
   5   0  -1   10.94    0.38
   5   0  -1   11.87    0.37
   5   0  -1   11.81    0.41
   5   0  -1   11.54    0.42
   5   0  -1   12.01    0.39
  -5   0   1   11.88    0.36
  -5   0   1   11.51    0.43
  -5   0   1   11.38    0.40
  -5   0   1   11.85    0.36
  -5   0   1   11.58    0.35
  -5   0   1   12.21    0.41
  -5   0   1   12.48    0.43
  -5   0   1   10.96    0.43
   4   0  -1    0.54    0.09
   4   0  -1    0.37    0.06
   4   0  -1    0.39    0.06
  -4   0   1    0.60    0.09
  -4   0   1    0.52    0.07
  -4   0   1    0.58    0.07
  -4   0   1    0.39    0.06
  -4   0   1    0.56    0.05
  -4   0   1    0.57    0.09
  -4   0   1    0.55    0.08
   3   0  -1    1.26    0.09
   3   0  -1    1.20    0.08
   3   0  -1    1.13    0.07
  -3   0   1    1.25    0.07
  -3   0   1    1.09    0.09
  -3   0   1    1.12    0.09
  -3   0   1    1.16    0.08
  -3   0   1    1.20    0.07
   2   0  -1   15.38    0.42
   2   0  -1   15.33    0.42
   2   0  -1   13.90    0.42
  -2   0   1   14.72    0.42
  -2   0   1   14.89    0.41
  -2   0   1   15.20    0.43
   1   0  -1    6.27    0.18
   1   0  -1    6.15    0.18
  -1   0   1    6.26    0.18
  -1   0   1    6.52    0.19
  -1   0   1    5.91    0.17
   0   0  -1    1.71    0.05
   0   0  -1    1.62    0.05
   0   0  -1    1.71    0.05
   0   0  -1    1.92    0.06
   0   0  -1    1.52    0.06
   0   0   1    1.70    0.05
   0   0   1    1.58    0.06
   0   0   1    1.69    0.06
   0   0   1    1.58    0.05
  -1   0  -1    6.74    0.19
  -1   0  -1    6.84    0.19
  -1   0  -1    6.93    0.19
  -1   0  -1    6.55    0.19
  -1   0  -1    6.56    0.19
   1   0   1    7.02    0.19
   1   0   1    6.98    0.20
   1   0   1    6.65    0.19
   1   0   1    6.29    0.20
   1   0   1    6.92    0.19
  -2   0  -1    4.79    0.15
  -2   0  -1    5.06    0.15
  -2   0  -1    4.99    0.16
  -2   0  -1    4.74    0.14
   2   0   1    4.61    0.15
   2   0   1    4.68    0.15
   2   0   1    4.73    0.15
   2   0   1    4.79    0.16
   2   0   1    4.63    0.17
  -3   0  -1   51.65    1.34
  -3   0  -1   49.50    1.33
  -3   0  -1   50.35    1.34
  -3   0  -1   52.23    1.36
  -3   0  -1   50.17    1.34
   3   0   1   47.62    1.36
   3   0   1   51.28    1.36
   3   0   1   49.46    1.35
   3   0   1   49.45    1.34
   3   0   1   50.62    1.35
  -4   0  -1   61.40    1.63
  -4   0  -1   60.43    1.66
  -4   0  -1   62.11    1.63
  -4   0  -1   62.36    1.62
  -4   0  -1   58.60    1.63
  -4   0  -1   59.31    1.65
  -4   0  -1   60.12    1.63
   4   0   1   61.20    1.65
   4   0   1   59.73    1.64
   4   0   1   63.28    1.66
  -5   0  -1    0.34    0.12
  -5   0  -1    0.35    0.07
  -5   0  -1    0.35    0.07
  -5   0  -1    0.38    0.06
  -5   0  -1    0.54    0.08
  -5   0  -1    0.14    0.11
  -5   0  -1    0.36    0.07
  -5   0  -1    0.36    0.05
  -5   0  -1    0.27    0.07
   5   0   1    0.33    0.07
   5   0   1    0.39    0.06
   5   0   1    0.34    0.06
   5   0   1    0.29    0.06
   5   0   1    0.42    0.11
   5   0   1    0.38    0.08
  -6   0  -1    5.20    0.25
  -6   0  -1    5.19    0.22
  -6   0  -1    5.40    0.28
  -6   0  -1    5.30    0.27
  -6   0  -1    5.51    0.25
  -6   0  -1    5.32    0.30
  -6   0  -1    5.39    0.24
   6   0   1    5.64    0.26
   6   0   1    5.62    0.34
   6   0   1    5.45    0.22
   6   0   1    5.56    0.25
   6   0   1    5.46    0.23
   6   0   1    5.46    0.27
   6   0   1    5.42    0.25
  -7   0  -1    1.49    0.18
  -7   0  -1    1.66    0.20
  -7   0  -1    1.53    0.16
  -7   0  -1    1.64    0.23
  -7   0  -1    1.29    0.18
  -7   0  -1    1.52    0.22
   7   0   1    1.46    0.23
   7   0   1    1.20    0.16
   7   0   1    1.47    0.17
   7   0   1    1.50    0.14
   7   0   1    1.41    0.16
   7   0   1    1.40    0.19
  -8   0  -1    0.17    0.09
  -8   0  -1    0.19    0.08
  -8   0  -1    0.06    0.13
   8   0   1    0.07    0.24
   8   0   1    0.37    0.08
   8   0   1    0.09    0.12
   8   0   1    0.28    0.17
   8   0   1    0.22    0.13
   8   0   1    0.16    0.14
   8   0   1    0.12    0.11
  -9   0  -1    2.71    0.22
   9   0   1    2.26    0.25
   9   0   1    2.47    0.28
   9   0   1    2.17    0.18
 -10   0  -1    0.18    0.08
 -10   0  -1    0.13    0.08
  10   0   1    0.08    0.07
  10   0   1    0.07    0.16
  10   0   1    0.31    0.17
  10  -1  -1    0.28    0.18
  10  -1  -1    0.12    0.08
  10  -1  -1    0.15    0.13
 -10   1   1    0.21    0.08
 -10   1   1    0.02    0.07
   9  -1  -1    1.88    0.21
   9  -1  -1    1.47    0.19
   9  -1  -1    1.85    0.17
  -9   1   1    1.62    0.18
  -9   1   1    2.01    0.20
  -9   1   1    1.82    0.19
   8  -1  -1    1.36    0.19
   8  -1  -1    0.81    0.10
   8  -1  -1    0.73    0.15
   8  -1  -1    0.69    0.12
  -8   1   1    0.92    0.13
  -8   1   1    1.01    0.13
  -8   1   1    0.97    0.12
   7  -1  -1    0.78    0.13
   7  -1  -1    0.68    0.10
   7  -1  -1    1.12    0.17
   7  -1  -1    1.05    0.15
   7  -1  -1    0.93    0.16
   7  -1  -1    0.96    0.17
   7  -1  -1    1.14    0.15
   7  -1  -1    1.05    0.17
  -7   1   1    1.08    0.16
  -7   1   1    0.92    0.18
  -7   1   1    0.91    0.12
  -7   1   1    1.02    0.13
   6  -1  -1    0.93    0.15
   6  -1  -1    0.87    0.11
   6  -1  -1    0.76    0.12
   6  -1  -1    0.97    0.12
   6  -1  -1    0.72    0.11
   6  -1  -1    0.85    0.12
   6  -1  -1    0.79    0.11
  -6   1   1    0.91    0.14
  -6   1   1    1.00    0.14
  -6   1   1    0.93    0.12
  -6   1   1    0.95    0.10
  -6   1   1    0.95    0.11
  -6   1   1    0.76    0.10
  -6   1   1    0.80    0.13
   5  -1  -1    0.10    0.05
   5  -1  -1    0.16    0.06
   5  -1  -1    0.15    0.06
   5  -1  -1    0.13    0.06
   5  -1  -1    0.23    0.15
   5  -1  -1    0.13    0.06
   5  -1  -1   -0.05    0.10
   5  -1  -1    0.08    0.09
  -5   1   1    0.26    0.12
  -5   1   1    0.09    0.06
  -5   1   1    0.08    0.06
  -5   1   1    0.15    0.06
  -5   1   1    0.17    0.08
  -5   1   1    0.14    0.05
  -5   1   1    0.28    0.11
  -5   1   1    0.05    0.09
  -5   1   1    0.09    0.13
  -5   1   1    0.01    0.06
   4  -1  -1    3.76    0.17
   4  -1  -1    3.89    0.18
   4  -1  -1    4.01    0.17
   4  -1  -1    4.16    0.18
  -4   1   1    3.95    0.17
  -4   1   1    4.13    0.18
  -4   1   1    4.08    0.16
  -4   1   1    4.20    0.16
  -4   1   1    4.01    0.18
  -4   1   1    3.75    0.21
  -4   1   1    4.15    0.16
   3  -1  -1   24.12    0.65
   3  -1  -1   22.87    0.66
   3  -1  -1   23.31    0.66
   3  -1  -1   24.41    0.66
  -3   1   1   21.80    0.66
  -3   1   1   23.75    0.65
  -3   1   1   23.79    0.67
  -3   1   1   23.59    0.65
   2  -1  -1    6.16    0.20
   2  -1  -1    6.29    0.20
   2  -1  -1    5.44    0.19
  -2   1   1    6.23    0.20
  -2   1   1    5.73    0.19
  -2   1   1    6.17    0.20
   1  -1  -1    3.30    0.11
  -1   1   1    3.41    0.11
  -1   1   1    3.23    0.11
  -1   1   1    3.67    0.12
   0  -1  -1    7.42    0.20
   0  -1  -1    7.77    0.21
   0  -1  -1    7.90    0.21
   0  -1  -1    7.23    0.21
   0   1   1    7.91    0.21
   0   1   1    7.42    0.21
   0   1   1    7.46    0.20
  -1  -1  -1    4.61    0.15
  -1  -1  -1    5.01    0.14
  -1  -1  -1    4.99    0.14
  -1  -1  -1    4.77    0.14
  -1  -1  -1    4.96    0.13
   1   1   1    4.92    0.15
   1   1   1    4.78    0.15
   1   1   1    5.10    0.14
   1   1   1    4.99    0.15
  -2  -1  -1    5.55    0.17
  -2  -1  -1    5.39    0.17
  -2  -1  -1    5.54    0.15
  -2  -1  -1    5.23    0.16
   2   1   1    5.54    0.16
   2   1   1    5.21    0.17
   2   1   1    5.53    0.15
   2   1   1    5.43    0.16
   2   1   1    5.21    0.18
  -3  -1  -1    6.21    0.20
  -3  -1  -1    6.51    0.20
  -3  -1  -1    6.44    0.22
  -3  -1  -1    6.45    0.18
  -3  -1  -1    6.40    0.21
   3   1   1    5.96    0.20
   3   1   1    6.40    0.20
   3   1   1    6.26    0.20
   3   1   1    6.28    0.23
  -4  -1  -1   57.64    1.54
  -4  -1  -1   59.37    1.53
  -4  -1  -1   58.73    1.55
  -4  -1  -1   58.02    1.56
  -4  -1  -1   56.41    1.53
  -4  -1  -1   57.12    1.57
  -4  -1  -1   56.87    1.51
   4   1   1   55.31    1.54
   4   1   1   58.85    1.57
   4   1   1   57.43    1.54
   4   1   1   53.97    1.54
   4   1   1   57.56    1.56
  -5  -1  -1    8.78    0.36
  -5  -1  -1    9.32    0.30
  -5  -1  -1    8.92    0.45
  -5  -1  -1    9.65    0.30
  -5  -1  -1    9.25    0.27
  -5  -1  -1    9.19    0.32
  -5  -1  -1    8.84    0.33
   5   1   1    8.88    0.34
   5   1   1    8.72    0.33
   5   1   1    8.98    0.30
   5   1   1    9.40    0.30
   5   1   1    9.36    0.31
  -6  -1  -1   14.13    0.52
  -6  -1  -1   13.12    0.48
  -6  -1  -1   13.16    0.48
  -6  -1  -1   13.11    0.48
  -6  -1  -1   12.97    0.45
  -6  -1  -1   13.05    0.42
  -6  -1  -1   13.45    0.42
  -6  -1  -1   12.66    0.45
   6   1   1   12.91    0.48
   6   1   1   13.23    0.43
   6   1   1   13.04    0.46
   6   1   1   12.98    0.57
   6   1   1   14.28    0.45
   6   1   1   13.36    0.43
   6   1   1   14.45    0.53
  -7  -1  -1    0.89    0.11
  -7  -1  -1    1.35    0.17
  -7  -1  -1    1.02    0.14
  -7  -1  -1    1.40    0.18
  -7  -1  -1    1.08    0.17
  -7  -1  -1    1.02    0.17
   7   1   1    1.20    0.13
   7   1   1    1.24    0.16
   7   1   1    1.67    0.23
   7   1   1    0.91    0.12
   7   1   1    1.38    0.21
  -8  -1  -1    0.31    0.09
  -8  -1  -1    0.08    0.14
  -8  -1  -1    0.19    0.09
   8   1   1    0.14    0.15
   8   1   1    0.30    0.14
   8   1   1    0.19    0.14
   8   1   1    0.29    0.19
   8   1   1    0.18    0.12
   8   1   1    0.16    0.13
   8   1   1    0.21    0.09
  -9  -1  -1    3.81    0.25
   9   1   1    3.54    0.39
   9   1   1    3.17    0.27
   9   1   1    3.91    0.25
   9   1   1    3.59    0.21
   9   1   1    3.80    0.36
 -10  -1  -1    0.52    0.09
 -10  -1  -1    0.44    0.09
  10   1   1    0.62    0.16
  10   1   1    0.51    0.09
  10  -2  -1    0.79    0.11
  10  -2  -1    0.62    0.10
 -10   2   1    0.60    0.09
 -10   2   1    0.60    0.09
   9  -2  -1    1.34    0.15
   9  -2  -1    1.50    0.18
   9  -2  -1    1.49    0.19
  -9   2   1    1.59    0.17
  -9   2   1    1.46    0.17
   8  -2  -1    7.98    0.34
   8  -2  -1    7.88    0.39
   8  -2  -1    7.48    0.32
  -8   2   1    8.18    0.34
  -8   2   1    7.58    0.33
   7  -2  -1    2.29    0.22
   7  -2  -1    2.36    0.18
   7  -2  -1    2.41    0.21
   7  -2  -1    2.33    0.31
  -7   2   1    2.24    0.21
  -7   2   1    2.47    0.40
  -7   2   1    2.36    0.20
  -7   2   1    2.19    0.19
   6  -2  -1   13.08    0.50
   6  -2  -1   12.28    0.44
   6  -2  -1   13.30    0.45
   6  -2  -1   10.90    0.54
   6  -2  -1   13.33    0.46
   6  -2  -1   13.16    0.45
   6  -2  -1   12.79    0.46
   6  -2  -1   12.98    0.41
  -6   2   1   12.64    0.43
  -6   2   1   12.79    0.46
  -6   2   1   12.80    0.41
  -6   2   1   12.80    0.41
  -6   2   1   12.58    0.43
  -6   2   1   10.37    0.53
  -6   2   1   12.91    0.47
   5  -2  -1   -0.19    0.16
   5  -2  -1    0.24    0.07
   5  -2  -1    0.18    0.10
   5  -2  -1    0.13    0.08
   5  -2  -1    0.20    0.07
   5  -2  -1    0.23    0.07
   5  -2  -1    0.06    0.13
   5  -2  -1    0.06    0.07
   5  -2  -1    0.27    0.07
  -5   2   1    0.22    0.07
  -5   2   1    0.27    0.08
  -5   2   1    0.20    0.06
  -5   2   1    0.11    0.06
  -5   2   1    0.20    0.06
  -5   2   1    0.21    0.06
  -5   2   1    0.25    0.11
  -5   2   1    0.16    0.13
  -5   2   1    0.30    0.12
   4  -2  -1    1.92    0.12
   4  -2  -1    1.86    0.13
   4  -2  -1    1.78    0.12
   4  -2  -1    1.63    0.12
   4  -2  -1    1.90    0.12
   4  -2  -1    1.68    0.16
   4  -2  -1    1.84    0.13
  -4   2   1    1.79    0.11
  -4   2   1    1.96    0.12
  -4   2   1    1.83    0.19
  -4   2   1    2.01    0.11
  -4   2   1    1.65    0.13
  -4   2   1    2.07    0.12
  -4   2   1    2.04    0.12
   3  -2  -1   12.16    0.39
   3  -2  -1   12.12    0.38
   3  -2  -1   13.03    0.38
   3  -2  -1   12.52    0.38
   3  -2  -1   12.39    0.39
  -3   2   1   12.84    0.39
  -3   2   1   12.32    0.38
  -3   2   1   13.27    0.38
  -3   2   1   12.60    0.37
   2  -2  -1    5.97    0.18
   2  -2  -1    5.38    0.19
   2  -2  -1    5.75    0.18
   2  -2  -1    5.41    0.19
  -2   2   1    5.92    0.19
  -2   2   1    6.17    0.20
  -2   2   1    5.64    0.18
   1  -2  -1    0.22    0.02
   1  -2  -1    0.21    0.03
   1  -2  -1    0.29    0.05
   0  -2  -1   63.34    1.67
   0  -2  -1   62.99    1.68
   0  -2  -1   65.24    1.67
   0   2   1   62.89    1.68
  -1  -2  -1    1.94    0.07
  -1  -2  -1    1.98    0.08
  -1  -2  -1    1.86    0.08
  -1  -2  -1    2.02    0.07
   1   2   1    1.89    0.08
  -2  -2  -1    4.31    0.14
  -2  -2  -1    4.49    0.16
  -2  -2  -1    4.27    0.13
  -2  -2  -1    4.55    0.15
  -2  -2  -1    4.51    0.14
   2   2   1    4.30    0.16
   2   2   1    4.53    0.14
   2   2   1    4.49    0.12
  -3  -2  -1    0.44    0.05
  -3  -2  -1    0.45    0.05
  -3  -2  -1    0.36    0.05
  -3  -2  -1    0.43    0.05
   3   2   1    0.35    0.04
   3   2   1    0.39    0.05
   3   2   1    0.46    0.08
   3   2   1    0.34    0.05
  -4  -2  -1    9.20    0.31
  -4  -2  -1    9.30    0.28
  -4  -2  -1    7.92    0.31
  -4  -2  -1    9.26    0.28
  -4  -2  -1    9.14    0.29
   4   2   1    9.43    0.29
   4   2   1    9.40    0.33
   4   2   1    9.33    0.28
   4   2   1    9.11    0.30
  -5  -2  -1   66.21    1.79
  -5  -2  -1   69.04    1.76
  -5  -2  -1   63.77    1.81
  -5  -2  -1   66.84    1.81
  -5  -2  -1   62.67    1.83
  -5  -2  -1   63.12    1.82
  -5  -2  -1   66.03    1.76
   5   2   1   66.49    1.82
   5   2   1   65.21    1.77
   5   2   1   66.41    1.78
   5   2   1   68.03    1.78
   5   2   1   66.34    1.81
   5   2   1   66.12    1.78
  -6  -2  -1    4.00    0.22
  -6  -2  -1    4.03    0.21
  -6  -2  -1    3.65    0.19
  -6  -2  -1    4.04    0.27
  -6  -2  -1    4.16    0.23
  -6  -2  -1    3.81    0.20
   6   2   1    3.82    0.21
   6   2   1    3.89    0.22
   6   2   1    3.80    0.18
   6   2   1    4.31    0.22
   6   2   1    3.95    0.18
   6   2   1    4.31    0.23
  -7  -2  -1    0.59    0.10
  -7  -2  -1    0.23    0.10
  -7  -2  -1    0.51    0.14
  -7  -2  -1    0.37    0.11
  -7  -2  -1    0.30    0.12
  -7  -2  -1    0.23    0.08
   7   2   1    0.32    0.09
   7   2   1    0.41    0.09
   7   2   1    0.32    0.11
   7   2   1    0.47    0.08
   7   2   1    0.44    0.09
  -8  -2  -1    1.25    0.17
  -8  -2  -1    1.42    0.19
  -8  -2  -1    1.27    0.20
  -8  -2  -1    1.51    0.16
   8   2   1    1.33    0.20
   8   2   1    1.36    0.16
   8   2   1    0.76    0.19
   8   2   1    1.25    0.15
  -9  -2  -1    5.65    0.35
   9   2   1    5.37    0.34
   9   2   1    5.45    0.26
   9   2   1    5.05    0.32
   9   2   1    5.14    0.26
   9   2   1    4.62    0.34
 -10  -2  -1    2.15    0.18
 -10  -2  -1    2.23    0.16
  10   2   1    2.01    0.17
   9  -3  -1    0.15    0.08
   9  -3  -1    0.44    0.18
   9  -3  -1    0.28    0.09
  -9   3   1    0.08    0.10
  -9   3   1    0.20    0.08
  -9   3   1    0.08    0.09
   8  -3  -1   -0.03    0.08
   8  -3  -1    0.12    0.14
   8  -3  -1    0.12    0.10
  -8   3   1   -0.12    0.09
  -8   3   1   -0.13    0.09
  -8   3   1    0.03    0.10
   7  -3  -1   14.32    0.50
   7  -3  -1   14.59    0.54
   7  -3  -1   14.79    0.51
   7  -3  -1   14.28    0.51
  -7   3   1   13.81    0.46
  -7   3   1   13.81    0.51
  -7   3   1   14.59    0.51
  -7   3   1   14.36    0.50
   6  -3  -1   33.99    0.99
   6  -3  -1   33.55    1.00
   6  -3  -1   32.77    0.99
   6  -3  -1   32.56    1.00
   6  -3  -1   31.48    1.07
  -6   3   1   32.67    0.98
  -6   3   1   32.95    1.00
  -6   3   1   33.14    1.01
  -6   3   1   33.53    0.94
  -6   3   1   33.46    0.97
  -6   3   1   33.35    0.95
  -6   3   1   34.11    1.00
   5  -3  -1    3.42    0.23
   5  -3  -1    3.75    0.20
   5  -3  -1    4.08    0.25
   5  -3  -1    3.74    0.23
   5  -3  -1    4.13    0.22
   5  -3  -1    3.26    0.21
   5  -3  -1    3.80    0.22
   5  -3  -1    3.11    0.26
  -5   3   1    3.72    0.19
  -5   3   1    3.74    0.19
  -5   3   1    3.79    0.19
  -5   3   1    3.79    0.21
  -5   3   1    3.49    0.32
  -5   3   1    3.84    0.24
  -5   3   1    3.71    0.17
  -5   3   1    3.82    0.17
  -5   3   1    3.30    0.31
   4  -3  -1    0.43    0.10
   4  -3  -1    0.16    0.12
   4  -3  -1    0.26    0.12
   4  -3  -1    0.12    0.06
   4  -3  -1    0.14    0.06
   4  -3  -1    0.20    0.06
   4  -3  -1    0.20    0.09
  -4   3   1    0.11    0.06
  -4   3   1    0.18    0.05
  -4   3   1    0.11    0.05
  -4   3   1    0.07    0.05
  -4   3   1    0.15    0.06
  -4   3   1    0.12    0.05
   3  -3  -1    3.89    0.15
   3  -3  -1    3.37    0.20
   3  -3  -1    3.82    0.17
   3  -3  -1    3.76    0.14
  -3   3   1    3.68    0.16
  -3   3   1    3.31    0.15
  -3   3   1    3.46    0.16
  -3   3   1    3.59    0.15
   2  -3  -1    0.85    0.08
   2  -3  -1    0.82    0.06
   2  -3  -1    0.86    0.06
   2  -3  -1    0.76    0.08
  -2   3   1    0.85    0.06
  -2   3   1    0.84    0.07
  -2   3   1    0.93    0.08
  -1   3   1   12.90    0.38
  -1   3   1   13.51    0.39
  -1   3   1   14.48    0.42
  -1   3   1   14.56    0.40
   0  -3  -1    0.38    0.06
   0  -3  -1    0.32    0.05
   0   3   1    0.43    0.06
  -1  -3  -1    0.02    0.03
  -1  -3  -1    0.01    0.03
  -1  -3  -1    0.00    0.03
   1   3   1    0.03    0.03
  -2  -3  -1   51.65    1.36
  -2  -3  -1   51.51    1.38
  -2  -3  -1   52.02    1.38
   2   3   1   50.16    1.34
   2   3   1   51.74    1.35
  -3  -3  -1    5.50    0.17
  -3  -3  -1    5.18    0.17
  -3  -3  -1    5.14    0.20
  -3  -3  -1    5.56    0.19
   3   3   1    5.18    0.16
   3   3   1    5.31    0.21
   3   3   1    5.46    0.17
   3   3   1    5.45    0.17
  -4  -3  -1    9.58    0.27
  -4  -3  -1    9.48    0.31
  -4  -3  -1    9.19    0.29
  -4  -3  -1    9.65    0.30
   4   3   1    9.20    0.28
   4   3   1    8.92    0.30
   4   3   1    9.21    0.28
   4   3   1    8.71    0.32
   4   3   1    7.69    0.29
  -5  -3  -1   11.83    0.37
  -5  -3  -1   11.45    0.44
  -5  -3  -1   12.19    0.46
  -5  -3  -1   10.55    0.34
  -5  -3  -1   11.34    0.39
  -5  -3  -1    9.99    0.41
  -5  -3  -1   11.32    0.34
   5   3   1   11.26    0.36
   5   3   1   11.02    0.35
   5   3   1   11.61    0.41
   5   3   1   11.14    0.35
   5   3   1   11.75    0.36
  -6  -3  -1    2.23    0.27
  -6  -3  -1    2.16    0.16
  -6  -3  -1    1.99    0.17
  -6  -3  -1    2.17    0.18
   6   3   1    2.38    0.20
   6   3   1    2.02    0.16
   6   3   1    2.20    0.14
   6   3   1    2.09    0.17
   6   3   1    1.97    0.13
  -7  -3  -1    6.40    0.30
  -7  -3  -1    6.37    0.34
  -7  -3  -1    6.68    0.36
  -7  -3  -1    6.84    0.29
  -7  -3  -1    6.16    0.29
  -7  -3  -1    6.48    0.31
  -7  -3  -1    6.51    0.31
   7   3   1    6.50    0.28
   7   3   1    6.60    0.34
   7   3   1    6.02    0.28
   7   3   1    6.38    0.30
   7   3   1    6.41    0.26
  -8  -3  -1    3.56    0.23
  -8  -3  -1    3.69    0.23
  -8  -3  -1    3.26    0.22
  -8  -3  -1    3.26    0.20
   8   3   1    3.18    0.21
   8   3   1    2.84    0.23
   8   3   1    3.01    0.33
   8   3   1    3.10    0.23
  -9  -3  -1    1.52    0.23
  -9  -3  -1    1.82    0.28
   9   3   1    1.54    0.17
   9   3   1    1.44    0.17
   9   3   1    1.53    0.22
   9   3   1    1.48    0.17
   9   3   1    1.07    0.17
 -10  -3  -1    0.41    0.10
 -10  -3  -1    0.53    0.09
  10   3   1    0.47    0.13
  10   3   1    0.56    0.10
   9  -4  -1    0.28    0.08
   9  -4  -1    0.30    0.12
  -9   4   1    0.36    0.11
  -9   4   1    0.52    0.10
  -9   4   1    0.51    0.09
   8  -4  -1    1.19    0.17
   8  -4  -1    1.07    0.20
   8  -4  -1    1.26    0.17
  -8   4   1    1.38    0.16
  -8   4   1    1.10    0.15
  -8   4   1    1.52    0.22
   7  -4  -1    0.87    0.12
   7  -4  -1    0.70    0.17
   7  -4  -1    0.82    0.12
   7  -4  -1    1.28    0.16
   7  -4  -1    1.05    0.18
  -7   4   1    0.79    0.12
  -7   4   1    0.73    0.16
  -7   4   1    0.85    0.16
  -7   4   1    0.77    0.13
  -7   4   1    0.93    0.13
   6  -4  -1   19.43    0.63
   6  -4  -1   19.52    0.62
   6  -4  -1   18.53    0.62
   6  -4  -1   19.78    0.64
  -6   4   1   19.54    0.64
  -6   4   1   19.20    0.66
  -6   4   1   19.13    0.64
  -6   4   1   19.88    0.62
  -6   4   1   18.57    0.64
  -6   4   1   19.30    0.63
  -6   4   1   18.74    0.59
   5  -4  -1    0.85    0.14
   5  -4  -1    0.55    0.08
   5  -4  -1    0.58    0.11
   5  -4  -1    0.53    0.11
   5  -4  -1    0.44    0.09
   5  -4  -1    0.60    0.12
  -5   4   1    0.67    0.10
  -5   4   1    0.59    0.12
  -5   4   1    0.67    0.10
  -5   4   1    0.45    0.12
  -5   4   1    0.42    0.07
  -5   4   1    0.61    0.08
  -5   4   1    0.31    0.21
  -5   4   1    0.72    0.09
   4  -4  -1   10.96    0.34
   4  -4  -1   10.40    0.39
   4  -4  -1    9.75    0.39
   4  -4  -1   10.41    0.40
   4  -4  -1   11.18    0.38
   4  -4  -1   10.35    0.38
   4  -4  -1   10.48    0.35
   4  -4  -1   10.10    0.38
  -4   4   1   10.78    0.36
  -4   4   1   10.64    0.34
  -4   4   1   10.36    0.45
  -4   4   1   10.77    0.39
  -4   4   1   10.85    0.36
  -4   4   1   10.75    0.34
  -4   4   1   11.33    0.38
   3  -4  -1   17.46    0.52
   3  -4  -1   16.94    0.48
   3  -4  -1   16.61    0.48
  -3   4   1   17.27    0.52
  -3   4   1   16.16    0.50
  -3   4   1   16.94    0.50
  -3   4   1   17.80    0.52
  -3   4   1   16.51    0.49
   2  -4  -1    0.66    0.04
   2  -4  -1    0.53    0.06
   2  -4  -1    0.68    0.08
  -2   4   1    0.65    0.10
  -2   4   1    0.65    0.06
  -2   4   1    0.72    0.07
  -2   4   1    0.67    0.08
   1  -4  -1   14.62    0.44
   1  -4  -1   14.95    0.44
  -1   4   1   15.99    0.47
  -1   4   1   15.30    0.43
  -1   4   1   14.82    0.42
   0  -4  -1    9.60    0.29
   0   4   1    9.43    0.27
   0   4   1    9.63    0.32
   0   4   1    9.64    0.31
  -1  -4  -1   24.12    0.68
  -1  -4  -1   24.20    0.67
  -1  -4  -1   24.23    0.68
   1   4   1   23.99    0.69
  -2  -4  -1   32.88    0.89
  -2  -4  -1   32.12    0.89
   2   4   1   32.50    0.89
   2   4   1   31.06    0.85
  -3  -4  -1    1.81    0.12
  -3  -4  -1    1.54    0.10
  -3  -4  -1    1.48    0.14
   3   4   1    1.67    0.08
   3   4   1    1.69    0.08
   3   4   1    1.54    0.07
  -4  -4  -1    2.26    0.14
  -4  -4  -1    2.11    0.14
  -4  -4  -1    2.02    0.10
  -4  -4  -1    2.30    0.12
   4   4   1    2.29    0.10
   4   4   1    2.20    0.12
   4   4   1    2.02    0.15
   4   4   1    2.28    0.10
  -5  -4  -1    0.42    0.11
  -5  -4  -1    0.55    0.14
  -5  -4  -1    0.51    0.13
  -5  -4  -1    0.70    0.10
  -5  -4  -1    0.63    0.13
  -5  -4  -1    0.67    0.11
  -5  -4  -1    0.40    0.07
   5   4   1    0.46    0.07
   5   4   1    0.56    0.09
   5   4   1    0.75    0.09
   5   4   1    0.52    0.07
   5   4   1    0.75    0.10
  -6  -4  -1    1.22    0.15
  -6  -4  -1    1.45    0.20
  -6  -4  -1    1.54    0.16
  -6  -4  -1    1.13    0.15
  -6  -4  -1    1.58    0.16
  -6  -4  -1    1.33    0.17
  -6  -4  -1    1.23    0.13
   6   4   1    1.28    0.12
   6   4   1    1.14    0.11
   6   4   1    1.34    0.13
   6   4   1    1.29    0.15
  -7  -4  -1    5.53    0.33
  -7  -4  -1    5.82    0.28
  -7  -4  -1    5.15    0.29
  -7  -4  -1    5.41    0.25
  -7  -4  -1    5.67    0.27
  -7  -4  -1    5.69    0.30
  -7  -4  -1    5.75    0.28
   7   4   1    5.46    0.31
   7   4   1    5.78    0.28
   7   4   1    5.54    0.24
   7   4   1    5.26    0.26
   7   4   1    5.97    0.26
  -8  -4  -1    1.84    0.18
  -8  -4  -1    1.99    0.20
  -8  -4  -1    1.84    0.16
  -8  -4  -1    1.84    0.20
  -8  -4  -1    1.75    0.25
   8   4   1    1.49    0.20
   8   4   1    1.92    0.24
   8   4   1    1.82    0.18
   8   4   1    1.91    0.17
   8   4   1    1.85    0.19
  -9  -4  -1    4.99    0.27
  -9  -4  -1    5.11    0.27
  -9  -4  -1    4.83    0.27
  -9  -4  -1    4.78    0.27
   9   4   1    4.96    0.28
   9   4   1    5.20    0.26
   9   4   1    4.76    0.31
   9   4   1    4.78    0.25
   9   4   1    4.82    0.33
 -10  -4  -1    0.55    0.09
 -10  -4  -1    0.50    0.11
  10   4   1    0.69    0.14
  10   4   1    0.60    0.12
  10   4   1    0.85    0.19
   9  -5  -1    0.20    0.08
   9  -5  -1    0.10    0.07
  -9   5   1    0.25    0.14
  -9   5   1    0.15    0.08
  -9   5   1    0.44    0.09
   8  -5  -1    2.33    0.18
   8  -5  -1    1.89    0.19
  -8   5   1    2.31    0.19
  -8   5   1    2.16    0.18
  -8   5   1    1.94    0.28
   7  -5  -1    4.66    0.24
   7  -5  -1    4.30    0.24
   7  -5  -1    4.57    0.34
   7  -5  -1    4.58    0.39
  -7   5   1    4.83    0.33
  -7   5   1    4.58    0.23
  -7   5   1    4.33    0.30
  -7   5   1    4.41    0.31
  -7   5   1    4.55    0.25
   6  -5  -1   30.34    0.88
   6  -5  -1   28.55    0.90
   6  -5  -1   29.47    0.88
   6  -5  -1   29.27    0.89
   6  -5  -1   29.56    0.98
  -6   5   1   27.43    0.90
  -6   5   1   29.22    0.89
  -6   5   1   29.88    0.94
  -6   5   1   28.73    0.85
  -6   5   1   28.81    0.89
  -6   5   1   29.11    0.87
   5  -5  -1    3.33    0.21
   5  -5  -1    2.99    0.22
   5  -5  -1    3.10    0.27
   5  -5  -1    3.27    0.23
   5  -5  -1    2.99    0.19
   5  -5  -1    3.09    0.20
  -5   5   1    2.59    0.20
  -5   5   1    2.82    0.20
  -5   5   1    2.96    0.16
  -5   5   1    2.95    0.17
  -5   5   1    2.93    0.18
  -5   5   1    3.06    0.20
   4  -5  -1    0.94    0.19
   4  -5  -1    1.04    0.16
   4  -5  -1    0.83    0.11
   4  -5  -1    0.58    0.11
   4  -5  -1    1.10    0.15
   4  -5  -1    0.85    0.14
   4  -5  -1    0.69    0.11
  -4   5   1    0.76    0.13
  -4   5   1    0.93    0.11
  -4   5   1    0.86    0.09
  -4   5   1    0.97    0.11
  -4   5   1    0.46    0.15
  -4   5   1    0.46    0.18
  -4   5   1    0.78    0.10
   3  -5  -1   12.44    0.42
   3  -5  -1   12.22    0.45
   3  -5  -1   12.25    0.43
   3  -5  -1   13.71    0.43
   3  -5  -1   12.21    0.44
   3  -5  -1   12.52    0.45
  -3   5   1   13.08    0.39
  -3   5   1   12.51    0.39
  -3   5   1   13.19    0.43
  -3   5   1   12.99    0.40
  -3   5   1   12.83    0.41
  -3   5   1   12.20    0.48
  -3   5   1   12.42    0.41
   2  -5  -1  103.10    2.87
   2  -5  -1  109.54    2.87
  -2   5   1  108.74    2.88
  -2   5   1  108.72    2.85
  -2   5   1  108.52    2.85
  -2   5   1  105.02    2.84
  -2   5   1  106.51    2.86
  -2   5   1  110.92    2.92
   1  -5  -1   22.30    0.64
  -1   5   1   22.30    0.61
  -1   5   1   21.85    0.62
  -1   5   1   21.66    0.63
  -1   5   1   22.37    0.67
   0  -5  -1   30.15    0.82
   0   5   1   28.37    0.79
   0   5   1   29.82    0.81
   0   5   1   29.35    0.85
  -1  -5  -1   70.08    1.87
   1   5   1   70.01    1.90
  -2  -5  -1   70.97    1.86
  -2  -5  -1   71.36    1.87
   2   5   1   69.45    1.82
   2   5   1   64.21    1.90
  -3  -5  -1   22.23    0.67
  -3  -5  -1   23.62    0.67
  -3  -5  -1   24.49    0.70
   3   5   1   22.77    0.62
   3   5   1   21.28    0.62
   3   5   1   22.58    0.62
  -4  -5  -1    7.23    0.27
  -4  -5  -1    7.09    0.28
  -4  -5  -1    6.92    0.27
   4   5   1    7.28    0.22
   4   5   1    7.01    0.23
   4   5   1    7.09    0.28
  -5  -5  -1    7.48    0.30
  -5  -5  -1    7.55    0.31
  -5  -5  -1    7.46    0.34
  -5  -5  -1    7.51    0.31
  -5  -5  -1    7.56    0.31
  -5  -5  -1    7.68    0.35
  -5  -5  -1    7.97    0.30
  -5  -5  -1    7.86    0.35
   5   5   1    8.10    0.28
   5   5   1    7.58    0.32
   5   5   1    7.64    0.26
  -6  -5  -1    0.04    0.10
  -6  -5  -1    0.11    0.08
  -6  -5  -1    0.09    0.08
  -6  -5  -1    0.10    0.18
  -6  -5  -1    0.18    0.11
  -6  -5  -1   -0.03    0.07
  -6  -5  -1   -0.03    0.09
   6   5   1    0.16    0.06
   6   5   1    0.08    0.09
   6   5   1    0.08    0.07
   6   5   1    0.03    0.05
  -7  -5  -1    3.57    0.24
  -7  -5  -1    3.57    0.22
  -7  -5  -1    3.77    0.24
  -7  -5  -1    4.38    0.30
  -7  -5  -1    4.14    0.25
  -7  -5  -1    3.92    0.21
   7   5   1    4.21    0.29
   7   5   1    3.98    0.21
   7   5   1    3.44    0.23
   7   5   1    4.20    0.20
   7   5   1    3.65    0.23
  -8  -5  -1    0.12    0.12
  -8  -5  -1   -0.02    0.07
  -8  -5  -1    0.06    0.10
  -8  -5  -1   -0.02    0.09
  -8  -5  -1    0.23    0.10
  -8  -5  -1    0.25    0.30
   8   5   1   -0.14    0.08
   8   5   1    0.04    0.09
   8   5   1    0.08    0.17
   8   5   1    0.00    0.10
   8   5   1    0.07    0.09
  -9  -5  -1    1.52    0.16
  -9  -5  -1    1.54    0.20
  -9  -5  -1    1.57    0.18
  -9  -5  -1    1.56    0.20
   9   5   1    1.82    0.23
   9   5   1    1.30    0.19
   9   5   1    1.58    0.23
   9   5   1    1.51    0.19
   9   5   1    1.52    0.17
 -10  -5  -1    1.65    0.13
 -10  -5  -1    1.55    0.20
 -10  -5  -1    1.55    0.17
  10   5   1    1.77    0.20
  10   5   1    1.81    0.22
  10   5   1    1.23    0.20
   8  -6  -1    0.01    0.07
   8  -6  -1   -0.04    0.08
  -8   6   1    0.01    0.08
  -8   6   1    0.08    0.09
   7  -6  -1    0.31    0.09
   7  -6  -1    0.26    0.09
  -7   6   1    0.33    0.15
  -7   6   1    0.54    0.18
  -7   6   1    0.40    0.12
  -7   6   1    0.35    0.09
   6  -6  -1    3.00    0.34
   6  -6  -1    3.34    0.20
   6  -6  -1    3.35    0.20
   6  -6  -1    3.07    0.20
   6  -6  -1    3.58    0.28
   6  -6  -1    3.75    0.29
  -6   6   1    3.15    0.30
  -6   6   1    3.28    0.25
  -6   6   1    3.21    0.24
  -6   6   1    3.34    0.22
   5  -6  -1    3.00    0.20
   5  -6  -1    3.37    0.22
   5  -6  -1    3.14    0.24
   5  -6  -1    3.04    0.19
   5  -6  -1    3.34    0.32
   5  -6  -1    2.99    0.19
   5  -6  -1    3.33    0.22
   5  -6  -1    2.64    0.27
  -5   6   1    2.78    0.19
  -5   6   1    2.85    0.25
  -5   6   1    2.58    0.22
  -5   6   1    2.81    0.16
  -5   6   1    3.01    0.19
  -5   6   1    2.86    0.23
   4  -6  -1    0.21    0.13
   4  -6  -1    0.28    0.14
   4  -6  -1    0.34    0.09
   4  -6  -1    0.07    0.09
   4  -6  -1    0.07    0.09
   4  -6  -1    0.13    0.09
   4  -6  -1    0.10    0.07
   4  -6  -1    0.23    0.11
  -4   6   1    0.17    0.05
  -4   6   1    0.21    0.15
  -4   6   1    0.09    0.05
  -4   6   1    0.17    0.08
  -4   6   1    0.25    0.07
  -4   6   1    0.05    0.08
   3  -6  -1    2.22    0.17
   3  -6  -1    2.29    0.23
   3  -6  -1    2.36    0.19
   3  -6  -1    2.58    0.23
   3  -6  -1    2.28    0.18
   3  -6  -1    2.24    0.20
   3  -6  -1    2.27    0.19
   3  -6  -1    2.48    0.15
  -3   6   1    2.48    0.15
  -3   6   1    2.35    0.15
  -3   6   1    2.37    0.12
  -3   6   1    2.20    0.22
  -3   6   1    1.98    0.15
  -3   6   1    2.40    0.14
   2  -6  -1   -0.10    0.13
   2  -6  -1    0.27    0.12
   2  -6  -1    0.22    0.06
   2  -6  -1    0.30    0.09
  -2   6   1    0.19    0.07
  -2   6   1    0.13    0.07
  -2   6   1   -0.04    0.12
  -2   6   1    0.09    0.05
  -2   6   1    0.07    0.05
  -2   6   1    0.13    0.04
   1  -6  -1    6.10    0.24
  -1   6   1    5.98    0.20
  -1   6   1    5.97    0.29
  -1   6   1    5.98    0.21
  -1   6   1    6.20    0.24
  -1   6   1    6.41    0.22
   0  -6  -1    2.79    0.14
   0   6   1    2.30    0.11
   0   6   1    2.57    0.12
   0   6   1    2.62    0.13
  -1  -6  -1   16.21    0.48
   1   6   1   16.27    0.47
   1   6   1   15.54    0.52
  -2  -6  -1   30.43    0.89
   2   6   1   30.77    0.91
   2   6   1   31.30    0.86
  -3  -6  -1    0.64    0.09
   3   6   1    0.76    0.07
   3   6   1    0.74    0.05
   3   6   1    0.79    0.11
   3   6   1    0.79    0.05
   3   6   1    0.58    0.10
   3   6   1    0.71    0.09
  -4  -6  -1   13.58    0.46
  -4  -6  -1   13.96    0.46
  -4  -6  -1   12.90    0.46
  -4  -6  -1   13.52    0.48
  -4  -6  -1   14.07    0.45
   4   6   1   13.72    0.46
   4   6   1   13.27    0.39
  -5  -6  -1    9.13    0.38
  -5  -6  -1    9.64    0.36
  -5  -6  -1    9.86    0.37
  -5  -6  -1    9.16    0.40
  -5  -6  -1    8.96    0.36
  -5  -6  -1    8.93    0.33
  -5  -6  -1    9.50    0.35
   5   6   1    9.52    0.30
   5   6   1    9.09    0.33
   5   6   1    9.58    0.37
  -6  -6  -1    0.52    0.12
  -6  -6  -1    0.38    0.11
  -6  -6  -1    0.29    0.09
  -6  -6  -1    0.26    0.09
  -6  -6  -1    0.22    0.13
  -6  -6  -1    0.25    0.09
   6   6   1    0.27    0.07
   6   6   1    0.20    0.09
   6   6   1    0.30    0.11
   6   6   1    0.26    0.06
  -7  -6  -1   10.58    0.37
  -7  -6  -1    9.76    0.54
  -7  -6  -1   11.09    0.41
  -7  -6  -1   11.01    0.41
  -7  -6  -1   10.84    0.61
  -7  -6  -1   10.82    0.42
   7   6   1    9.78    0.52
   7   6   1   11.21    0.44
   7   6   1   10.90    0.37
   7   6   1   10.60    0.39
  -8  -6  -1    0.49    0.14
  -8  -6  -1    0.48    0.11
  -8  -6  -1    0.32    0.31
  -8  -6  -1    0.37    0.11
  -8  -6  -1    0.24    0.08
  -8  -6  -1    0.27    0.08
   8   6   1    0.26    0.10
   8   6   1    0.45    0.17
   8   6   1    0.20    0.12
   8   6   1    0.01    0.11
   8   6   1    0.28    0.09
  -9  -6  -1    5.53    0.23
  -9  -6  -1    5.67    0.29
  -9  -6  -1    5.30    0.27
  -9  -6  -1    5.48    0.27
  -9  -6  -1    5.49    0.29
   9   6   1    5.47    0.34
   9   6   1    5.69    0.29
   9   6   1    5.57    0.29
   9   6   1    5.83    0.26
 -10  -6  -1    0.01    0.10
 -10  -6  -1    0.13    0.10
  10   6   1    0.14    0.15
  10   6   1   -0.05    0.16
  10   6   1    0.09    0.09
   8  -7  -1    0.85    0.13
   8  -7  -1    0.63    0.10
  -8   7   1    0.66    0.19
  -8   7   1    0.80    0.10
   7  -7  -1    0.65    0.12
   7  -7  -1    0.47    0.10
  -7   7   1    0.44    0.12
  -7   7   1    0.51    0.15
  -7   7   1    0.53    0.10
  -7   7   1    0.52    0.22
   6  -7  -1    6.49    0.29
   6  -7  -1    6.53    0.32
   6  -7  -1    6.28    0.28
   6  -7  -1    6.73    0.40
  -6   7   1    6.38    0.31
  -6   7   1    6.82    0.28
  -6   7   1    6.32    0.39
  -6   7   1    6.64    0.42
  -6   7   1    6.02    0.29
   5  -7  -1    3.38    0.29
   5  -7  -1    3.80    0.21
   5  -7  -1    3.42    0.21
   5  -7  -1    3.63    0.23
   5  -7  -1    4.09    0.24
   5  -7  -1    3.49    0.21
   5  -7  -1    3.73    0.26
  -5   7   1    3.52    0.18
  -5   7   1    3.34    0.26
  -5   7   1    3.85    0.23
  -5   7   1    3.65    0.28
  -5   7   1    3.77    0.21
   4  -7  -1    3.33    0.19
   4  -7  -1    2.81    0.24
   4  -7  -1    2.76    0.18
   4  -7  -1    2.86    0.20
   4  -7  -1    3.32    0.21
   4  -7  -1    2.96    0.21
   4  -7  -1    2.94    0.19
  -4   7   1    2.93    0.24
  -4   7   1    2.33    0.20
  -4   7   1    2.90    0.20
  -4   7   1    2.86    0.23
  -4   7   1    2.86    0.16
   3  -7  -1    3.76    0.22
   3  -7  -1    4.01    0.21
   3  -7  -1    4.06    0.21
   3  -7  -1    3.77    0.21
   3  -7  -1    3.82    0.23
   3  -7  -1    3.87    0.23
  -3   7   1    3.73    0.17
  -3   7   1    4.11    0.22
  -3   7   1    3.72    0.17
  -3   7   1    4.10    0.20
  -3   7   1    3.40    0.38
  -3   7   1    3.60    0.19
   2  -7  -1    0.92    0.11
   2  -7  -1    0.67    0.11
   2  -7  -1    0.66    0.09
   2  -7  -1    0.78    0.13
   2  -7  -1    0.91    0.11
   2  -7  -1    0.74    0.11
   2  -7  -1    0.90    0.13
  -2   7   1    0.93    0.11
  -2   7   1    0.75    0.13
  -2   7   1    0.87    0.12
  -2   7   1    1.07    0.14
  -2   7   1    0.79    0.08
   1  -7  -1   11.24    0.44
   1  -7  -1    9.62    0.40
   1  -7  -1   10.49    0.38
   1  -7  -1   10.50    0.36
   1  -7  -1   10.42    0.39
   1  -7  -1   10.46    0.40
  -1   7   1   10.47    0.38
  -1   7   1   10.69    0.35
  -1   7   1   11.00    0.34
  -1   7   1   10.61    0.32
   0  -7  -1    9.30    0.31
   0  -7  -1    9.09    0.39
   0   7   1    9.69    0.32
   0   7   1    8.76    0.29
   0   7   1    9.29    0.31
   0   7   1    8.97    0.39
   0   7   1    8.31    0.28
  -1  -7  -1    4.09    0.21
   1   7   1    4.26    0.19
   1   7   1    4.68    0.17
   1   7   1    4.66    0.26
   1   7   1    4.08    0.17
   2   7   1    2.43    0.22
   2   7   1    2.38    0.12
  -3  -7  -1   57.79    1.60
  -3  -7  -1   57.42    1.61
  -3  -7  -1   57.27    1.61
  -3  -7  -1   57.42    1.62
   3   7   1   58.20    1.65
   3   7   1   57.40    1.53
   3   7   1   58.01    1.54
  -4  -7  -1    1.77    0.17
  -4  -7  -1    1.60    0.20
  -4  -7  -1    2.05    0.18
  -4  -7  -1    1.91    0.15
   4   7   1    1.69    0.10
   4   7   1    1.80    0.15
  -5  -7  -1    4.67    0.24
  -5  -7  -1    3.83    0.25
  -5  -7  -1    4.11    0.23
  -5  -7  -1    4.43    0.23
  -5  -7  -1    4.22    0.34
   5   7   1    4.35    0.18
   5   7   1    3.93    0.25
   5   7   1    4.14    0.24
  -6  -7  -1    3.48    0.21
  -6  -7  -1    3.34    0.20
  -6  -7  -1    3.54    0.27
  -6  -7  -1    3.23    0.24
  -6  -7  -1    3.06    0.22
   6   7   1    2.93    0.18
   6   7   1    3.04    0.21
   6   7   1    3.44    0.25
   6   7   1    2.56    0.20
  -7  -7  -1   13.21    0.60
  -7  -7  -1   12.72    0.48
  -7  -7  -1   13.15    0.47
  -7  -7  -1   13.24    0.50
  -7  -7  -1   13.62    0.43
  -7  -7  -1   13.30    0.49
   7   7   1   13.68    0.45
   7   7   1   14.03    0.52
   7   7   1   13.57    0.46
   7   7   1   13.64    0.58
  -8  -7  -1   17.35    0.52
  -8  -7  -1   17.42    0.58
  -8  -7  -1   17.70    0.60
  -8  -7  -1   17.53    0.57
  -8  -7  -1   17.07    0.57
   8   7   1   17.84    0.57
   8   7   1   15.74    0.71
   8   7   1   17.35    0.56
   8   7   1   17.10    0.57
   8   7   1   16.48    0.63
  -9  -7  -1    1.65    0.18
  -9  -7  -1    1.85    0.20
  -9  -7  -1    1.67    0.24
  -9  -7  -1    1.95    0.17
   9   7   1    1.96    0.20
   9   7   1    1.54    0.22
   9   7   1    1.96    0.17
 -10  -7  -1    0.28    0.09
 -10  -7  -1    0.19    0.12
  10   7   1    0.02    0.09
  10   7   1    0.03    0.12
   8  -8  -1    0.03    0.06
   8  -8  -1    0.10    0.07
  -8   8   1   -0.01    0.07
   7  -8  -1    0.80    0.11
   7  -8  -1    1.04    0.14
  -7   8   1    0.72    0.10
  -7   8   1    0.89    0.15
  -7   8   1    0.81    0.11
  -7   8   1    1.12    0.19
   6  -8  -1    1.77    0.23
   6  -8  -1    1.56    0.19
   6  -8  -1    1.88    0.17
  -6   8   1    1.94    0.20
  -6   8   1    1.83    0.26
  -6   8   1    1.63    0.15
  -6   8   1    1.75    0.24
   5  -8  -1    0.59    0.16
   5  -8  -1    0.47    0.09
   5  -8  -1    0.42    0.10
   5  -8  -1    0.38    0.10
   5  -8  -1    0.40    0.13
   5  -8  -1    0.24    0.08
   5  -8  -1    0.53    0.10
  -5   8   1    0.61    0.15
  -5   8   1    0.50    0.16
  -5   8   1    0.52    0.12
  -5   8   1    0.61    0.11
  -5   8   1    0.29    0.08
   4  -8  -1    0.32    0.09
   4  -8  -1    0.49    0.09
   4  -8  -1    0.46    0.12
   4  -8  -1    0.22    0.09
   4  -8  -1    0.44    0.09
   4  -8  -1    0.26    0.10
   4  -8  -1    0.20    0.11
  -4   8   1    0.39    0.07
  -4   8   1    0.57    0.18
  -4   8   1    0.38    0.12
  -4   8   1    0.40    0.09
   3  -8  -1    2.92    0.21
   3  -8  -1    3.07    0.20
   3  -8  -1    2.76    0.20
   3  -8  -1    2.86    0.20
   3  -8  -1    2.49    0.17
   3  -8  -1    2.79    0.19
   3  -8  -1    2.74    0.20
  -3   8   1    2.95    0.16
  -3   8   1    3.09    0.19
  -3   8   1    2.95    0.16
   2  -8  -1    4.48    0.25
   2  -8  -1    4.37    0.22
   2  -8  -1    4.72    0.23
   2  -8  -1    4.61    0.24
   2  -8  -1    4.87    0.24
   2  -8  -1    4.33    0.21
  -2   8   1    4.37    0.25
  -2   8   1    4.27    0.20
  -2   8   1    4.22    0.21
  -2   8   1    4.33    0.22
  -2   8   1    4.41    0.18
   1  -8  -1    0.19    0.10
   1  -8  -1    0.29    0.12
   1  -8  -1    0.03    0.17
   1  -8  -1    0.12    0.06
   1  -8  -1    0.06    0.13
   1  -8  -1    0.25    0.12
   1  -8  -1    0.10    0.08
   1  -8  -1    0.07    0.09
  -1   8   1    0.10    0.05
  -1   8   1    0.20    0.07
  -1   8   1    0.16    0.09
  -1   8   1    0.04    0.14
   0  -8  -1    4.84    0.24
   0  -8  -1    3.84    0.27
   0  -8  -1    4.75    0.20
   0  -8  -1    4.44    0.26
   0  -8  -1    4.56    0.25
   0  -8  -1    4.02    0.31
   0   8   1    4.84    0.21
   0   8   1    4.77    0.19
   0   8   1    4.44    0.17
   0   8   1    4.41    0.25
  -1  -8  -1    0.00    0.16
  -1  -8  -1    0.14    0.10
  -1  -8  -1    0.01    0.14
  -1  -8  -1    0.09    0.12
  -1  -8  -1    0.11    0.05
   1   8   1   -0.04    0.06
   1   8   1    0.01    0.07
   1   8   1    0.08    0.08
  -2  -8  -1   13.17    0.47
  -2  -8  -1   12.71    0.46
  -2  -8  -1   12.81    0.47
  -2  -8  -1   12.38    0.48
  -2  -8  -1   12.56    0.48
   2   8   1   13.74    0.43
   2   8   1   13.27    0.43
  -3  -8  -1    0.04    0.11
  -3  -8  -1    0.07    0.10
  -3  -8  -1    0.20    0.11
  -3  -8  -1    0.24    0.14
   3   8   1    0.14    0.07
  -4  -8  -1    3.87    0.25
  -4  -8  -1    3.69    0.22
  -4  -8  -1    4.03    0.22
  -4  -8  -1    3.78    0.22
  -4  -8  -1    4.53    0.43
   4   8   1    3.88    0.22
   4   8   1    3.87    0.16
  -5  -8  -1    2.47    0.22
  -5  -8  -1    2.50    0.19
  -5  -8  -1    2.50    0.19
  -5  -8  -1    2.74    0.21
   5   8   1    2.30    0.21
   5   8   1    2.22    0.14
  -6  -8  -1    9.24    0.37
  -6  -8  -1    9.12    0.38
  -6  -8  -1    9.46    0.41
  -6  -8  -1    8.25    0.45
  -6  -8  -1    9.15    0.36
   6   8   1    8.65    0.33
   6   8   1    9.55    0.33
   6   8   1    8.87    0.38
   6   8   1    9.01    0.43
  -7  -8  -1    1.22    0.15
  -7  -8  -1    0.85    0.14
  -7  -8  -1    0.95    0.14
  -7  -8  -1    0.79    0.21
  -7  -8  -1    0.80    0.11
   7   8   1    0.86    0.20
   7   8   1    0.66    0.13
   7   8   1    0.86    0.12
  -8  -8  -1    1.92    0.18
  -8  -8  -1    1.88    0.17
  -8  -8  -1    2.17    0.20
  -8  -8  -1    2.31    0.25
   8   8   1    1.84    0.18
   8   8   1    2.31    0.29
   8   8   1    1.98    0.17
  -9  -8  -1    0.11    0.10
  -9  -8  -1    0.11    0.13
  -9  -8  -1    0.15    0.08
  -9  -8  -1    0.07    0.09
   9   8   1    0.04    0.11
   9   8   1    0.05    0.08
 -10  -8  -1    3.41    0.28
  10   8   1    3.44    0.25
  10   8   1    3.90    0.19
   7  -9  -1    2.69    0.16
   7  -9  -1    2.87    0.17
  -7   9   1    2.66    0.17
  -7   9   1    2.65    0.18
   6  -9  -1   -0.05    0.08
   6  -9  -1    0.08    0.09
   6  -9  -1   -0.05    0.17
  -6   9   1    0.08    0.07
  -6   9   1    0.08    0.11
  -6   9   1    0.16    0.18
   5  -9  -1    3.26    0.21
   5  -9  -1    3.57    0.21
   5  -9  -1    2.99    0.38
   5  -9  -1    3.44    0.19
   5  -9  -1    3.78    0.25
   5  -9  -1    3.19    0.22
  -5   9   1    3.27    0.20
  -5   9   1    2.95    0.36
  -5   9   1    3.46    0.22
  -5   9   1    3.20    0.25
   4  -9  -1    0.38    0.09
   4  -9  -1    0.51    0.11
   4  -9  -1    0.53    0.08
   4  -9  -1    0.48    0.16
   4  -9  -1    0.41    0.10
   4  -9  -1    0.41    0.09
  -4   9   1    0.50    0.13
  -4   9   1    0.63    0.12
  -4   9   1    0.50    0.10
  -4   9   1    0.24    0.10
   3  -9  -1    0.22    0.11
   3  -9  -1    0.50    0.11
   3  -9  -1    0.41    0.09
   3  -9  -1    0.27    0.09
   3  -9  -1    0.33    0.10
   3  -9  -1    0.40    0.09
   3  -9  -1    0.44    0.09
  -3   9   1    0.34    0.08
  -3   9   1    0.18    0.07
  -3   9   1    0.18    0.10
   2  -9  -1    1.85    0.17
   2  -9  -1    2.10    0.18
   2  -9  -1    1.90    0.23
   2  -9  -1    2.18    0.17
   2  -9  -1    2.23    0.20
   2  -9  -1    1.86    0.20
   2  -9  -1    1.83    0.24
   2  -9  -1    1.99    0.17
  -2   9   1    2.13    0.17
  -2   9   1    1.85    0.15
  -2   9   1    1.98    0.13
   1  -9  -1    5.59    0.36
   1  -9  -1    6.32    0.27
   1  -9  -1    6.18    0.30
   1  -9  -1    6.17    0.29
  -1   9   1    5.77    0.27
  -1   9   1    6.03    0.22
   0  -9  -1    7.20    0.37
   0  -9  -1    7.22    0.31
   0  -9  -1    7.06    0.50
   0  -9  -1    6.91    0.31
   0  -9  -1    7.10    0.29
   0   9   1    7.02    0.24
   0   9   1    7.29    0.31
  -1  -9  -1    0.05    0.17
  -1  -9  -1    0.27    0.14
  -1  -9  -1    0.07    0.13
  -1  -9  -1    0.16    0.10
  -1  -9  -1    0.20    0.07
  -1  -9  -1    0.31    0.11
   1   9   1    0.13    0.07
   1   9   1    0.23    0.14
   1   9   1   -0.05    0.09
  -2  -9  -1    1.78    0.22
  -2  -9  -1    1.91    0.22
  -2  -9  -1    2.49    0.25
  -2  -9  -1    1.79    0.23
  -2  -9  -1    1.99    0.21
  -2  -9  -1    1.92    0.20
   2   9   1    1.96    0.21
   2   9   1    1.70    0.15
  -3  -9  -1   -0.01    0.17
  -3  -9  -1    0.15    0.10
  -3  -9  -1   -0.29    0.17
  -3  -9  -1   -0.05    0.10
  -3  -9  -1    0.25    0.10
  -3  -9  -1    0.17    0.12
   3   9   1   -0.16    0.09
  -4  -9  -1    0.95    0.13
  -4  -9  -1    1.12    0.21
  -4  -9  -1    0.70    0.12
  -4  -9  -1    1.12    0.16
   4   9   1    0.84    0.13
   4   9   1    0.96    0.10
  -5  -9  -1    0.40    0.10
  -5  -9  -1    0.38    0.11
  -5  -9  -1    0.58    0.11
   5   9   1    0.59    0.14
   5   9   1    0.74    0.09
   5   9   1    0.75    0.11
  -6  -9  -1    7.49    0.32
  -6  -9  -1    7.25    0.32
  -6  -9  -1    7.18    0.34
   6   9   1    7.55    0.35
   6   9   1    7.77    0.42
   6   9   1    7.55    0.29
   6   9   1    7.13    0.31
  -7  -9  -1    2.13    0.20
  -7  -9  -1    1.99    0.18
  -7  -9  -1    2.57    0.19
   7   9   1    2.29    0.18
   7   9   1    2.53    0.19
   7   9   1    2.16    0.25
   7   9   1    2.30    0.30
  -8  -9  -1    1.65    0.17
  -8  -9  -1    1.73    0.20
  -8  -9  -1    1.73    0.18
   8   9   1    1.62    0.17
   8   9   1    1.60    0.17
  -9  -9  -1    0.62    0.11
  -9  -9  -1    0.41    0.09
  -9  -9  -1    0.50    0.10
   9   9   1    0.47    0.12
   9   9   1    0.48    0.14
   9   9   1    0.38    0.09
   6 -10  -1   -0.29    0.12
   6 -10  -1   -0.05    0.08
   6 -10  -1   -0.06    0.07
  -6  10   1   -0.16    0.12
  -6  10   1    0.03    0.08
   5 -10  -1    1.58    0.20
   5 -10  -1    1.28    0.14
   5 -10  -1    1.50    0.17
   5 -10  -1    1.66    0.20
   5 -10  -1    1.39    0.17
  -5  10   1    1.40    0.14
  -5  10   1    1.27    0.17
  -5  10   1    1.29    0.18
   4 -10  -1   16.89    0.56
   4 -10  -1   17.43    0.58
   4 -10  -1   16.67    0.52
   4 -10  -1   16.08    0.65
   4 -10  -1   17.05    0.56
   4 -10  -1   17.22    0.57
  -4  10   1   16.47    0.65
  -4  10   1   17.10    0.63
  -4  10   1   17.11    0.55
  -4  10   1   17.29    0.54
   3 -10  -1    0.93    0.19
   3 -10  -1    1.26    0.18
   3 -10  -1    1.07    0.15
   3 -10  -1    1.35    0.17
   3 -10  -1    1.12    0.15
   3 -10  -1    1.09    0.13
  -3  10   1    1.15    0.14
  -3  10   1    1.29    0.17
  -3  10   1    1.15    0.14
   2 -10  -1    0.96    0.15
   2 -10  -1    0.46    0.11
   2 -10  -1    0.57    0.10
   2 -10  -1    0.67    0.12
   2 -10  -1    0.49    0.11
  -2  10   1    0.64    0.09
  -2  10   1    0.50    0.08
   1 -10  -1    1.66    0.19
   1 -10  -1    1.21    0.16
   1 -10  -1    1.77    0.18
   1 -10  -1    1.20    0.16
   1 -10  -1    1.21    0.19
   1 -10  -1    1.51    0.19
  -1  10   1    1.39    0.20
  -1  10   1    1.42    0.13
  -1  10   1    1.77    0.17
   0 -10  -1    6.59    0.29
   0 -10  -1    6.83    0.29
   0 -10  -1    6.40    0.31
   0 -10  -1    6.29    0.30
   0  10   1    6.05    0.23
  -1 -10  -1    3.50    0.24
  -1 -10  -1    3.39    0.27
  -1 -10  -1    3.73    0.22
  -1 -10  -1    3.54    0.21
  -2 -10  -1    5.22    0.27
  -2 -10  -1    4.99    0.30
  -2 -10  -1    4.68    0.30
  -2 -10  -1    5.06    0.36
  -2 -10  -1    4.62    0.27
   2  10   1    4.89    0.27
  -3 -10  -1    4.00    0.24
  -3 -10  -1    4.15    0.26
  -3 -10  -1    4.30    0.34
  -3 -10  -1    4.17    0.25
  -3 -10  -1    4.36    0.27
  -4 -10  -1    0.00    0.08
  -4 -10  -1    0.01    0.10
  -4 -10  -1   -0.02    0.12
  -4 -10  -1    0.10    0.15
   4  10   1    0.23    0.12
   4  10   1   -0.13    0.16
  -5 -10  -1    2.52    0.19
  -5 -10  -1    2.16    0.19
  -5 -10  -1    2.66    0.22
   5  10   1    2.34    0.24
   5  10   1    2.05    0.19
  -6 -10  -1    0.28    0.09
  -6 -10  -1    0.27    0.09
  -6 -10  -1    0.45    0.10
   6  10   1    0.66    0.15
   6  10   1    0.62    0.17
   6  10   1    0.35    0.24
  -7 -10  -1    0.18    0.08
  -7 -10  -1    0.25    0.09
  -7 -10  -1    0.49    0.11
   7  10   1    0.27    0.10
   7  10   1    0.25    0.19
  -8 -10  -1    0.10    0.09
  -8 -10  -1   -0.02    0.08
  -8 -10  -1    0.02    0.11
   8  10   1   -0.01    0.10
   8  10   1   -0.19    0.10
  -9 -10  -1    1.03    0.13
  -9 -10  -1    1.26    0.16
  -9 -10  -1    0.99    0.14
   9  10   1    0.92    0.11
   9  10   1    0.83    0.16
   9  10   1    1.26    0.16
   6 -11  -1    0.07    0.13
  -6  11   1    0.02    0.06
  -6  11   1    0.17    0.08
   5 -11  -1    4.20    0.25
   5 -11  -1    4.24    0.23
   5 -11  -1    4.04    0.21
   5 -11  -1    4.04    0.22
  -5  11   1    4.11    0.20
  -5  11   1    4.34    0.24
   4 -11  -1    0.02    0.08
   4 -11  -1    0.02    0.10
   4 -11  -1   -0.05    0.09
   4 -11  -1   -0.10    0.09
  -4  11   1   -0.01    0.09
  -4  11   1   -0.11    0.13
  -4  11   1    0.04    0.07
   3 -11  -1    1.78    0.17
   3 -11  -1    1.25    0.15
   3 -11  -1    1.36    0.17
   3 -11  -1    1.16    0.20
   3 -11  -1    1.57    0.18
  -3  11   1    1.28    0.16
  -3  11   1    1.40    0.23
  -3  11   1    1.45    0.16
  -3  11   1    1.13    0.15
   2 -11  -1    7.55    0.32
   2 -11  -1    7.85    0.34
   2 -11  -1    7.44    0.33
   2 -11  -1    7.62    0.38
   2 -11  -1    7.98    0.32
  -2  11   1    7.55    0.29
  -2  11   1    7.02    0.30
  -2  11   1    7.48    0.39
   1 -11  -1   29.40    0.90
   1 -11  -1   27.67    0.87
   1 -11  -1   28.80    0.86
   1 -11  -1   28.07    0.88
   1 -11  -1   29.08    0.88
   1 -11  -1   30.77    0.96
  -1  11   1   26.99    0.83
  -1  11   1   28.20    0.82
  -1  11   1   27.27    0.89
   0 -11  -1    2.73    0.22
   0 -11  -1    2.89    0.23
   0 -11  -1    2.63    0.21
   0 -11  -1    2.93    0.27
   0 -11  -1    2.54    0.19
   0  11   1    2.55    0.17
   0  11   1    2.38    0.24
  -1 -11  -1   17.96    0.61
  -1 -11  -1   18.46    0.63
  -1 -11  -1   18.12    0.61
  -1 -11  -1   18.40    0.61
   1  11   1   18.88    0.61
  -2 -11  -1    0.34    0.13
  -2 -11  -1    0.19    0.12
  -2 -11  -1    0.09    0.15
  -2 -11  -1    0.10    0.11
  -2 -11  -1   -0.10    0.12
  -2 -11  -1    0.18    0.09
  -3 -11  -1   -0.10    0.11
  -3 -11  -1   -0.21    0.14
  -3 -11  -1    0.21    0.10
  -3 -11  -1    0.11    0.12
  -3 -11  -1   -0.14    0.10
  -3 -11  -1    0.00    0.15
  -4 -11  -1    0.43    0.10
  -4 -11  -1    0.49    0.14
  -4 -11  -1    0.51    0.11
  -4 -11  -1    0.55    0.13
  -5 -11  -1    7.82    0.33
  -5 -11  -1    8.20    0.36
  -5 -11  -1    7.50    0.33
   5  11   1    6.28    0.58
   5  11   1    9.01    0.37
  -6 -11  -1    0.41    0.10
  -6 -11  -1    0.23    0.10
  -6 -11  -1    0.18    0.09
   6  11   1    0.52    0.12
   6  11   1    0.33    0.31
  -7 -11  -1    0.57    0.11
  -7 -11  -1    0.59    0.12
  -7 -11  -1    0.47    0.10
   7  11   1    0.69    0.12
   7  11   1    0.98    0.26
   7  11   1    0.70    0.14
  -8 -11  -1    1.37    0.15
  -8 -11  -1    1.29    0.18
  -8 -11  -1    1.49    0.16
   8  11   1    1.22    0.14
   8  11   1    1.26    0.15
  -9 -11  -1   -0.06    0.07
  -9 -11  -1    0.05    0.07
  -9 -11  -1   -0.01    0.06
   9  11   1   -0.23    0.11
   5 -12  -1    0.35    0.13
  -5  12   1    0.16    0.07
  -5  12   1    0.30    0.08
   4 -12  -1    0.89    0.14
   4 -12  -1    0.87    0.14
   4 -12  -1    0.67    0.11
   4 -12  -1    0.66    0.11
  -4  12   1    0.91    0.12
  -4  12   1    0.86    0.13
   3 -12  -1    0.61    0.11
   3 -12  -1    0.59    0.11
   3 -12  -1    0.79    0.12
   3 -12  -1    0.72    0.14
  -3  12   1    0.74    0.11
  -3  12   1    0.46    0.15
  -3  12   1    0.79    0.11
   2 -12  -1    0.05    0.09
   2 -12  -1    0.02    0.08
   2 -12  -1    0.02    0.22
   2 -12  -1   -0.04    0.08
  -2  12   1    0.14    0.09
  -2  12   1    0.02    0.09
  -2  12   1    0.04    0.13
   1 -12  -1    1.41    0.36
   1 -12  -1    1.96    0.19
   1 -12  -1    1.90    0.18
   1 -12  -1    1.92    0.17
  -1  12   1    1.74    0.23
  -1  12   1    2.08    0.17
  -1  12   1    2.17    0.23
   0 -12  -1    0.44    0.11
   0 -12  -1    0.94    0.17
   0 -12  -1    0.51    0.10
   0 -12  -1    0.50    0.09
   0 -12  -1    0.76    0.18
   0  12   1    0.63    0.22
   0  12   1    0.50    0.10
  -1 -12  -1   -0.02    0.09
  -1 -12  -1    0.19    0.15
  -1 -12  -1    0.23    0.11
  -1 -12  -1    0.03    0.08
   1  12   1    0.19    0.23
  -2 -12  -1    0.76    0.13
  -2 -12  -1    0.73    0.13
  -2 -12  -1    0.89    0.15
  -2 -12  -1    0.63    0.12
  -2 -12  -1    0.49    0.10
  -3 -12  -1    0.95    0.14
  -3 -12  -1    0.89    0.12
  -3 -12  -1    0.94    0.13
  -3 -12  -1    1.01    0.14
  -3 -12  -1    0.94    0.15
  -3 -12  -1    0.60    0.11
  -4 -12  -1    0.19    0.12
  -4 -12  -1    0.40    0.10
  -4 -12  -1    0.34    0.13
  -4 -12  -1    0.22    0.10
  -5 -12  -1    5.12    0.26
  -5 -12  -1    5.15    0.27
  -5 -12  -1    5.19    0.26
  -6 -12  -1    4.18    0.25
  -6 -12  -1    4.21    0.25
  -6 -12  -1    4.18    0.24
  -7 -12  -1    0.04    0.08
  -7 -12  -1    0.11    0.09
  -7 -12  -1    0.06    0.10
   7  12   1    0.29    0.16
  -8 -12  -1    2.22    0.15
  -8 -12  -1    1.96    0.15
  -8 -12  -1    2.15    0.17
   8  12   1    2.44    0.26
   4 -13  -1    1.54    0.16
   4 -13  -1    1.46    0.13
   4 -13  -1    1.42    0.15
  -4  13   1    1.12    0.14
   3 -13  -1    0.10    0.09
   3 -13  -1   -0.02    0.07
   3 -13  -1   -0.03    0.09
  -3  13   1    0.02    0.10
  -3  13   1    0.07    0.08
   2 -13  -1    0.22    0.10
   2 -13  -1    0.17    0.11
   2 -13  -1    0.18    0.09
  -2  13   1    0.14    0.10
  -2  13   1    0.12    0.11
  -2  13   1    0.17    0.18
   1 -13  -1    4.30    0.26
   1 -13  -1    4.35    0.25
   1 -13  -1    4.57    0.27
  -1  13   1    4.27    0.27
  -1  13   1    4.54    0.33
  -1  13   1    4.58    0.25
   0 -13  -1   -0.02    0.07
   0 -13  -1    0.09    0.10
   0  13   1    0.30    0.19
   0  13   1    0.01    0.11
  -1 -13  -1    2.43    0.20
  -1 -13  -1    3.01    0.22
  -1 -13  -1    2.42    0.19
  -2 -13  -1    0.05    0.14
  -2 -13  -1    0.06    0.09
  -2 -13  -1   -0.09    0.11
  -2 -13  -1    0.12    0.10
  -3 -13  -1    0.08    0.15
  -3 -13  -1   -0.03    0.13
  -3 -13  -1    0.06    0.11
  -3 -13  -1    0.05    0.16
  -4 -13  -1   -0.06    0.12
  -4 -13  -1   -0.07    0.13
  -4 -13  -1    0.04    0.11
  -4 -13  -1    0.19    0.10
  -5 -13  -1    2.35    0.20
  -5 -13  -1    2.30    0.19
  -5 -13  -1    2.41    0.22
  -6 -13  -1    3.97    0.24
  -6 -13  -1    3.70    0.22
  -6 -13  -1    3.50    0.21
  -7 -13  -1    0.14    0.08
  -7 -13  -1    0.10    0.09
  -7 -13  -1    0.06    0.08
   3 -14  -1    4.46    0.21
   3 -14  -1    4.23    0.21
   3 -14  -1    4.07    0.19
  -3  14   1    4.31    0.23
  -3  14   1    4.18    0.21
   2 -14  -1    1.54    0.16
   2 -14  -1    1.24    0.14
   2 -14  -1    1.38    0.16
  -2  14   1    1.60    0.20
  -2  14   1    1.39    0.18
   1 -14  -1    1.89    0.18
   1 -14  -1    2.14    0.17
   1 -14  -1    1.97    0.19
  -1  14   1    2.26    0.25
  -1  14   1    1.66    0.24
   0 -14  -1    0.03    0.08
   0 -14  -1    0.16    0.11
   0 -14  -1    0.07    0.09
  -1 -14  -1    1.20    0.16
  -1 -14  -1    1.10    0.14
  -1 -14  -1    0.96    0.14
  -2 -14  -1    0.54    0.11
  -2 -14  -1    0.47    0.13
  -2 -14  -1    0.56    0.12
  -2 -14  -1    0.36    0.16
  -3 -14  -1    0.17    0.11
  -3 -14  -1    0.21    0.14
  -3 -14  -1    0.18    0.13
  -4 -14  -1   -0.11    0.12
  -4 -14  -1   -0.17    0.14
  -5 -14  -1   -0.04    0.10
  -5 -14  -1    0.15    0.09
  -5 -14  -1   -0.17    0.10
  -6 -14  -1    2.48    0.18
  -6 -14  -1    2.36    0.19
  -6 -14  -1    2.24    0.17
   1 -15  -1    0.12    0.08
   1 -15  -1    0.22    0.09
   1 -15  -1    0.10    0.07
   0 -15  -1    0.84    0.11
   0 -15  -1    0.62    0.10
   0 -15  -1    1.05    0.16
  -1 -15  -1    4.68    0.25
  -1 -15  -1    4.19    0.24
  -1 -15  -1    4.56    0.23
  -2 -15  -1    0.04    0.10
  -2 -15  -1   -0.09    0.10
  -3 -15  -1    0.03    0.20
  -3 -15  -1    0.19    0.11
  -4 -15  -1    2.54    0.25
  -5 -15  -1    0.28    0.11
  -5 -15  -1    0.39    0.13
  -2 -16  -1    0.12    0.12
  -2 -16  -1    0.01    0.10
  -3 -15   2    0.49    0.13
  -2 -15   2    0.45    0.10
  -2 -15   2    0.39    0.11
  -1 -15   2    0.19    0.10
  -1 -15   2    0.22    0.10
   0 -15   2    1.35    0.15
   0 -15   2    1.38    0.15
   0 -15   2    1.14    0.14
  -6 -14   2    1.65    0.19
  -6 -14   2    2.02    0.15
  -5 -14   2    3.85    0.20
  -5 -14   2    3.92    0.22
  -4 -14   2    1.48    0.18
  -4 -14   2    1.53    0.22
  -4 -14   2    1.37    0.15
  -3 -14   2    0.17    0.10
  -3 -14   2    0.13    0.13
  -3 -14   2    0.24    0.15
  -2 -14   2    1.96    0.19
  -2 -14   2    2.00    0.20
  -2 -14   2    2.10    0.19
  -1 -14   2    0.02    0.09
  -1 -14   2    0.21    0.09
  -1 -14   2    0.04    0.10
   0 -14   2    2.40    0.18
   0 -14   2    2.37    0.18
   0 -14   2    2.62    0.19
   1 -14   2    0.07    0.09
   1 -14   2   -0.02    0.08
   1 -14   2    0.08    0.07
  -2  14  -2    0.05    0.12
   2 -14   2    0.16    0.08
   2 -14   2    0.18    0.08
   2 -14   2    0.10    0.07
  -7 -13   2    3.68    0.19
  -7 -13   2    3.30    0.23
  -7 -13   2    3.64    0.18
  -6 -13   2    3.19    0.20
  -6 -13   2    3.28    0.25
  -6 -13   2    3.20    0.19
  -5 -13   2    0.40    0.11
  -5 -13   2    0.93    0.16
  -5 -13   2    0.62    0.11
  -4 -13   2    1.69    0.22
  -4 -13   2    1.68    0.19
  -4 -13   2    1.62    0.18
  -3 -13   2    0.46    0.13
  -3 -13   2    0.55    0.12
  -3 -13   2    0.48    0.14
  -3 -13   2    0.42    0.22
  -3 -13   2    0.45    0.15
  -2 -13   2   13.78    0.50
  -2 -13   2   14.43    0.50
  -2 -13   2   14.58    0.51
  -2 -13   2   14.58    0.52
  -1 -13   2    0.15    0.10
  -1 -13   2    0.08    0.10
  -1 -13   2    0.12    0.10
   0  13  -2    1.51    0.23
   0 -13   2    1.43    0.19
   0 -13   2    1.26    0.18
   0 -13   2    1.53    0.20
  -1  13  -2    0.33    0.15
  -1  13  -2    0.07    0.11
   1 -13   2   -0.02    0.08
   1 -13   2    0.19    0.11
   1 -13   2    0.14    0.10
  -2  13  -2    0.49    0.11
  -2  13  -2    0.26    0.10
   2 -13   2    0.44    0.11
   2 -13   2    0.29    0.09
   2 -13   2    0.20    0.08
  -3  13  -2    1.09    0.13
  -3  13  -2    1.24    0.15
   3 -13   2    1.32    0.15
   3 -13   2    1.45    0.14
   3 -13   2    1.46    0.15
  -4  13  -2    0.30    0.08
   4 -13   2    0.03    0.07
   4 -13   2    0.17    0.06
   4 -13   2    0.15    0.09
  -8 -12   2    4.33    0.20
  -8 -12   2    4.23    0.21
  -8 -12   2    4.50    0.19
  -7 -12   2    2.62    0.17
  -7 -12   2    2.67    0.20
  -7 -12   2    2.69    0.18
  -6 -12   2   -0.01    0.09
  -6 -12   2    0.05    0.09
  -6 -12   2   -0.01    0.12
  -5 -12   2    1.75    0.18
  -5 -12   2    1.67    0.25
  -5 -12   2    1.89    0.23
  -5 -12   2    1.62    0.18
  -4 -12   2    0.45    0.13
  -4 -12   2    0.34    0.11
  -4 -12   2    0.32    0.10
  -3 -12   2   25.39    0.83
  -3 -12   2   26.43    0.81
  -3 -12   2   26.05    0.80
  -3 -12   2   25.97    0.81
  -3 -12   2   26.67    0.81
  -3 -12   2   26.43    0.80
  -2 -12   2   22.23    0.69
  -2 -12   2   21.65    0.70
  -2 -12   2   22.03    0.71
  -2 -12   2   22.32    0.71
  -1 -12   2    2.83    0.21
  -1 -12   2    2.44    0.29
  -1 -12   2    2.69    0.20
  -1 -12   2    3.24    0.21
   0  12  -2   14.25    0.46
   0 -12   2   14.22    0.50
   0 -12   2   13.83    0.50
   0 -12   2   14.16    0.50
  -1  12  -2    0.70    0.14
  -1  12  -2    0.74    0.11
   1 -12   2    0.71    0.11
   1 -12   2    0.75    0.11
   1 -12   2    0.70    0.11
  -2  12  -2    3.66    0.32
  -2  12  -2    3.88    0.22
  -2  12  -2    3.90    0.23
   2 -12   2    3.61    0.25
   2 -12   2    3.58    0.30
   2 -12   2    3.60    0.24
  -3  12  -2    6.19    0.26
  -3  12  -2    6.49    0.27
  -3  12  -2    5.64    0.40
   3 -12   2    6.60    0.31
   3 -12   2    6.25    0.29
   3 -12   2    6.21    0.29
  -4  12  -2    1.05    0.13
  -4  12  -2    1.32    0.18
   4 -12   2    0.98    0.12
   4 -12   2    0.92    0.12
   4 -12   2    1.19    0.13
  -5  12  -2   -0.01    0.07
   5 -12   2    0.06    0.08
   8  11  -2    1.13    0.14
  -8 -11   2    1.29    0.17
  -8 -11   2    1.18    0.14
  -8 -11   2    1.27    0.14
   7  11  -2    0.12    0.13
  -7 -11   2    0.38    0.10
  -7 -11   2    0.34    0.10
  -7 -11   2    0.38    0.12
   6  11  -2    0.56    0.17
   6  11  -2    0.65    0.23
  -6 -11   2    0.11    0.15
  -6 -11   2    0.21    0.13
  -6 -11   2    0.11    0.16
  -5 -11   2    0.21    0.10
  -5 -11   2    0.00    0.09
  -5 -11   2    0.13    0.12
  -5 -11   2    0.19    0.13
  -4 -11   2    0.08    0.11
  -4 -11   2   -0.04    0.09
  -4 -11   2    0.22    0.09
  -4 -11   2   -0.02    0.13
  -3 -11   2    1.69    0.26
  -3 -11   2    1.66    0.19
  -3 -11   2    1.32    0.19
  -3 -11   2    1.80    0.26
  -3 -11   2    1.73    0.19
  -3 -11   2    1.68    0.22
  -2 -11   2   27.27    0.84
  -2 -11   2   27.38    0.85
  -2 -11   2   28.10    0.86
  -2 -11   2   27.66    0.84
  -2 -11   2   27.90    0.85
  -1 -11   2    4.28    0.24
  -1 -11   2    4.10    0.28
  -1 -11   2    3.68    0.24
  -1 -11   2    4.00    0.25
   0  11  -2    1.73    0.23
   0  11  -2    1.88    0.18
   0  11  -2    1.50    0.21
   0 -11   2    2.04    0.19
   0 -11   2    1.99    0.18
   0 -11   2    1.91    0.19
  -1  11  -2    2.41    0.18
  -1  11  -2    2.76    0.32
  -1  11  -2    2.16    0.22
   1 -11   2    2.64    0.20
   1 -11   2    2.45    0.26
   1 -11   2    2.38    0.19
   1 -11   2    2.50    0.20
  -2  11  -2    2.02    0.18
  -2  11  -2    2.37    0.19
  -2  11  -2    2.20    0.22
  -2  11  -2    2.04    0.24
   2 -11   2    2.08    0.18
   2 -11   2    1.91    0.19
   2 -11   2    2.01    0.17
   2 -11   2    2.13    0.33
  -3  11  -2    0.21    0.09
  -3  11  -2    0.42    0.10
   3 -11   2    0.30    0.10
   3 -11   2    0.19    0.08
   3 -11   2    0.31    0.11
  -4  11  -2    0.24    0.16
  -4  11  -2    0.01    0.14
  -4  11  -2    0.10    0.08
   4 -11   2    0.08    0.08
   4 -11   2    0.17    0.10
   4 -11   2    0.12    0.14
   4 -11   2    0.11    0.10
  -5  11  -2    0.40    0.08
  -5  11  -2    0.25    0.11
   5 -11   2    0.30    0.13
   5 -11   2    0.29    0.08
   5 -11   2    0.36    0.10
   9  10  -2    1.19    0.17
  -9 -10   2    0.87    0.12
  -9 -10   2    1.00    0.14
  -9 -10   2    1.05    0.12
   8  10  -2    0.08    0.12
   8  10  -2    0.30    0.10
   8  10  -2    0.37    0.21
  -8 -10   2    0.17    0.10
  -8 -10   2    0.15    0.09
  -8 -10   2    0.21    0.08
   7  10  -2    0.15    0.12
   7  10  -2    0.21    0.11
   7  10  -2    0.15    0.18
   7  10  -2    0.00    0.20
  -7 -10   2    0.27    0.13
  -7 -10   2   -0.04    0.09
  -7 -10   2    0.09    0.10
   6  10  -2    0.42    0.11
   6  10  -2    0.55    0.15
   6  10  -2    1.02    0.28
  -6 -10   2    0.28    0.10
  -6 -10   2   -0.07    0.16
  -6 -10   2    0.20    0.10
  -6 -10   2    0.35    0.10
   5  10  -2    0.90    0.13
   5  10  -2    0.86    0.21
  -5 -10   2    0.83    0.12
  -5 -10   2    0.84    0.14
  -5 -10   2    0.58    0.10
  -5 -10   2    0.97    0.14
   4  10  -2    1.92    0.30
  -4 -10   2    1.99    0.23
  -4 -10   2    1.53    0.18
  -4 -10   2    1.76    0.18
  -4 -10   2    1.53    0.21
  -3 -10   2    0.06    0.16
  -3 -10   2    0.36    0.11
  -3 -10   2    0.39    0.13
  -3 -10   2    0.38    0.12
  -3 -10   2    0.28    0.11
  -3 -10   2    0.57    0.15
   2  10  -2    2.84    0.24
  -2 -10   2    2.66    0.22
  -2 -10   2    2.59    0.24
  -2 -10   2    2.36    0.21
  -2 -10   2    2.95    0.22
  -2 -10   2    2.63    0.22
  -2 -10   2    2.21    0.35
   1  10  -2   29.35    0.87
   1  10  -2   27.63    0.85
  -1 -10   2   27.63    0.88
  -1 -10   2   29.19    0.89
  -1 -10   2   29.72    0.88
  -1 -10   2   30.54    0.89
   0  10  -2    3.29    0.18
   0  10  -2    3.44    0.24
   0  10  -2    3.35    0.21
   0 -10   2    3.39    0.23
   0 -10   2    3.40    0.22
   0 -10   2    3.50    0.22
   0 -10   2    3.31    0.22
   0 -10   2    3.71    0.34
  -1  10  -2   -0.23    0.12
  -1  10  -2    0.31    0.10
  -1  10  -2    0.09    0.08
  -1  10  -2    0.10    0.12
   1 -10   2    0.29    0.09
   1 -10   2    0.05    0.10
   1 -10   2    0.26    0.10
   1 -10   2    0.16    0.10
   1 -10   2    0.16    0.10
  -2  10  -2    0.21    0.09
  -2  10  -2   -0.19    0.12
  -2  10  -2    0.19    0.08
  -2  10  -2   -0.12    0.08
   2 -10   2    0.15    0.11
   2 -10   2    0.02    0.09
   2 -10   2    0.05    0.07
   2 -10   2    0.19    0.10
   2 -10   2    0.22    0.10
  -3  10  -2    1.68    0.17
  -3  10  -2    2.03    0.20
  -3  10  -2    1.87    0.17
  -3  10  -2    2.00    0.27
   3 -10   2    1.68    0.16
   3 -10   2    1.77    0.18
   3 -10   2    2.03    0.28
   3 -10   2    1.80    0.18
   3 -10   2    2.19    0.17
   3 -10   2    1.55    0.17
   3 -10   2    1.86    0.23
  -4  10  -2    0.22    0.09
  -4  10  -2    0.28    0.12
  -4  10  -2    0.21    0.17
  -4  10  -2    0.24    0.08
   4 -10   2    0.00    0.08
   4 -10   2    0.20    0.09
   4 -10   2    0.13    0.10
   4 -10   2    0.42    0.11
   4 -10   2    0.05    0.14
  -5  10  -2    5.22    0.33
  -5  10  -2    5.22    0.24
  -5  10  -2    5.49    0.26
  -5  10  -2    5.88    0.32
   5 -10   2    5.22    0.27
   5 -10   2    5.26    0.33
   5 -10   2    5.55    0.22
   5 -10   2    5.17    0.27
   5 -10   2    5.14    0.25
  -6  10  -2   -0.04    0.13
   6 -10   2    0.10    0.08
   6 -10   2    0.09    0.10
   9   9  -2    0.67    0.10
   9   9  -2    0.95    0.18
   9   9  -2    0.61    0.14
  -9  -9   2    0.60    0.11
  -9  -9   2    0.69    0.10
  -9  -9   2    0.58    0.09
   8   9  -2    5.96    0.27
   8   9  -2    5.77    0.27
   8   9  -2    5.54    0.33
   8   9  -2    5.39    0.39
  -8  -9   2    5.96    0.29
  -8  -9   2    5.81    0.28
  -8  -9   2    5.76    0.27
   7   9  -2    1.10    0.17
   7   9  -2    1.00    0.17
   7   9  -2    1.05    0.13
  -7  -9   2    1.14    0.14
  -7  -9   2    0.95    0.14
  -7  -9   2    1.33    0.16
   6   9  -2    0.80    0.20
   6   9  -2    0.87    0.11
   6   9  -2    0.92    0.18
  -6  -9   2    0.93    0.14
  -6  -9   2    1.09    0.14
  -6  -9   2    0.56    0.19
  -6  -9   2    0.86    0.18
  -6  -9   2    0.87    0.12
   5   9  -2    0.12    0.19
   5   9  -2    0.15    0.09
  -5  -9   2    0.20    0.12
  -5  -9   2    0.31    0.13
  -5  -9   2    0.30    0.10
  -5  -9   2    0.11    0.14
  -5  -9   2    0.10    0.09
   4   9  -2    3.24    0.18
  -4  -9   2    3.20    0.21
  -4  -9   2    2.81    0.24
  -4  -9   2    3.03    0.21
  -4  -9   2    2.96    0.24
  -4  -9   2    2.71    0.24
   3   9  -2    1.30    0.17
  -3  -9   2    0.97    0.14
  -3  -9   2    1.04    0.15
  -3  -9   2    0.73    0.15
  -3  -9   2    1.24    0.18
   2   9  -2    4.12    0.21
  -2  -9   2    4.15    0.25
  -2  -9   2    3.88    0.34
  -2  -9   2    4.04    0.26
  -2  -9   2    3.51    0.24
  -2  -9   2    4.17    0.26
   1   9  -2    4.07    0.22
   1   9  -2    3.75    0.21
  -1  -9   2    4.24    0.25
  -1  -9   2    4.31    0.25
  -1  -9   2    3.98    0.24
   0   9  -2    3.16    0.19
   0   9  -2    3.21    0.16
   0   9  -2    2.97    0.18
   0  -9   2    3.01    0.22
   0  -9   2    3.65    0.27
   0  -9   2    2.91    0.19
   0  -9   2    3.71    0.31
  -1   9  -2    2.44    0.16
  -1   9  -2    2.19    0.22
  -1   9  -2    2.39    0.18
  -1   9  -2    2.29    0.14
   1  -9   2    2.40    0.19
   1  -9   2    2.49    0.20
   1  -9   2    2.31    0.20
   1  -9   2    2.25    0.18
   1  -9   2    2.58    0.20
  -2   9  -2    2.36    0.17
  -2   9  -2    2.21    0.17
  -2   9  -2    2.30    0.15
  -2   9  -2    2.37    0.20
   2  -9   2    2.21    0.32
   2  -9   2    2.35    0.18
   2  -9   2    2.42    0.19
   2  -9   2    1.93    0.27
   2  -9   2    2.49    0.20
   2  -9   2    2.18    0.20
   2  -9   2    2.46    0.19
  -3   9  -2    3.64    0.20
  -3   9  -2    3.82    0.22
  -3   9  -2    3.81    0.26
  -3   9  -2    3.84    0.20
   3  -9   2    4.12    0.27
   3  -9   2    3.48    0.24
   3  -9   2    3.89    0.22
   3  -9   2    4.23    0.23
   3  -9   2    3.58    0.19
   3  -9   2    4.25    0.25
   3  -9   2    3.96    0.23
  -4   9  -2    1.38    0.17
  -4   9  -2    1.47    0.19
  -4   9  -2    1.68    0.16
  -4   9  -2    1.36    0.18
  -4   9  -2    1.62    0.16
   4  -9   2    1.47    0.16
   4  -9   2    1.70    0.18
   4  -9   2    1.41    0.19
   4  -9   2    1.58    0.16
   4  -9   2    1.84    0.15
   4  -9   2    1.23    0.17
   4  -9   2    1.22    0.14
  -5   9  -2    5.34    0.31
  -5   9  -2    5.23    0.26
  -5   9  -2    5.74    0.25
   5  -9   2    5.67    0.29
   5  -9   2    5.58    0.26
   5  -9   2    5.33    0.34
   5  -9   2    5.10    0.30
   5  -9   2    5.35    0.29
   5  -9   2    5.36    0.29
  -6   9  -2    0.59    0.13
  -6   9  -2    0.51    0.09
  -6   9  -2    0.27    0.12
   6  -9   2    0.50    0.09
   6  -9   2    0.47    0.10
   6  -9   2    0.47    0.11
   6  -9   2    0.61    0.12
  -7   9  -2    2.11    0.17
  -7   9  -2    1.81    0.23
   7  -9   2    2.38    0.14
   7  -9   2    2.28    0.16
   9   8  -2    0.82    0.23
   9   8  -2    1.30    0.15
   9   8  -2    1.36    0.20
  -9  -8   2    1.35    0.15
  -9  -8   2    1.15    0.15
  -9  -8   2    1.14    0.13
  -9  -8   2    1.47    0.18
   8   8  -2    2.28    0.19
   8   8  -2    2.34    0.25
   8   8  -2    2.12    0.20
   8   8  -2    1.98    0.28
  -8  -8   2    2.04    0.19
  -8  -8   2    2.49    0.22
  -8  -8   2    2.35    0.19
  -8  -8   2    1.99    0.23
   7   8  -2    2.50    0.39
   7   8  -2    2.20    0.18
   7   8  -2    2.47    0.19
  -7  -8   2    2.39    0.21
  -7  -8   2    2.47    0.21
  -7  -8   2    2.13    0.19
  -7  -8   2    2.08    0.18
  -7  -8   2    2.02    0.28
   6   8  -2    0.41    0.10
   6   8  -2    0.48    0.09
   6   8  -2    0.21    0.14
  -6  -8   2    0.60    0.11
  -6  -8   2    0.54    0.11
  -6  -8   2    0.49    0.11
  -6  -8   2    0.56    0.15
  -6  -8   2    0.85    0.15
  -6  -8   2    0.66    0.10
   5   8  -2    2.77    0.16
  -5  -8   2    2.94    0.24
  -5  -8   2    2.49    0.19
  -5  -8   2    2.98    0.23
  -5  -8   2    2.69    0.19
  -5  -8   2    2.88    0.22
  -5  -8   2    2.91    0.23
   4   8  -2    2.64    0.15
   4   8  -2    2.67    0.20
   4   8  -2    3.13    0.23
  -4  -8   2    2.92    0.20
  -4  -8   2    2.69    0.21
  -4  -8   2    3.02    0.24
  -4  -8   2    2.80    0.22
  -4  -8   2    2.75    0.24
   3   8  -2    5.19    0.23
  -3  -8   2    5.41    0.32
  -3  -8   2    5.39    0.27
  -3  -8   2    5.80    0.27
  -3  -8   2    5.91    0.32
  -3  -8   2    5.47    0.29
  -3  -8   2    5.04    0.33
   2   8  -2    2.79    0.22
   2   8  -2    3.12    0.18
   2   8  -2    2.99    0.19
  -2  -8   2    3.46    0.23
  -2  -8   2    2.89    0.23
  -2  -8   2    3.35    0.23
  -2  -8   2    3.21    0.34
  -2  -8   2    3.34    0.23
  -2  -8   2    3.66    0.28
   1   8  -2    4.13    0.19
   1   8  -2    4.03    0.25
  -1  -8   2    4.24    0.28
  -1  -8   2    4.64    0.25
  -1  -8   2    4.23    0.39
  -1  -8   2    4.46    0.20
  -1  -8   2    4.32    0.24
  -1  -8   2    4.23    0.24
   0   8  -2    3.86    0.26
   0   8  -2    3.68    0.16
   0   8  -2    3.69    0.18
   0  -8   2    3.98    0.23
   0  -8   2    3.56    0.18
   0  -8   2    3.57    0.23
   0  -8   2    3.57    0.26
   0  -8   2    3.57    0.31
   0  -8   2    3.92    0.22
  -1   8  -2    0.98    0.10
  -1   8  -2    0.98    0.11
   1  -8   2    1.02    0.13
   1  -8   2    0.84    0.11
   1  -8   2    0.90    0.12
   1  -8   2    0.80    0.12
   1  -8   2    0.90    0.12
  -2   8  -2    0.32    0.08
  -2   8  -2    0.21    0.06
  -2   8  -2    0.25    0.06
  -2   8  -2    0.09    0.08
   2  -8   2    0.08    0.11
   2  -8   2    0.07    0.13
   2  -8   2    0.21    0.09
   2  -8   2    0.21    0.11
   2  -8   2    0.07    0.07
   2  -8   2    0.26    0.15
  -3   8  -2    8.54    0.36
  -3   8  -2    8.97    0.33
  -3   8  -2    8.75    0.32
  -3   8  -2    9.01    0.34
   3  -8   2    8.92    0.36
   3  -8   2    9.40    0.33
   3  -8   2    8.59    0.35
   3  -8   2    9.01    0.36
   3  -8   2    8.70    0.35
   3  -8   2    8.53    0.36
   3  -8   2    8.64    0.36
  -4   8  -2    1.61    0.13
  -4   8  -2    1.39    0.20
  -4   8  -2    1.57    0.16
  -4   8  -2    1.47    0.16
   4  -8   2    1.46    0.16
   4  -8   2    1.46    0.16
   4  -8   2    1.49    0.16
   4  -8   2    1.70    0.19
   4  -8   2    1.61    0.18
   4  -8   2    1.61    0.22
   4  -8   2    1.23    0.15
  -5   8  -2    2.91    0.29
  -5   8  -2    3.12    0.22
  -5   8  -2    2.86    0.24
  -5   8  -2    3.08    0.20
  -5   8  -2    3.11    0.20
   5  -8   2    2.71    0.25
   5  -8   2    3.07    0.22
   5  -8   2    2.96    0.18
   5  -8   2    2.94    0.19
   5  -8   2    3.15    0.20
   5  -8   2    2.86    0.32
   5  -8   2    2.74    0.19
  -6   8  -2    0.56    0.10
  -6   8  -2    0.72    0.16
  -6   8  -2    0.93    0.13
  -6   8  -2    0.82    0.13
   6  -8   2    0.96    0.13
   6  -8   2    0.57    0.10
   6  -8   2    0.76    0.11
   6  -8   2    0.64    0.11
   6  -8   2    0.80    0.13
  -7   8  -2    0.23    0.18
  -7   8  -2    0.69    0.10
  -7   8  -2    0.66    0.11
   7  -8   2    0.62    0.12
   7  -8   2    0.51    0.08
   7  -8   2    0.57    0.10
  10   7  -2    6.72    0.32
  10   7  -2    5.99    0.26
 -10  -7   2    5.91    0.30
   9   7  -2    7.94    0.34
   9   7  -2    8.50    0.37
   9   7  -2    8.77    0.32
  -9  -7   2    8.01    0.32
  -9  -7   2    8.23    0.33
  -9  -7   2    8.10    0.34
  -9  -7   2    8.20    0.33
   8   7  -2   39.66    1.18
   8   7  -2   39.65    1.11
   8   7  -2   38.81    1.12
   8   7  -2   37.92    1.33
  -8  -7   2   37.02    1.05
  -8  -7   2   37.92    1.14
  -8  -7   2   38.77    1.15
  -8  -7   2   38.23    1.16
   7   7  -2    0.02    0.08
   7   7  -2    0.36    0.18
   7   7  -2    0.10    0.11
  -7  -7   2   -0.01    0.08
  -7  -7   2   -0.06    0.08
  -7  -7   2    0.09    0.09
  -7  -7   2    0.01    0.10
  -7  -7   2   -0.07    0.19
  -7  -7   2    0.14    0.09
   6   7  -2    9.65    0.44
   6   7  -2    9.56    0.35
   6   7  -2    9.80    0.35
  -6  -7   2    8.93    0.47
  -6  -7   2   10.16    0.39
  -6  -7   2    9.66    0.42
  -6  -7   2    9.76    0.39
  -6  -7   2    9.13    0.33
  -6  -7   2    9.69    0.39
  -6  -7   2   10.35    0.39
   5   7  -2    1.68    0.12
   5   7  -2    1.84    0.19
   5   7  -2    1.64    0.19
   5   7  -2    2.18    0.23
  -5  -7   2    1.52    0.17
  -5  -7   2    1.87    0.21
  -5  -7   2    1.57    0.21
  -5  -7   2    2.00    0.17
  -5  -7   2    1.91    0.17
  -5  -7   2    1.95    0.19
   4   7  -2    0.07    0.06
   4   7  -2    0.08    0.07
   4   7  -2   -0.01    0.07
  -4  -7   2    0.09    0.13
  -4  -7   2   -0.02    0.11
  -4  -7   2    0.18    0.08
  -4  -7   2    0.17    0.09
  -4  -7   2    0.32    0.12
  -4  -7   2    0.05    0.10
   3   7  -2    4.21    0.28
   3   7  -2    3.92    0.19
  -3  -7   2    4.04    0.23
  -3  -7   2    4.07    0.26
  -3  -7   2    3.35    0.28
  -3  -7   2    3.85    0.29
  -3  -7   2    4.18    0.23
  -3  -7   2    4.11    0.21
   2   7  -2   23.16    0.85
   2   7  -2   23.67    0.69
   2   7  -2   25.96    0.67
  -2  -7   2   23.55    0.74
  -2  -7   2   23.49    0.74
  -2  -7   2   22.98    0.74
  -2  -7   2   24.62    0.73
   1   7  -2    0.86    0.16
   1   7  -2    0.63    0.07
   1   7  -2    0.68    0.08
   1   7  -2    0.65    0.08
  -1  -7   2    0.48    0.13
  -1  -7   2    0.73    0.09
  -1  -7   2    0.48    0.12
   0   7  -2    5.55    0.19
   0   7  -2    5.44    0.24
   0   7  -2    5.43    0.21
   0  -7   2    6.09    0.37
   0  -7   2    5.23    0.26
   0  -7   2    5.57    0.22
   0  -7   2    4.92    0.27
   0  -7   2    5.38    0.27
  -1   7  -2    0.01    0.09
  -1   7  -2    0.15    0.05
  -1   7  -2    0.13    0.05
   1  -7   2    0.15    0.09
   1  -7   2    0.12    0.10
   1  -7   2    0.14    0.06
   1  -7   2    0.09    0.10
   1  -7   2    0.07    0.11
  -2   7  -2    0.38    0.06
   2  -7   2    0.35    0.15
   2  -7   2    0.15    0.10
   2  -7   2    0.26    0.06
   2  -7   2    0.41    0.10
   2  -7   2    0.29    0.08
   2  -7   2    0.39    0.12
   2  -7   2    0.25    0.10
  -3   7  -2   -0.05    0.06
  -3   7  -2    0.06    0.06
  -3   7  -2    0.00    0.05
  -3   7  -2    0.04    0.07
   3  -7   2    0.03    0.09
   3  -7   2    0.29    0.11
   3  -7   2    0.11    0.12
   3  -7   2    0.02    0.07
   3  -7   2    0.21    0.11
   3  -7   2    0.20    0.10
   3  -7   2    0.04    0.09
  -4   7  -2    0.05    0.07
  -4   7  -2    0.12    0.06
  -4   7  -2    0.08    0.07
  -4   7  -2   -0.03    0.08
   4  -7   2    0.08    0.08
   4  -7   2    0.25    0.10
   4  -7   2    0.12    0.08
   4  -7   2    0.08    0.08
   4  -7   2   -0.09    0.09
   4  -7   2    0.29    0.09
   4  -7   2   -0.16    0.12
  -5   7  -2    5.00    0.29
  -5   7  -2    5.18    0.25
  -5   7  -2    4.83    0.23
  -5   7  -2    5.05    0.26
  -5   7  -2    4.95    0.30
   5  -7   2    4.98    0.31
   5  -7   2    5.09    0.25
   5  -7   2    4.84    0.24
   5  -7   2    5.39    0.26
   5  -7   2    5.48    0.27
   5  -7   2    5.01    0.32
   5  -7   2    5.40    0.26
  -6   7  -2    0.72    0.11
  -6   7  -2    0.19    0.18
  -6   7  -2    0.57    0.13
  -6   7  -2    0.83    0.13
  -6   7  -2    0.65    0.11
   6  -7   2    0.42    0.23
   6  -7   2    0.83    0.11
   6  -7   2    0.85    0.11
   6  -7   2    0.59    0.10
   6  -7   2    0.65    0.09
   6  -7   2    0.63    0.12
  -7   7  -2   -0.05    0.09
  -7   7  -2    0.31    0.15
  -7   7  -2    0.04    0.08
  -7   7  -2    0.18    0.19
   7  -7   2   -0.02    0.08
   7  -7   2    0.09    0.09
   7  -7   2    0.03    0.08
   7  -7   2   -0.01    0.19
  -8   7  -2    0.11    0.09
  -8   7  -2    0.07    0.08
   8  -7   2   -0.03    0.06
   8  -7   2    0.01    0.08
  10   6  -2    1.43    0.16
  10   6  -2    1.93    0.21
 -10  -6   2    1.49    0.16
   9   6  -2    5.00    0.24
   9   6  -2    4.36    0.37
   9   6  -2    5.26    0.28
   9   6  -2    4.91    0.29
  -9  -6   2    5.20    0.25
  -9  -6   2    5.14    0.21
  -9  -6   2    5.08    0.26
  -9  -6   2    5.33    0.28
  -9  -6   2    4.67    0.25
   8   6  -2    5.00    0.31
   8   6  -2    4.54    0.32
   8   6  -2    4.94    0.47
   8   6  -2    5.19    0.27
   8   6  -2    5.45    0.26
  -8  -6   2    5.53    0.27
  -8  -6   2    5.12    0.25
  -8  -6   2    4.79    0.25
  -8  -6   2    5.04    0.27
  -8  -6   2    5.10    0.22
   7   6  -2    0.20    0.09
   7   6  -2    0.26    0.08
   7   6  -2    0.16    0.16
  -7  -6   2    0.16    0.09
  -7  -6   2    0.08    0.10
  -7  -6   2    0.12    0.08
  -7  -6   2    0.22    0.10
  -7  -6   2    0.25    0.17
  -7  -6   2    0.16    0.09
   6   6  -2    9.05    0.32
   6   6  -2    8.69    0.41
  -6  -6   2    9.24    0.37
  -6  -6   2    8.43    0.39
  -6  -6   2    9.08    0.36
  -6  -6   2    8.99    0.37
  -6  -6   2    9.06    0.32
  -6  -6   2    8.80    0.35
   5   6  -2    0.12    0.09
   5   6  -2    0.13    0.09
   5   6  -2    0.12    0.08
   5   6  -2    0.12    0.05
  -5  -6   2    0.15    0.08
  -5  -6   2   -0.07    0.09
  -5  -6   2   -0.01    0.11
  -5  -6   2    0.06    0.11
  -5  -6   2    0.03    0.08
   4   6  -2   28.44    0.80
   4   6  -2   25.90    0.81
   4   6  -2   28.22    0.76
  -4  -6   2   27.87    0.83
  -4  -6   2   28.43    0.84
  -4  -6   2   28.10    0.83
  -4  -6   2   26.13    0.83
  -4  -6   2   26.64    0.83
  -4  -6   2   27.33    0.85
   3   6  -2   21.90    0.61
   3   6  -2   22.42    0.65
   3   6  -2   23.51    0.68
   3   6  -2   21.76    0.65
  -3  -6   2   21.81    0.68
  -3  -6   2   22.22    0.69
  -3  -6   2   23.09    0.69
   2   6  -2   22.31    0.61
   2   6  -2   22.02    0.63
   2   6  -2   22.27    0.68
  -2  -6   2   21.97    0.67
   1   6  -2    0.42    0.07
   1   6  -2    0.54    0.08
   1   6  -2    0.42    0.09
  -1  -6   2    0.76    0.11
  -1  -6   2    0.57    0.09
   0   6  -2    1.65    0.17
   0   6  -2    1.46    0.10
   0   6  -2    1.52    0.11
   0   6  -2    1.54    0.10
   0  -6   2    1.44    0.12
  -1   6  -2    0.47    0.06
  -1   6  -2    0.54    0.08
  -1   6  -2    0.54    0.08
   1  -6   2    0.45    0.07
  -2   6  -2    0.14    0.08
  -2   6  -2   -0.01    0.07
  -2   6  -2    0.09    0.04
  -2   6  -2    0.13    0.05
   2  -6   2    0.11    0.10
   2  -6   2    0.22    0.10
   2  -6   2    0.13    0.05
   2  -6   2   -0.01    0.09
   2  -6   2    0.07    0.12
  -3   6  -2    3.16    0.15
  -3   6  -2    3.24    0.17
  -3   6  -2    3.31    0.16
   3  -6   2    3.19    0.18
   3  -6   2    3.58    0.23
   3  -6   2    4.05    0.33
   3  -6   2    3.55    0.24
   3  -6   2    2.97    0.19
   3  -6   2    3.36    0.20
  -4   6  -2    0.07    0.05
  -4   6  -2   -0.04    0.06
  -4   6  -2    0.12    0.06
  -4   6  -2    0.14    0.07
   4  -6   2   -0.22    0.10
   4  -6   2    0.00    0.13
   4  -6   2    0.14    0.09
   4  -6   2    0.00    0.07
   4  -6   2    0.07    0.09
  -5   6  -2    0.02    0.08
  -5   6  -2   -0.01    0.06
  -5   6  -2    0.10    0.11
  -5   6  -2    0.06    0.09
  -5   6  -2    0.08    0.08
   5  -6   2   -0.09    0.08
   5  -6   2    0.03    0.09
   5  -6   2    0.50    0.18
   5  -6   2    0.07    0.10
   5  -6   2    0.16    0.11
   5  -6   2    0.12    0.09
   5  -6   2   -0.15    0.08
  -6   6  -2    1.07    0.15
  -6   6  -2    1.18    0.17
  -6   6  -2    0.94    0.13
  -6   6  -2    0.90    0.14
  -6   6  -2    1.19    0.19
   6  -6   2    1.26    0.15
   6  -6   2    1.42    0.17
   6  -6   2    1.14    0.15
   6  -6   2    1.28    0.18
   6  -6   2    1.27    0.15
   6  -6   2    1.04    0.14
  -7   6  -2    0.04    0.09
  -7   6  -2    0.09    0.15
  -7   6  -2    0.05    0.12
  -7   6  -2   -0.25    0.16
   7  -6   2    0.03    0.10
   7  -6   2    0.10    0.09
   7  -6   2   -0.10    0.12
  -8   6  -2    2.26    0.17
  -8   6  -2    2.16    0.18
   8  -6   2    2.22    0.17
   8  -6   2    2.22    0.17
  10   5  -2    2.31    0.23
  10   5  -2    2.34    0.19
 -10  -5   2    2.53    0.16
 -10  -5   2    2.80    0.19
   9   5  -2    0.10    0.17
   9   5  -2    0.27    0.09
   9   5  -2    0.04    0.19
   9   5  -2    0.00    0.11
  -9  -5   2    0.09    0.09
  -9  -5   2    0.10    0.12
  -9  -5   2    0.27    0.08
  -9  -5   2    0.06    0.13
   8   5  -2    0.39    0.14
   8   5  -2    0.31    0.14
   8   5  -2    0.21    0.10
   8   5  -2    0.05    0.22
   8   5  -2    0.20    0.10
  -8  -5   2    0.37    0.10
  -8  -5   2    0.02    0.25
  -8  -5   2    0.18    0.07
  -8  -5   2    0.09    0.10
  -8  -5   2    0.08    0.10
  -8  -5   2    0.11    0.10
   7   5  -2    0.45    0.14
   7   5  -2    0.26    0.07
   7   5  -2    0.30    0.10
  -7  -5   2    0.31    0.10
  -7  -5   2    0.26    0.14
  -7  -5   2    0.32    0.11
  -7  -5   2    0.29    0.08
  -7  -5   2    0.20    0.10
  -7  -5   2    0.29    0.10
   6   5  -2    5.45    0.29
   6   5  -2    5.49    0.30
   6   5  -2    5.09    0.22
   6   5  -2    5.25    0.22
   6   5  -2    5.47    0.27
  -6  -5   2    5.36    0.29
  -6  -5   2    4.89    0.25
  -6  -5   2    5.35    0.27
  -6  -5   2    5.65    0.27
  -6  -5   2    5.26    0.24
  -6  -5   2    5.70    0.28
   5   5  -2    4.75    0.21
   5   5  -2    4.44    0.21
   5   5  -2    5.10    0.19
   5   5  -2    5.03    0.23
  -5  -5   2    4.70    0.25
  -5  -5   2    5.17    0.25
  -5  -5   2    5.16    0.27
  -5  -5   2    4.79    0.26
  -5  -5   2    5.04    0.25
  -5  -5   2    5.02    0.23
   4   5  -2    1.24    0.11
   4   5  -2    1.39    0.12
   4   5  -2    1.39    0.09
   4   5  -2    1.35    0.13
  -4  -5   2    1.76    0.22
  -4  -5   2    1.28    0.17
  -4  -5   2    1.49    0.13
  -4  -5   2    1.43    0.17
  -4  -5   2    1.35    0.21
   3   5  -2    0.06    0.04
   3   5  -2    0.04    0.05
   3   5  -2    0.10    0.04
   3   5  -2    0.12    0.07
  -3  -5   2    0.12    0.05
   2   5  -2    0.33    0.05
   2   5  -2    0.30    0.05
   2   5  -2    0.33    0.05
   2   5  -2    0.36    0.05
   2   5  -2    0.36    0.07
  -2  -5   2    0.28    0.06
   1   5  -2    6.70    0.25
   1   5  -2    6.97    0.22
   1   5  -2    6.66    0.21
  -1  -5   2    6.73    0.24
  -1  -5   2    6.45    0.23
   0   5  -2   14.40    0.43
   0   5  -2   15.98    0.43
   0   5  -2   16.50    0.43
   0   5  -2   16.03    0.47
   0   5  -2   16.25    0.46
   0  -5   2   16.69    0.48
  -1   5  -2    7.62    0.24
  -1   5  -2    7.84    0.26
  -1   5  -2    7.79    0.28
   1  -5   2    7.84    0.27
  -2   5  -2    8.47    0.29
  -2   5  -2    9.07    0.31
  -2   5  -2    8.59    0.29
  -2   5  -2    8.63    0.27
   2  -5   2    7.29    0.31
   2  -5   2    8.71    0.28
  -3   5  -2    0.35    0.08
  -3   5  -2    0.34    0.06
  -3   5  -2    0.28    0.07
  -3   5  -2    0.35    0.06
  -3   5  -2    0.43    0.09
   3  -5   2    0.27    0.09
   3  -5   2    0.32    0.06
   3  -5   2    0.52    0.10
   3  -5   2    0.33    0.06
   3  -5   2    0.31    0.13
   3  -5   2    0.35    0.13
   3  -5   2    0.32    0.07
  -4   5  -2    2.66    0.15
  -4   5  -2    2.35    0.16
  -4   5  -2    2.40    0.16
   4  -5   2    2.39    0.23
   4  -5   2    2.88    0.21
   4  -5   2    2.36    0.18
   4  -5   2    2.29    0.27
   4  -5   2    2.45    0.22
   4  -5   2    2.36    0.16
   4  -5   2    2.37    0.18
   4  -5   2    2.19    0.18
  -5   5  -2   13.56    0.47
  -5   5  -2   13.13    0.45
  -5   5  -2   13.53    0.44
  -5   5  -2   14.05    0.50
  -5   5  -2   13.96    0.49
   5  -5   2   13.92    0.47
   5  -5   2   12.97    0.46
   5  -5   2   13.76    0.48
   5  -5   2   13.38    0.48
   5  -5   2   13.54    0.49
  -6   5  -2    4.63    0.25
  -6   5  -2    4.13    0.26
  -6   5  -2    4.62    0.30
  -6   5  -2    4.39    0.21
  -6   5  -2    4.42    0.24
   6  -5   2    4.19    0.24
   6  -5   2    4.68    0.24
   6  -5   2    4.37    0.23
   6  -5   2    4.48    0.25
   6  -5   2    4.29    0.29
   6  -5   2    4.53    0.27
  -7   5  -2   -0.09    0.14
  -7   5  -2    0.14    0.16
  -7   5  -2    0.10    0.14
  -7   5  -2    0.03    0.09
  -7   5  -2    0.05    0.09
  -7   5  -2   -0.34    0.24
   7  -5   2    0.07    0.08
   7  -5   2    0.14    0.07
   7  -5   2   -0.17    0.12
   7  -5   2    0.04    0.23
   7  -5   2   -0.10    0.09
  -8   5  -2    1.06    0.16
  -8   5  -2    1.13    0.16
  -8   5  -2    1.11    0.19
   8  -5   2    1.00    0.14
   8  -5   2    0.91    0.11
   8  -5   2    0.92    0.12
  -9   5  -2    0.50    0.10
  -9   5  -2    0.16    0.17
  -9   5  -2    0.41    0.08
   9  -5   2    0.34    0.08
   9  -5   2    0.56    0.09
  10   4  -2    0.92    0.12
  10   4  -2    0.97    0.14
 -10  -4   2    0.83    0.12
 -10  -4   2    0.81    0.11
   9   4  -2    0.10    0.13
   9   4  -2    0.22    0.13
   9   4  -2    0.16    0.18
   9   4  -2    0.28    0.09
  -9  -4   2    0.31    0.15
  -9  -4   2    0.23    0.09
  -9  -4   2    0.07    0.09
   8   4  -2    2.24    0.36
   8   4  -2    1.86    0.19
   8   4  -2    1.71    0.19
   8   4  -2    1.92    0.22
   8   4  -2    1.61    0.24
   8   4  -2    1.70    0.17
  -8  -4   2    1.31    0.25
  -8  -4   2    1.45    0.19
  -8  -4   2    1.88    0.18
  -8  -4   2    1.63    0.16
  -8  -4   2    1.84    0.16
  -8  -4   2    1.84    0.20
   7   4  -2    1.04    0.18
   7   4  -2    1.45    0.16
   7   4  -2    0.91    0.15
   7   4  -2    1.07    0.18
   7   4  -2    1.23    0.13
  -7  -4   2    1.28    0.15
  -7  -4   2    1.31    0.14
  -7  -4   2    1.00    0.12
  -7  -4   2    1.19    0.18
  -7  -4   2    1.19    0.15
   6   4  -2    5.70    0.24
   6   4  -2    5.21    0.25
   6   4  -2    5.92    0.23
   6   4  -2    5.82    0.27
   6   4  -2    5.66    0.29
  -6  -4   2    5.68    0.28
  -6  -4   2    5.43    0.37
  -6  -4   2    5.64    0.29
  -6  -4   2    5.33    0.28
  -6  -4   2    5.63    0.28
   5   4  -2    0.36    0.07
   5   4  -2    0.30    0.05
   5   4  -2    0.25    0.07
   5   4  -2    0.29    0.07
  -5  -4   2    0.27    0.11
  -5  -4   2    0.10    0.10
  -5  -4   2    0.27    0.11
  -5  -4   2    0.20    0.16
   4   4  -2    4.41    0.21
   4   4  -2    4.83    0.17
   4   4  -2    4.79    0.19
   4   4  -2    5.04    0.20
  -4  -4   2    4.82    0.22
   3   4  -2    3.06    0.14
   3   4  -2    3.03    0.13
  -3  -4   2    3.06    0.17
   2   4  -2    0.43    0.04
   2   4  -2    0.30    0.05
   2   4  -2    0.44    0.06
   2   4  -2    0.40    0.03
   2   4  -2    0.45    0.05
   2   4  -2    0.42    0.06
  -2  -4   2    0.31    0.06
   1   4  -2    6.37    0.20
   1   4  -2    6.72    0.21
   1   4  -2    6.69    0.23
  -1  -4   2    6.43    0.23
  -1  -4   2    6.77    0.22
   0   4  -2    0.08    0.03
   0   4  -2    0.09    0.03
   0   4  -2    0.07    0.01
   0  -4   2    0.06    0.04
   0  -4   2    0.17    0.04
  -1   4  -2   19.59    0.58
  -1   4  -2   21.12    0.59
  -1   4  -2   20.59    0.57
   1  -4   2   21.27    0.59
  -2   4  -2    0.02    0.08
  -2   4  -2    0.14    0.04
  -2   4  -2    0.09    0.05
  -2   4  -2    0.09    0.05
   2  -4   2    0.20    0.04
   2  -4   2    0.18    0.05
  -3   4  -2    8.14    0.27
  -3   4  -2    8.03    0.30
  -3   4  -2    7.97    0.28
  -3   4  -2    8.13    0.27
  -3   4  -2    8.25    0.28
  -3   4  -2    7.82    0.28
   3  -4   2    7.98    0.27
   3  -4   2    7.57    0.33
   3  -4   2    7.83    0.27
  -4   4  -2   14.28    0.47
  -4   4  -2   14.81    0.45
  -4   4  -2   15.62    0.46
  -4   4  -2   14.55    0.45
  -4   4  -2   14.40    0.51
  -4   4  -2   14.77    0.47
  -4   4  -2   14.78    0.51
   4  -4   2   13.67    0.47
   4  -4   2   14.08    0.51
   4  -4   2   14.61    0.47
   4  -4   2   15.25    0.46
   4  -4   2   15.45    0.49
   4  -4   2   14.55    0.49
   4  -4   2   13.84    0.48
  -5   4  -2   12.62    0.56
  -5   4  -2   12.34    0.42
  -5   4  -2   11.87    0.46
  -5   4  -2   12.26    0.40
  -5   4  -2   12.29    0.40
  -5   4  -2   12.11    0.43
   5  -4   2   11.92    0.46
   5  -4   2   11.92    0.42
   5  -4   2   12.86    0.45
   5  -4   2   11.68    0.43
   5  -4   2   12.30    0.43
   5  -4   2   12.37    0.44
  -6   4  -2   44.61    1.30
  -6   4  -2   43.75    1.34
  -6   4  -2   45.95    1.27
  -6   4  -2   44.48    1.28
  -6   4  -2   44.44    1.32
  -6   4  -2   45.13    1.33
   6  -4   2   45.29    1.30
   6  -4   2   46.16    1.32
   6  -4   2   44.98    1.31
   6  -4   2   46.99    1.31
   6  -4   2   45.87    1.31
  -7   4  -2   27.74    0.84
  -7   4  -2   24.50    0.82
  -7   4  -2   26.55    0.89
  -7   4  -2   27.01    0.83
  -7   4  -2   25.65    0.84
  -7   4  -2   26.60    0.88
   7  -4   2   27.26    0.81
   7  -4   2   26.16    0.89
   7  -4   2   26.47    0.82
   7  -4   2   25.60    0.81
   7  -4   2   26.19    0.82
  -8   4  -2   14.15    0.49
  -8   4  -2   14.15    0.58
   8  -4   2   14.29    0.50
   8  -4   2   14.17    0.49
   8  -4   2   14.59    0.48
  -9   4  -2    4.16    0.22
  -9   4  -2    4.70    0.26
  -9   4  -2    4.27    0.26
   9  -4   2    4.14    0.22
   9  -4   2    4.33    0.21
  10   3  -2    1.18    0.25
  10   3  -2    1.11    0.14
 -10  -3   2    1.04    0.15
 -10  -3   2    1.02    0.12
   9   3  -2    1.26    0.20
   9   3  -2    1.66    0.24
   9   3  -2    1.52    0.21
   9   3  -2    1.21    0.22
   9   3  -2    1.41    0.17
  -9  -3   2    1.65    0.20
  -9  -3   2    1.28    0.16
   8   3  -2   13.35    0.48
   8   3  -2   14.01    0.49
   8   3  -2   13.84    0.54
   8   3  -2   14.50    0.48
   8   3  -2   13.76    0.54
   8   3  -2   14.24    0.62
  -8  -3   2   14.23    0.51
  -8  -3   2   12.67    0.50
  -8  -3   2   13.92    0.50
  -8  -3   2   13.65    0.50
  -8  -3   2   13.46    0.64
  -8  -3   2   13.81    0.47
   7   3  -2   -0.13    0.11
   7   3  -2    0.14    0.14
   7   3  -2   -0.01    0.08
   7   3  -2   -0.07    0.06
   7   3  -2    0.02    0.12
   7   3  -2   -0.15    0.13
  -7  -3   2    0.13    0.13
  -7  -3   2   -0.05    0.12
  -7  -3   2    0.18    0.08
  -7  -3   2    0.05    0.11
  -7  -3   2    0.03    0.12
  -7  -3   2   -0.04    0.11
  -7  -3   2    0.16    0.09
   6   3  -2    2.64    0.15
   6   3  -2    2.44    0.17
   6   3  -2    2.35    0.20
   6   3  -2    2.37    0.15
   6   3  -2    2.49    0.25
   6   3  -2    2.45    0.18
  -6  -3   2    3.01    0.22
  -6  -3   2    3.00    0.28
  -6  -3   2    2.32    0.24
  -6  -3   2    2.28    0.24
  -6  -3   2    2.51    0.20
  -6  -3   2    2.71    0.18
  -6  -3   2    2.44    0.19
   5   3  -2    4.02    0.18
   5   3  -2    4.27    0.19
   5   3  -2    4.44    0.20
   5   3  -2    4.43    0.18
  -5  -3   2    4.33    0.21
  -5  -3   2    4.26    0.21
  -5  -3   2    3.82    0.23
  -5  -3   2    4.14    0.22
  -5  -3   2    4.05    0.26
  -5  -3   2    3.89    0.41
  -5  -3   2    4.12    0.25
   4   3  -2    0.09    0.05
   4   3  -2    0.09    0.03
   4   3  -2    0.10    0.06
   4   3  -2    0.10    0.04
  -4  -3   2    0.11    0.06
  -4  -3   2    0.09    0.05
   3   3  -2    1.06    0.08
   3   3  -2    1.10    0.08
   3   3  -2    1.11    0.09
  -3  -3   2    1.18    0.11
  -3  -3   2    1.21    0.10
   2   3  -2    3.84    0.13
   2   3  -2    3.69    0.12
   2   3  -2    3.86    0.14
  -2  -3   2    3.63    0.16
  -2  -3   2    3.66    0.12
   1   3  -2    2.46    0.09
   1   3  -2    2.44    0.09
   1   3  -2    2.50    0.08
  -1  -3   2    2.44    0.12
  -1  -3   2    2.39    0.09
   0   3  -2   14.49    0.43
   0   3  -2   16.11    0.44
   0  -3   2   15.73    0.44
   0  -3   2   15.46    0.44
   0  -3   2   15.77    0.44
   0  -3   2   15.45    0.44
  -1   3  -2   21.95    0.59
  -1   3  -2   20.46    0.58
  -1   3  -2   21.26    0.59
   1  -3   2   20.44    0.59
   1  -3   2   21.22    0.59
   1  -3   2   21.19    0.59
  -2   3  -2    5.17    0.17
  -2   3  -2    4.98    0.19
  -2   3  -2    5.27    0.18
  -2   3  -2    5.15    0.19
   2  -3   2    5.36    0.19
   2  -3   2    5.22    0.19
   2  -3   2    5.33    0.18
  -3   3  -2   10.82    0.34
  -3   3  -2   10.61    0.35
  -3   3  -2   10.35    0.34
  -3   3  -2   10.60    0.33
   3  -3   2   10.62    0.34
   3  -3   2   10.46    0.34
   3  -3   2   11.00    0.34
  -4   3  -2    2.39    0.19
  -4   3  -2    1.91    0.16
  -4   3  -2    2.33    0.13
  -4   3  -2    2.12    0.14
  -4   3  -2    2.16    0.12
  -4   3  -2    2.22    0.14
  -4   3  -2    2.13    0.16
   4  -3   2    2.27    0.14
   4  -3   2    2.02    0.19
   4  -3   2    2.10    0.14
   4  -3   2    2.26    0.19
   4  -3   2    1.96    0.18
  -5   3  -2    0.68    0.10
  -5   3  -2    0.81    0.10
  -5   3  -2    0.75    0.11
  -5   3  -2    0.78    0.16
  -5   3  -2    0.36    0.14
  -5   3  -2    0.49    0.17
   5  -3   2    0.89    0.16
   5  -3   2    0.86    0.17
   5  -3   2    1.06    0.15
   5  -3   2    0.83    0.13
   5  -3   2    0.95    0.13
   5  -3   2    0.72    0.10
  -6   3  -2   42.18    1.23
  -6   3  -2   42.65    1.24
  -6   3  -2   41.83    1.21
  -6   3  -2   41.40    1.16
  -6   3  -2   42.50    1.19
  -6   3  -2   41.23    1.17
  -6   3  -2   40.72    1.20
   6  -3   2   41.97    1.21
   6  -3   2   40.91    1.21
   6  -3   2   40.36    1.21
   6  -3   2   42.15    1.20
   6  -3   2   40.89    1.21
   6  -3   2   41.47    1.20
   6  -3   2   41.17    1.21
   6  -3   2   40.55    1.21
  -7   3  -2    2.38    0.28
  -7   3  -2    2.53    0.21
  -7   3  -2    2.86    0.40
  -7   3  -2    2.68    0.18
  -7   3  -2    2.50    0.22
  -7   3  -2    2.17    0.23
   7  -3   2    1.94    0.28
   7  -3   2    2.61    0.18
   7  -3   2    2.63    0.31
   7  -3   2    2.84    0.20
   7  -3   2    2.40    0.19
  -8   3  -2    0.33    0.12
  -8   3  -2    0.32    0.10
   8  -3   2    0.21    0.11
   8  -3   2    0.39    0.10
   8  -3   2    0.15    0.09
  -9   3  -2    0.54    0.13
  -9   3  -2    0.65    0.12
  -9   3  -2    0.37    0.10
   9  -3   2    0.29    0.09
   9  -3   2    0.28    0.10
  10   2  -2    0.44    0.14
 -10  -2   2    0.47    0.08
 -10  -2   2    0.29    0.08
   9   2  -2    2.29    0.36
   9   2  -2    1.84    0.19
   9   2  -2    1.38    0.20
   9   2  -2    2.13    0.22
   9   2  -2    1.67    0.23
  -9  -2   2    2.06    0.20
  -9  -2   2    1.86    0.18
   8   2  -2    8.20    0.38
   8   2  -2    8.16    0.39
   8   2  -2    7.33    0.47
   8   2  -2    7.81    0.32
   8   2  -2    7.89    0.34
   8   2  -2    7.74    0.32
  -8  -2   2    7.64    0.34
  -8  -2   2    7.54    0.34
  -8  -2   2    7.50    0.31
  -8  -2   2    7.44    0.53
   7   2  -2    1.04    0.16
   7   2  -2    1.31    0.15
   7   2  -2    1.29    0.17
   7   2  -2    1.37    0.19
   7   2  -2    1.23    0.18
   7   2  -2    1.62    0.17
   7   2  -2    1.55    0.22
   7   2  -2    1.42    0.14
  -7  -2   2    1.50    0.17
  -7  -2   2    1.53    0.19
  -7  -2   2    1.38    0.18
  -7  -2   2    1.40    0.18
  -7  -2   2    1.16    0.16
  -7  -2   2    1.33    0.14
   6   2  -2    3.34    0.20
   6   2  -2    3.27    0.24
   6   2  -2    3.30    0.22
   6   2  -2    3.00    0.16
   6   2  -2    3.00    0.17
   6   2  -2    3.07    0.18
  -6  -2   2    3.23    0.19
  -6  -2   2    3.53    0.22
  -6  -2   2    2.74    0.21
  -6  -2   2    3.09    0.20
  -6  -2   2    3.28    0.20
  -6  -2   2    3.29    0.23
  -6  -2   2    2.68    0.26
  -6  -2   2    3.09    0.26
   5   2  -2    1.04    0.12
   5   2  -2    1.00    0.09
   5   2  -2    1.12    0.10
   5   2  -2    0.96    0.10
  -5  -2   2    0.97    0.13
  -5  -2   2    1.26    0.16
  -5  -2   2    1.02    0.13
  -5  -2   2    0.97    0.12
  -5  -2   2    0.81    0.11
   4   2  -2    1.19    0.10
   4   2  -2    1.15    0.08
   4   2  -2    1.26    0.10
   4   2  -2    1.07    0.16
  -4  -2   2    1.14    0.11
   3   2  -2    4.20    0.16
   3   2  -2    4.17    0.16
   3   2  -2    4.07    0.15
  -3  -2   2    4.12    0.12
  -3  -2   2    4.22    0.16
  -3  -2   2    3.99    0.17
   2   2  -2    6.26    0.20
   2   2  -2    6.47    0.20
  -2  -2   2    6.35    0.20
  -2  -2   2    6.23    0.18
  -2  -2   2    5.82    0.22
   1   2  -2   33.91    0.89
   1   2  -2   34.73    0.89
   1   2  -2   33.30    0.90
  -1  -2   2   33.83    0.92
  -1  -2   2   33.88    0.90
  -1  -2   2   32.85    0.90
  -1  -2   2   35.27    0.91
   0   2  -2    5.83    0.18
   0   2  -2    5.63    0.17
   0   2  -2    6.07    0.18
   0  -2   2    5.91    0.18
   0  -2   2    6.07    0.18
   0  -2   2    6.05    0.19
   0  -2   2    5.41    0.18
  -1   2  -2   21.87    0.61
  -1   2  -2   22.75    0.62
  -1   2  -2   22.89    0.62
  -1   2  -2   22.63    0.62
  -1   2  -2   22.69    0.62
   1  -2   2   22.40    0.62
   1  -2   2   22.80    0.62
   1  -2   2   23.01    0.62
   1  -2   2   22.82    0.60
   1  -2   2   23.36    0.62
  -2   2  -2   47.16    1.27
  -2   2  -2   47.96    1.27
  -2   2  -2   49.62    1.26
  -2   2  -2   47.98    1.27
  -2   2  -2   48.28    1.27
   2  -2   2   41.50    1.29
   2  -2   2   48.35    1.27
  -3   2  -2    9.33    0.29
  -3   2  -2    8.99    0.28
  -3   2  -2    8.78    0.29
  -3   2  -2    9.20    0.29
   3  -2   2    8.63    0.28
   3  -2   2    8.90    0.30
   3  -2   2    8.88    0.29
  -4   2  -2    1.32    0.10
  -4   2  -2    1.43    0.11
  -4   2  -2    1.36    0.11
  -4   2  -2    1.26    0.11
  -4   2  -2    1.21    0.09
  -4   2  -2    1.29    0.10
  -4   2  -2    1.33    0.18
   4  -2   2    1.60    0.12
   4  -2   2    1.56    0.11
   4  -2   2    1.40    0.12
  -5   2  -2    7.94    0.35
  -5   2  -2    8.10    0.33
  -5   2  -2    8.25    0.32
  -5   2  -2    8.37    0.29
  -5   2  -2    7.78    0.38
  -5   2  -2    8.32    0.30
  -5   2  -2    8.14    0.28
  -5   2  -2    8.32    0.30
   5  -2   2    8.10    0.29
   5  -2   2    8.13    0.33
   5  -2   2    7.95    0.34
   5  -2   2    8.47    0.31
   5  -2   2    7.74    0.40
   5  -2   2    8.22    0.31
   5  -2   2    7.94    0.32
   5  -2   2    8.15    0.34
   5  -2   2    8.12    0.31
  -6   2  -2    5.14    0.23
  -6   2  -2    5.55    0.27
  -6   2  -2    5.46    0.22
  -6   2  -2    5.26    0.24
  -6   2  -2    4.97    0.26
  -6   2  -2    5.62    0.25
  -6   2  -2    4.79    0.37
   6  -2   2    4.90    0.25
   6  -2   2    5.29    0.25
   6  -2   2    5.26    0.27
   6  -2   2    5.20    0.25
   6  -2   2    5.40    0.28
   6  -2   2    5.27    0.28
   6  -2   2    5.52    0.28
  -7   2  -2   14.77    0.53
  -7   2  -2   14.52    0.51
  -7   2  -2   15.07    0.53
  -7   2  -2   15.52    0.51
  -7   2  -2   14.37    0.47
   7  -2   2   15.03    0.52
   7  -2   2   14.72    0.52
   7  -2   2   14.76    0.51
   7  -2   2   14.60    0.57
   7  -2   2   14.11    0.52
   7  -2   2   14.55    0.60
   7  -2   2   13.93    0.51
  -8   2  -2    0.26    0.11
  -8   2  -2    0.23    0.10
  -8   2  -2    0.11    0.09
   8  -2   2    0.22    0.13
   8  -2   2    0.12    0.09
   8  -2   2    0.40    0.17
   8  -2   2    0.22    0.08
  -9   2  -2    7.27    0.33
  -9   2  -2    7.50    0.32
   9  -2   2    7.24    0.33
   9  -2   2    7.39    0.31
 -10   2  -2    0.96    0.15
 -10   2  -2    1.03    0.12
  10  -2   2    1.01    0.15
  10  -2   2    0.88    0.11
  10   1  -2    8.31    0.32
  10   1  -2    8.73    0.38
 -10  -1   2    8.15    0.31
 -10  -1   2    8.36    0.30
   9   1  -2    3.54    0.25
   9   1  -2    3.91    0.27
   9   1  -2    3.79    0.22
  -9  -1   2    3.19    0.26
  -9  -1   2    3.58    0.23
  -9  -1   2    3.83    0.24
   8   1  -2    4.18    0.23
   8   1  -2    3.82    0.22
   8   1  -2    3.72    0.37
   8   1  -2    3.91    0.26
   8   1  -2    2.93    0.42
   8   1  -2    3.75    0.28
   8   1  -2    3.79    0.35
   8   1  -2    4.00    0.28
  -8  -1   2    3.92    0.22
  -8  -1   2    3.83    0.23
  -8  -1   2    3.82    0.54
  -8  -1   2    3.76    0.23
   7   1  -2    0.43    0.10
   7   1  -2    0.38    0.12
   7   1  -2    0.48    0.10
   7   1  -2    0.44    0.08
   7   1  -2    0.38    0.11
   7   1  -2    0.45    0.10
   7   1  -2    0.40    0.10
   7   1  -2    0.61    0.20
  -7  -1   2    0.27    0.10
  -7  -1   2    0.24    0.08
  -7  -1   2    0.37    0.11
  -7  -1   2    0.21    0.12
   6   1  -2    0.23    0.09
   6   1  -2    0.07    0.06
   6   1  -2    0.19    0.07
   6   1  -2    0.14    0.23
   6   1  -2    0.19    0.09
   6   1  -2    0.18    0.08
   6   1  -2    0.13    0.12
   6   1  -2    0.17    0.06
  -6  -1   2    0.09    0.08
  -6  -1   2    0.04    0.08
  -6  -1   2    0.18    0.07
  -6  -1   2    0.25    0.10
  -6  -1   2    0.13    0.10
  -6  -1   2    0.13    0.10
  -6  -1   2   -0.02    0.21
   5   1  -2    5.63    0.22
   5   1  -2    5.53    0.25
   5   1  -2    5.22    0.21
   5   1  -2    5.34    0.21
   5   1  -2    5.65    0.24
  -5  -1   2    5.64    0.26
  -5  -1   2    5.99    0.36
  -5  -1   2    5.56    0.28
  -5  -1   2    5.62    0.28
  -5  -1   2    5.53    0.17
  -5  -1   2    5.57    0.25
  -5  -1   2    5.48    0.19
   4   1  -2   12.78    0.40
   4   1  -2   12.61    0.40
   4   1  -2   12.08    0.40
   4   1  -2   13.31    0.41
  -4  -1   2   13.66    0.37
  -4  -1   2   13.10    0.36
  -4  -1   2   13.27    0.42
  -4  -1   2   13.01    0.37
  -4  -1   2   12.98    0.41
  -4  -1   2   12.79    0.37
  -4  -1   2   13.76    0.47
   3   1  -2    5.16    0.19
   3   1  -2    5.02    0.18
   3   1  -2    4.84    0.17
  -3  -1   2    5.23    0.16
  -3  -1   2    5.30    0.16
  -3  -1   2    4.96    0.20
  -3  -1   2    5.41    0.19
  -3  -1   2    5.46    0.15
   2   1  -2  103.66    2.71
   2   1  -2  102.96    2.72
  -2  -1   2  107.83    2.71
  -2  -1   2  103.44    2.68
  -2  -1   2   97.68    2.72
  -1  -1   2    0.00    0.10
  -1   1  -2    3.92    0.13
  -1   1  -2    4.12    0.13
  -1   1  -2    3.98    0.11
  -1   1  -2    4.01    0.13
   1  -1   2    4.03    0.13
   1  -1   2    4.03    0.13
   1  -1   2    3.90    0.14
   1  -1   2    4.10    0.14
   1  -1   2    3.98    0.12
  -2   1  -2   11.91    0.34
  -2   1  -2   11.06    0.34
  -2   1  -2   12.01    0.34
  -2   1  -2   12.12    0.34
  -2   1  -2   11.86    0.34
   2  -1   2   11.37    0.34
   2  -1   2   11.55    0.35
   2  -1   2   11.72    0.35
   2  -1   2   11.71    0.35
  -3   1  -2    7.05    0.24
  -3   1  -2    7.30    0.24
  -3   1  -2    7.63    0.24
  -3   1  -2    7.38    0.24
  -3   1  -2    7.44    0.24
  -3   1  -2    8.33    0.29
   3  -1   2    7.45    0.25
   3  -1   2    7.36    0.25
   3  -1   2    7.47    0.24
  -4   1  -2    7.39    0.26
  -4   1  -2    7.76    0.26
  -4   1  -2    8.29    0.26
  -4   1  -2    7.57    0.26
  -4   1  -2    7.58    0.27
  -4   1  -2    7.67    0.29
   4  -1   2    7.61    0.27
   4  -1   2    7.46    0.26
   4  -1   2    7.39    0.28
  -5   1  -2    7.54    0.27
  -5   1  -2    7.11    0.27
  -5   1  -2    6.89    0.26
  -5   1  -2    6.92    0.26
  -5   1  -2    7.22    0.29
  -5   1  -2    6.77    0.33
  -5   1  -2    6.94    0.25
  -5   1  -2    6.86    0.31
  -5   1  -2    7.20    0.25
   5  -1   2    6.67    0.32
   5  -1   2    7.08    0.28
   5  -1   2    6.97    0.33
   5  -1   2    6.68    0.27
   5  -1   2    7.35    0.26
   5  -1   2    7.34    0.28
   5  -1   2    6.86    0.29
  -6   1  -2    2.30    0.15
  -6   1  -2    2.30    0.16
  -6   1  -2    2.31    0.21
  -6   1  -2    2.21    0.18
  -6   1  -2    2.31    0.17
  -6   1  -2    2.42    0.18
   6  -1   2    2.24    0.15
   6  -1   2    2.31    0.24
   6  -1   2    2.26    0.18
   6  -1   2    2.63    0.17
   6  -1   2    2.71    0.19
   6  -1   2    2.13    0.22
  -7   1  -2    0.41    0.13
  -7   1  -2    0.12    0.10
  -7   1  -2    0.27    0.10
  -7   1  -2    0.47    0.11
  -7   1  -2    0.38    0.11
   7  -1   2    0.43    0.10
   7  -1   2    0.43    0.13
   7  -1   2    0.44    0.14
   7  -1   2    0.41    0.10
   7  -1   2    0.53    0.22
   7  -1   2    0.39    0.09
   7  -1   2    0.51    0.12
   7  -1   2    0.47    0.14
  -8   1  -2   -0.09    0.09
  -8   1  -2    0.05    0.09
  -8   1  -2   -0.17    0.12
  -8   1  -2   -0.08    0.12
   8  -1   2   -0.19    0.16
   8  -1   2   -0.03    0.08
   8  -1   2    0.01    0.10
   8  -1   2    0.03    0.14
  -9   1  -2    0.54    0.11
  -9   1  -2    0.61    0.12
   9  -1   2    0.65    0.13
   9  -1   2    0.41    0.10
   9  -1   2    0.95    0.19
 -10   1  -2    1.58    0.15
 -10   1  -2    1.74    0.15
  10  -1   2    1.61    0.14
  10   0  -2    0.08    0.12
  10   0  -2   -0.01    0.20
  10   0  -2    0.07    0.13
 -10   0   2    0.23    0.08
 -10   0   2    0.17    0.08
   9   0  -2    1.93    0.24
   9   0  -2    1.84    0.20
   9   0  -2    1.75    0.17
  -9   0   2    1.64    0.20
  -9   0   2    1.71    0.18
  -9   0   2    1.53    0.20
   8   0  -2    1.45    0.19
   8   0  -2    1.86    0.24
   8   0  -2    2.00    0.28
   8   0  -2    1.80    0.28
   8   0  -2    1.92    0.17
   8   0  -2    1.89    0.28
   8   0  -2    1.64    0.21
  -8   0   2    2.02    0.18
  -8   0   2    1.70    0.17
  -8   0   2    1.88    0.18
   7   0  -2    1.99    0.19
   7   0  -2    1.86    0.26
   7   0  -2    2.43    0.20
   7   0  -2    2.09    0.18
   7   0  -2    1.75    0.25
   7   0  -2    2.01    0.19
   7   0  -2    2.13    0.16
   7   0  -2    2.09    0.27
  -7   0   2    2.36    0.19
  -7   0   2    1.77    0.18
  -7   0   2    2.09    0.19
  -7   0   2    2.21    0.27
   6   0  -2   10.12    0.40
   6   0  -2   10.27    0.38
   6   0  -2    9.77    0.38
   6   0  -2   10.27    0.39
   6   0  -2   10.87    0.41
   6   0  -2    9.78    0.45
   6   0  -2   10.25    0.36
   6   0  -2   10.29    0.35
   6   0  -2   10.07    0.37
  -6   0   2   10.37    0.39
  -6   0   2   10.53    0.39
  -6   0   2   10.36    0.40
  -6   0   2   10.06    0.39
  -6   0   2   10.03    0.39
   5   0  -2    0.10    0.08
   5   0  -2    0.02    0.06
   5   0  -2    0.01    0.05
   5   0  -2    0.09    0.05
   5   0  -2   -0.04    0.05
   5   0  -2   -0.14    0.11
   5   0  -2    0.08    0.06
  -5   0   2    0.01    0.10
  -5   0   2   -0.02    0.06
  -5   0   2   -0.05    0.12
  -5   0   2   -0.02    0.10
  -5   0   2   -0.07    0.05
  -5   0   2    0.03    0.05
  -5   0   2   -0.11    0.10
  -5   0   2   -0.05    0.07
  -5   0   2    0.01    0.05
   4   0  -2    5.23    0.21
   4   0  -2    5.58    0.22
   4   0  -2    5.23    0.20
   4   0  -2    5.65    0.21
  -4   0   2    5.63    0.18
  -4   0   2    5.06    0.21
  -4   0   2    5.51    0.18
  -4   0   2    5.46    0.22
  -4   0   2    5.49    0.24
  -4   0   2    5.28    0.23
  -4   0   2    5.48    0.16
  -4   0   2    4.97    0.19
   3   0  -2    2.45    0.12
   3   0  -2    2.43    0.12
   3   0  -2    2.52    0.11
  -3   0   2    2.45    0.13
  -3   0   2    2.42    0.11
  -3   0   2    2.62    0.10
  -3   0   2    2.81    0.09
  -3   0   2    2.61    0.12
   2   0  -2   52.96    1.37
   2   0  -2   51.87    1.37
  -2   0   2   51.66    1.37
  -2   0   2   49.19    1.34
   1   0  -2   50.46    1.34
   1   0  -2   50.20    1.34
  -1   0   2   53.57    1.34
  -1   0   2   52.00    1.34
  -1   0   2   47.85    1.33
  -1   0   2   49.67    1.33
   0   0  -2   24.42    0.69
   0   0  -2   27.18    0.69
   0   0  -2   25.97    0.69
   0   0   2   25.26    0.69
   0   0   2   22.56    0.69
   0   0   2   26.45    0.70
   0   0   2   29.24    0.70
   0   0   2   26.37    0.70
  -1   0  -2   16.89    0.47
  -1   0  -2   18.20    0.47
  -1   0  -2   15.60    0.47
   1   0   2   18.14    0.48
   1   0   2   16.93    0.48
   1   0   2   17.44    0.47
  -2   0  -2   26.72    0.73
  -2   0  -2   26.92    0.73
  -2   0  -2   27.28    0.72
  -2   0  -2   27.37    0.73
  -2   0  -2   26.70    0.71
   2   0   2   27.47    0.73
   2   0   2   26.78    0.74
   2   0   2   25.35    0.74
   2   0   2   27.01    0.72
  -3   0  -2    0.02    0.03
  -3   0  -2    0.08    0.04
  -3   0  -2    0.07    0.04
  -3   0  -2    0.06    0.02
  -3   0  -2    0.06    0.04
   3   0   2    0.10    0.04
   3   0   2    0.17    0.04
  -4   0  -2   39.99    1.04
  -4   0  -2   39.25    1.05
  -4   0  -2   37.84    1.08
  -4   0  -2   38.75    1.05
  -4   0  -2   38.80    1.05
  -4   0  -2   37.97    1.05
   4   0   2   36.29    1.05
   4   0   2   38.68    1.07
   4   0   2   39.02    1.08
   4   0   2   37.43    1.06
  -5   0  -2    1.76    0.12
  -5   0  -2    1.52    0.11
  -5   0  -2    1.39    0.12
  -5   0  -2    1.71    0.13
  -5   0  -2    1.85    0.13
  -5   0  -2    1.64    0.14
  -5   0  -2    1.47    0.20
  -5   0  -2    1.94    0.20
   5   0   2    1.70    0.18
   5   0   2    1.59    0.13
   5   0   2    1.73    0.13
   5   0   2    1.63    0.11
  -6   0  -2   -0.05    0.10
  -6   0  -2    0.21    0.10
  -6   0  -2    0.02    0.06
  -6   0  -2    0.10    0.07
  -6   0  -2   -0.06    0.10
  -6   0  -2    0.13    0.15
  -6   0  -2    0.12    0.07
   6   0   2    0.06    0.06
   6   0   2    0.03    0.14
   6   0   2    0.09    0.08
   6   0   2   -0.11    0.13
   6   0   2    0.06    0.08
   6   0   2    0.09    0.07
   6   0   2    0.18    0.08
  -7   0  -2    5.63    0.27
  -7   0  -2    5.58    0.29
  -7   0  -2    5.31    0.26
  -7   0  -2    5.42    0.28
  -7   0  -2    5.88    0.32
  -7   0  -2    5.80    0.28
   7   0   2    5.49    0.31
   7   0   2    4.90    0.26
   7   0   2    5.44    0.32
   7   0   2    5.61    0.34
   7   0   2    5.23    0.24
   7   0   2    5.28    0.26
  -8   0  -2    0.04    0.10
  -8   0  -2   -0.07    0.09
  -8   0  -2    0.16    0.09
   8   0   2    0.22    0.11
   8   0   2   -0.07    0.12
   8   0   2    0.12    0.08
   8   0   2    0.22    0.13
   8   0   2    0.07    0.22
   8   0   2    0.33    0.13
  -9   0  -2    0.34    0.10
  -9   0  -2    0.80    0.13
   9   0   2    0.66    0.16
   9   0   2    0.60    0.11
   9   0   2    0.45    0.13
 -10   0  -2    1.01    0.13
 -10   0  -2    0.98    0.16
  10   0   2    0.85    0.22
  10   0   2    1.11    0.13
  10   0   2    0.99    0.19
  10  -1  -2   -0.35    0.16
  10  -1  -2   -0.09    0.08
  10  -1  -2    0.08    0.13
 -10   1   2   -0.01    0.07
 -10   1   2   -0.14    0.07
   9  -1  -2    0.60    0.13
   9  -1  -2    0.70    0.15
   9  -1  -2    0.69    0.11
  -9   1   2    0.76    0.12
  -9   1   2    0.57    0.11
  -9   1   2    0.48    0.10
   8  -1  -2    0.56    0.13
   8  -1  -2    0.34    0.09
   8  -1  -2    0.57    0.13
   8  -1  -2    0.27    0.15
  -8   1   2    0.54    0.10
  -8   1   2    0.43    0.09
  -8   1   2    0.52    0.10
   7  -1  -2    3.14    0.20
   7  -1  -2    3.45    0.27
   7  -1  -2    3.28    0.23
   7  -1  -2    3.23    0.22
   7  -1  -2    3.21    0.24
   7  -1  -2    3.01    0.19
   7  -1  -2    3.23    0.26
   7  -1  -2    2.82    0.32
  -7   1   2    2.61    0.32
  -7   1   2    2.68    0.21
  -7   1   2    3.05    0.20
  -7   1   2    3.08    0.21
   6  -1  -2    9.26    0.34
   6  -1  -2    9.20    0.37
   6  -1  -2    9.38    0.35
   6  -1  -2    9.58    0.33
   6  -1  -2    8.98    0.37
   6  -1  -2    9.17    0.37
   6  -1  -2    9.95    0.36
   6  -1  -2    9.54    0.36
   6  -1  -2    9.39    0.38
  -6   1   2    8.87    0.37
  -6   1   2    9.36    0.34
  -6   1   2    9.24    0.36
  -6   1   2    9.11    0.36
  -6   1   2    9.24    0.33
  -6   1   2    8.92    0.33
   5  -1  -2    3.82    0.24
   5  -1  -2    4.18    0.21
   5  -1  -2    4.30    0.20
   5  -1  -2    4.39    0.19
   5  -1  -2    3.77    0.29
   5  -1  -2    4.41    0.20
   5  -1  -2    4.14    0.22
   5  -1  -2    4.22    0.19
   5  -1  -2    4.54    0.21
  -5   1   2    4.03    0.27
  -5   1   2    4.37    0.19
  -5   1   2    4.28    0.20
  -5   1   2    4.24    0.22
  -5   1   2    4.30    0.18
  -5   1   2    4.11    0.25
  -5   1   2    4.20    0.18
  -5   1   2    4.34    0.18
  -5   1   2    3.98    0.19
   4  -1  -2    0.21    0.05
   4  -1  -2    0.08    0.08
   4  -1  -2    0.05    0.05
   4  -1  -2    0.14    0.05
   4  -1  -2    0.13    0.06
   4  -1  -2    0.12    0.05
  -4   1   2    0.15    0.05
  -4   1   2    0.11    0.04
  -4   1   2    0.16    0.08
  -4   1   2    0.02    0.09
  -4   1   2    0.20    0.09
  -4   1   2    0.11    0.04
  -4   1   2    0.09    0.06
   3  -1  -2    1.01    0.14
   3  -1  -2    1.21    0.10
   3  -1  -2    1.20    0.09
  -3   1   2    1.06    0.07
  -3   1   2    0.98    0.09
  -3   1   2    1.16    0.10
  -3   1   2    1.08    0.08
   2  -1  -2   12.79    0.37
   2  -1  -2   12.44    0.37
   2  -1  -2   12.56    0.37
  -2   1   2   12.46    0.36
  -2   1   2   13.30    0.37
  -2   1   2   13.05    0.38
  -2   1   2   12.49    0.36
   1  -1  -2    3.17    0.11
   1  -1  -2    3.29    0.12
   1  -1  -2    3.29    0.11
  -1   1   2    3.37    0.12
  -1   1   2    3.13    0.11
  -1   1   2    3.07    0.11
   0  -1  -2   31.88    0.82
   0  -1  -2   31.22    0.82
   0  -1  -2   31.44    0.82
   0  -1  -2   30.27    0.82
   0  -1  -2   30.79    0.83
   0   1   2   30.43    0.82
   0   1   2   31.60    0.82
   0   1   2   30.43    0.83
   0   1   2   31.13    0.82
   1   1   2  108.68    2.96
   1   1   2  117.61    2.96
  -2  -1  -2   50.00    1.35
  -2  -1  -2   51.05    1.35
  -2  -1  -2   52.20    1.35
  -2  -1  -2   49.88    1.35
   2   1   2   50.93    1.35
   2   1   2   51.19    1.35
   2   1   2   51.30    1.37
   2   1   2   52.13    1.37
   3   1   2    0.14    0.04
   3   1   2    0.20    0.05
   3   1   2    0.18    0.05
   3   1   2    0.19    0.04
   3   1   2    0.15    0.03
  -4  -1  -2    1.28    0.12
  -4  -1  -2    1.35    0.10
  -4  -1  -2    1.44    0.07
  -4  -1  -2    1.31    0.11
  -4  -1  -2    1.37    0.09
  -4  -1  -2    1.31    0.09
   4   1   2    1.30    0.10
   4   1   2    1.39    0.12
   4   1   2    1.38    0.11
   4   1   2    1.12    0.08
  -5  -1  -2   13.00    0.41
  -5  -1  -2   13.58    0.38
  -5  -1  -2   13.21    0.42
  -5  -1  -2   12.38    0.46
  -5  -1  -2   13.18    0.44
  -5  -1  -2   13.62    0.41
  -5  -1  -2   12.88    0.46
   5   1   2   11.85    0.44
   5   1   2   13.25    0.44
   5   1   2   13.26    0.45
   5   1   2   13.46    0.41
   5   1   2   13.40    0.42
  -6  -1  -2   14.83    0.53
  -6  -1  -2   15.04    0.52
  -6  -1  -2   15.80    0.51
  -6  -1  -2   14.49    0.47
  -6  -1  -2   14.75    0.47
  -6  -1  -2   15.03    0.49
  -6  -1  -2   15.17    0.50
   6   1   2   14.41    0.50
   6   1   2   15.41    0.47
   6   1   2   14.82    0.47
   6   1   2   14.57    0.52
   6   1   2   14.09    0.62
   6   1   2   15.09    0.50
  -7  -1  -2    0.87    0.15
  -7  -1  -2    0.88    0.12
  -7  -1  -2    0.82    0.12
  -7  -1  -2    0.48    0.09
  -7  -1  -2    0.65    0.11
   7   1   2    0.76    0.17
   7   1   2    0.92    0.13
   7   1   2    0.64    0.20
   7   1   2    0.70    0.14
   7   1   2    0.75    0.11
   7   1   2    0.74    0.09
  -8  -1  -2    9.63    0.38
  -8  -1  -2    9.44    0.39
  -8  -1  -2    9.56    0.40
  -8  -1  -2    9.75    0.39
   8   1   2    9.43    0.43
   8   1   2    9.11    0.49
   8   1   2    9.56    0.37
   8   1   2   10.20    0.40
   8   1   2    9.64    0.43
   8   1   2    8.87    0.37
   8   1   2    9.27    0.40
  -9  -1  -2    5.90    0.30
  -9  -1  -2    6.13    0.30
   9   1   2    6.53    0.35
   9   1   2    5.87    0.30
   9   1   2    5.07    0.39
   9   1   2    6.12    0.41
   9   1   2    6.13    0.28
 -10  -1  -2    0.04    0.07
 -10  -1  -2   -0.03    0.07
  10   1   2   -0.02    0.07
  10   1   2    0.19    0.16
  10  -2  -2    2.60    0.15
  10  -2  -2    2.96    0.21
 -10   2   2    2.88    0.21
 -10   2   2    3.25    0.20
   9  -2  -2    0.10    0.14
   9  -2  -2    0.22    0.11
   9  -2  -2    0.30    0.09
  -9   2   2    0.37    0.09
  -9   2   2    0.24    0.09
  -9   2   2    0.23    0.09
   8  -2  -2    2.12    0.17
   8  -2  -2    2.44    0.21
   8  -2  -2    2.32    0.25
  -8   2   2    2.40    0.18
  -8   2   2    2.07    0.18
  -8   2   2    2.20    0.19
   7  -2  -2    3.10    0.32
   7  -2  -2    3.52    0.24
   7  -2  -2    3.97    0.25
   7  -2  -2    3.15    0.23
   7  -2  -2    3.65    0.21
  -7   2   2    3.81    0.25
  -7   2   2    3.69    0.23
  -7   2   2    3.32    0.23
  -7   2   2    3.73    0.22
   6  -2  -2    4.26    0.22
   6  -2  -2    4.34    0.23
   6  -2  -2    4.27    0.26
   6  -2  -2    4.55    0.23
   6  -2  -2    5.02    0.27
   6  -2  -2    4.61    0.26
   6  -2  -2    4.57    0.26
  -6   2   2    4.54    0.28
  -6   2   2    4.12    0.22
  -6   2   2    4.41    0.24
  -6   2   2    4.72    0.26
  -6   2   2    4.35    0.23
  -6   2   2    4.70    0.21
   5  -2  -2    3.90    0.21
   5  -2  -2    4.03    0.19
   5  -2  -2    4.32    0.22
   5  -2  -2    4.02    0.20
   5  -2  -2    3.61    0.21
   5  -2  -2    4.24    0.20
   5  -2  -2    4.02    0.25
   5  -2  -2    4.19    0.19
   5  -2  -2    4.05    0.21
  -5   2   2    3.26    0.26
  -5   2   2    3.79    0.17
  -5   2   2    3.94    0.19
  -5   2   2    3.84    0.21
  -5   2   2    3.79    0.18
  -5   2   2    3.89    0.18
  -5   2   2    4.06    0.23
  -5   2   2    3.92    0.28
  -5   2   2    3.99    0.17
   4  -2  -2    0.64    0.09
   4  -2  -2    0.80    0.10
   4  -2  -2    0.86    0.10
   4  -2  -2    0.81    0.10
   4  -2  -2    0.60    0.07
  -4   2   2    0.58    0.09
  -4   2   2    0.65    0.11
  -4   2   2    0.63    0.09
  -4   2   2    0.57    0.08
  -4   2   2    0.63    0.13
  -4   2   2    0.63    0.10
  -4   2   2    0.71    0.11
  -4   2   2    0.63    0.10
   3  -2  -2    1.19    0.14
   3  -2  -2    1.26    0.10
   3  -2  -2    1.25    0.09
   3  -2  -2    1.19    0.10
   3  -2  -2    1.19    0.08
  -3   2   2    1.18    0.08
  -3   2   2    1.17    0.10
  -3   2   2    1.21    0.09
  -3   2   2    1.19    0.09
   2  -2  -2   34.38    0.93
   2  -2  -2   33.53    0.93
   2  -2  -2   33.13    0.95
  -2   2   2   34.86    0.93
  -2   2   2   33.56    0.92
  -2   2   2   34.01    0.93
  -2   2   2   34.89    0.94
   1  -2  -2    0.61    0.06
   1  -2  -2    0.56    0.06
   1  -2  -2    0.53    0.04
  -1   2   2    0.49    0.05
  -1   2   2    0.56    0.06
  -1   2   2    0.49    0.06
  -1   2   2    0.49    0.07
   0  -2  -2   30.71    0.81
   0  -2  -2   31.10    0.80
   0  -2  -2   29.76    0.81
   0  -2  -2   30.65    0.82
   0   2   2   29.04    0.80
   0   2   2   30.76    0.80
   0   2   2   29.39    0.81
   0   2   2   31.17    0.82
  -1  -2  -2    0.32    0.03
  -1  -2  -2    0.38    0.04
  -1  -2  -2    0.31    0.04
  -1  -2  -2    0.33    0.05
   1   2   2    0.22    0.03
   1   2   2    0.23    0.03
  -2  -2  -2   76.78    2.02
  -2  -2  -2   74.93    2.02
  -2  -2  -2   78.09    2.02
  -2  -2  -2   76.31    2.00
  -2  -2  -2   75.78    2.04
   2   2   2   76.56    2.03
   2   2   2   77.48    2.04
   2   2   2   77.60    2.02
  -3  -2  -2   63.03    1.73
  -3  -2  -2   66.08    1.76
  -3  -2  -2   66.44    1.74
  -3  -2  -2   66.76    1.75
   3   2   2   65.06    1.73
   3   2   2   64.20    1.76
   3   2   2   66.26    1.76
   3   2   2   65.65    1.72
   3   2   2   66.16    1.74
  -4  -2  -2    7.33    0.25
  -4  -2  -2    7.10    0.23
  -4  -2  -2    7.26    0.26
  -4  -2  -2    6.96    0.23
   4   2   2    7.03    0.25
   4   2   2    7.54    0.28
   4   2   2    7.07    0.26
  -5  -2  -2    4.30    0.19
  -5  -2  -2    4.00    0.20
  -5  -2  -2    3.42    0.26
  -5  -2  -2    4.09    0.20
  -5  -2  -2    3.76    0.16
  -5  -2  -2    4.10    0.23
  -5  -2  -2    3.81    0.17
   5   2   2    4.33    0.19
   5   2   2    4.01    0.20
   5   2   2    3.90    0.20
   5   2   2    3.88    0.20
   5   2   2    3.69    0.17
  -6  -2  -2    4.77    0.20
  -6  -2  -2    4.58    0.22
  -6  -2  -2    4.48    0.23
  -6  -2  -2    4.18    0.22
  -6  -2  -2    4.39    0.20
  -6  -2  -2    3.97    0.27
   6   2   2    4.22    0.19
   6   2   2    4.49    0.22
   6   2   2    4.64    0.24
   6   2   2    4.57    0.20
  -7  -2  -2    0.78    0.12
  -7  -2  -2    0.79    0.14
  -7  -2  -2    0.61    0.11
  -7  -2  -2    0.60    0.09
  -7  -2  -2    0.55    0.20
   7   2   2    0.50    0.12
   7   2   2    0.74    0.11
   7   2   2    0.46    0.09
   7   2   2    0.87    0.12
   7   2   2    0.58    0.10
  -8  -2  -2    4.46    0.25
  -8  -2  -2    4.09    0.23
  -8  -2  -2    2.91    0.33
  -8  -2  -2    4.18    0.24
  -8  -2  -2    3.46    0.26
   8   2   2    4.21    0.27
   8   2   2    3.99    0.22
   8   2   2    4.22    0.37
   8   2   2    4.68    0.26
  -9  -2  -2   -0.02    0.11
  -9  -2  -2    0.18    0.15
   9   2   2    0.11    0.18
   9   2   2   -0.02    0.09
   9   2   2    0.04    0.16
   9   2   2   -0.01    0.14
   9   2   2    0.04    0.10
 -10  -2  -2    7.99    0.30
 -10  -2  -2    7.66    0.31
  10   2   2    7.16    0.38
  10   2   2    7.84    0.30
   9  -3  -2    1.53    0.21
   9  -3  -2    1.69    0.15
   9  -3  -2    1.54    0.18
  -9   3   2    1.70    0.17
  -9   3   2    1.68    0.18
  -9   3   2    1.49    0.16
   8  -3  -2    6.69    0.29
   8  -3  -2    5.74    0.32
   8  -3  -2    6.73    0.35
  -8   3   2    6.21    0.30
  -8   3   2    6.34    0.35
   7  -3  -2   13.71    0.48
   7  -3  -2   13.55    0.52
   7  -3  -2   13.29    0.48
  -7   3   2   12.61    0.47
  -7   3   2   12.86    0.44
  -7   3   2   12.85    0.51
  -7   3   2   13.83    0.49
  -7   3   2   13.68    0.49
   6  -3  -2    4.36    0.26
   6  -3  -2    4.62    0.24
   6  -3  -2    4.90    0.25
   6  -3  -2    4.32    0.23
  -6   3   2    4.50    0.21
  -6   3   2    4.59    0.24
  -6   3   2    4.53    0.26
  -6   3   2    4.25    0.20
  -6   3   2    4.09    0.23
  -6   3   2    4.46    0.25
   5  -3  -2   29.95    0.89
   5  -3  -2   30.49    0.92
   5  -3  -2   30.84    0.92
   5  -3  -2   30.09    0.91
   5  -3  -2   30.85    0.88
   5  -3  -2   29.68    0.92
   5  -3  -2   29.81    0.87
  -5   3   2   31.59    0.88
  -5   3   2   31.23    0.94
  -5   3   2   30.65    0.88
  -5   3   2   30.52    0.89
  -5   3   2   29.21    0.92
  -5   3   2   32.24    0.93
  -5   3   2   31.93    0.87
  -5   3   2   29.72    0.90
   4  -3  -2   21.78    0.65
   4  -3  -2   21.96    0.66
   4  -3  -2   21.20    0.66
   4  -3  -2   22.97    0.64
   4  -3  -2   20.74    0.68
   4  -3  -2   21.75    0.68
   4  -3  -2   22.59    0.68
   4  -3  -2   21.78    0.69
   4  -3  -2   22.90    0.64
  -4   3   2   21.83    0.65
  -4   3   2   22.50    0.64
  -4   3   2   23.77    0.70
  -4   3   2   21.85    0.65
  -4   3   2   22.08    0.68
  -4   3   2   21.98    0.63
  -4   3   2   21.62    0.66
   3  -3  -2   58.62    1.62
   3  -3  -2   63.23    1.61
   3  -3  -2   61.58    1.64
   3  -3  -2   59.67    1.64
   3  -3  -2   60.96    1.61
  -3   3   2   59.87    1.62
  -3   3   2   58.75    1.63
  -3   3   2   60.70    1.64
  -3   3   2   60.81    1.65
   2  -3  -2    4.76    0.18
   2  -3  -2    5.03    0.18
   2  -3  -2    4.85    0.15
   2  -3  -2    5.07    0.16
  -2   3   2    4.90    0.17
  -2   3   2    5.03    0.20
  -2   3   2    5.09    0.18
  -2   3   2    4.75    0.18
   1  -3  -2    5.69    0.18
   1  -3  -2    4.91    0.19
  -1   3   2    5.69    0.20
  -1   3   2    5.19    0.17
  -1   3   2    5.46    0.18
   0  -3  -2   59.86    1.60
   0  -3  -2   62.61    1.60
   0  -3  -2   59.14    1.60
   0  -3  -2   61.30    1.62
   0   3   2   59.81    1.59
   0   3   2   58.65    1.62
   0   3   2   60.34    1.61
   0   3   2   63.90    1.59
  -1  -3  -2    4.06    0.13
  -1  -3  -2    4.06    0.15
   1   3   2    4.02    0.16
   1   3   2    3.99    0.12
   1   3   2    4.17    0.14
   1   3   2    3.89    0.14
  -2  -3  -2    0.70    0.07
  -2  -3  -2    0.70    0.07
  -2  -3  -2    0.75    0.06
   2   3   2    0.75    0.08
   2   3   2    0.77    0.04
  -3  -3  -2    3.62    0.15
  -3  -3  -2    3.77    0.15
  -3  -3  -2    3.53    0.14
  -3  -3  -2    3.84    0.13
   3   3   2    3.49    0.12
   3   3   2    3.62    0.11
   3   3   2    3.65    0.17
   3   3   2    3.63    0.13
  -4  -3  -2    3.77    0.17
  -4  -3  -2    3.66    0.16
  -4  -3  -2    3.64    0.14
  -4  -3  -2    3.55    0.14
   4   3   2    3.45    0.14
   4   3   2    3.61    0.14
   4   3   2    3.47    0.17
   4   3   2    3.23    0.16
   4   3   2    3.42    0.18
  -5  -3  -2    3.01    0.26
  -5  -3  -2    3.31    0.21
  -5  -3  -2    3.19    0.17
  -5  -3  -2    3.18    0.19
  -5  -3  -2    3.27    0.19
  -5  -3  -2    3.29    0.15
  -5  -3  -2    3.40    0.15
   5   3   2    3.14    0.18
   5   3   2    3.46    0.17
   5   3   2    2.99    0.18
   5   3   2    3.30    0.14
   5   3   2    3.14    0.16
  -6  -3  -2    3.05    0.19
  -6  -3  -2    2.48    0.24
  -6  -3  -2    3.06    0.19
  -6  -3  -2    3.10    0.28
  -6  -3  -2    3.09    0.18
  -6  -3  -2    2.94    0.18
  -6  -3  -2    2.94    0.18
  -6  -3  -2    3.84    0.35
   6   3   2    3.16    0.16
   6   3   2    3.18    0.16
   6   3   2    2.81    0.20
   6   3   2    2.99    0.18
  -7  -3  -2    0.68    0.11
  -7  -3  -2    0.35    0.09
  -7  -3  -2    0.75    0.12
  -7  -3  -2    0.50    0.12
  -7  -3  -2    0.69    0.16
  -7  -3  -2    0.50    0.10
   7   3   2    0.66    0.10
   7   3   2    0.40    0.09
   7   3   2    0.25    0.11
   7   3   2    0.66    0.11
   7   3   2    0.41    0.07
  -8  -3  -2    6.97    0.29
  -8  -3  -2    6.10    0.41
  -8  -3  -2    6.28    0.31
  -8  -3  -2    6.30    0.31
  -8  -3  -2    6.76    0.31
   8   3   2    7.04    0.31
   8   3   2    6.94    0.30
   8   3   2    6.53    0.33
   8   3   2    6.60    0.42
  -9  -3  -2    3.86    0.26
  -9  -3  -2    4.58    0.27
   9   3   2    4.56    0.31
   9   3   2    4.21    0.23
   9   3   2    3.68    0.28
   9   3   2    3.99    0.31
   9   3   2    4.09    0.23
 -10  -3  -2    0.05    0.07
 -10  -3  -2    0.18    0.09
  10   3   2    0.38    0.14
  10   3   2    0.28    0.13
  10   3   2    0.16    0.09
   9  -4  -2    4.76    0.23
   9  -4  -2    4.57    0.22
  -9   4   2    4.69    0.23
  -9   4   2    4.88    0.25
  -9   4   2    4.57    0.22
   8  -4  -2    2.24    0.18
   8  -4  -2    2.15    0.20
   8  -4  -2    2.26    0.26
  -8   4   2    2.31    0.20
  -8   4   2    2.30    0.19
  -8   4   2    2.48    0.23
   7  -4  -2   28.17    0.86
   7  -4  -2   27.38    0.89
   7  -4  -2   27.88    0.86
  -7   4   2   27.77    0.86
  -7   4   2   29.27    0.88
  -7   4   2   28.44    0.98
  -7   4   2   27.20    0.90
  -7   4   2   28.15    0.82
  -7   4   2   28.46    0.87
   6  -4  -2    0.88    0.15
   6  -4  -2    0.64    0.11
   6  -4  -2    0.71    0.11
   6  -4  -2    0.95    0.14
   6  -4  -2    0.81    0.13
  -6   4   2    0.80    0.10
  -6   4   2    0.74    0.11
  -6   4   2    0.76    0.12
  -6   4   2    1.10    0.15
  -6   4   2    0.98    0.14
  -6   4   2    1.00    0.16
  -6   4   2    0.99    0.16
   5  -4  -2    1.17    0.15
   5  -4  -2    1.16    0.16
   5  -4  -2    0.75    0.11
   5  -4  -2    0.75    0.12
   5  -4  -2    1.06    0.13
   5  -4  -2    1.31    0.18
  -5   4   2    1.02    0.11
  -5   4   2    0.92    0.13
  -5   4   2    1.09    0.11
  -5   4   2    1.00    0.15
  -5   4   2    1.11    0.19
  -5   4   2    0.98    0.14
  -5   4   2    0.88    0.13
  -5   4   2    0.67    0.09
   4  -4  -2    1.95    0.15
   4  -4  -2    2.15    0.15
   4  -4  -2    1.82    0.20
   4  -4  -2    2.20    0.18
   4  -4  -2    2.00    0.17
   4  -4  -2    1.58    0.20
   4  -4  -2    1.67    0.20
  -4   4   2    2.21    0.19
  -4   4   2    2.05    0.14
  -4   4   2    2.00    0.12
  -4   4   2    2.22    0.12
  -4   4   2    2.33    0.15
  -4   4   2    1.93    0.26
  -4   4   2    2.09    0.25
  -4   4   2    1.92    0.13
   3  -4  -2    1.85    0.16
   3  -4  -2    2.01    0.09
   3  -4  -2    1.82    0.13
  -3   4   2    1.83    0.13
  -3   4   2    1.97    0.10
  -3   4   2    1.69    0.12
  -3   4   2    1.82    0.11
   2  -4  -2    6.71    0.24
   2  -4  -2    6.78    0.24
  -2   4   2    7.13    0.27
  -2   4   2    6.44    0.23
  -2   4   2    6.56    0.24
  -2   4   2    6.97    0.23
   1  -4  -2    1.33    0.09
  -1   4   2    1.11    0.07
  -1   4   2    1.13    0.08
  -1   4   2    1.05    0.09
  -1   4   2    1.11    0.10
   0  -4  -2   42.96    1.15
   0  -4  -2   43.66    1.15
   0   4   2   43.51    1.18
   0   4   2   41.38    1.15
  -1  -4  -2    1.37    0.09
  -1  -4  -2    1.41    0.08
   1   4   2    1.54    0.10
   1   4   2    1.48    0.08
  -2  -4  -2    5.96    0.21
  -2  -4  -2    5.77    0.21
   2   4   2    5.83    0.22
   2   4   2    5.71    0.20
  -3  -4  -2    5.93    0.25
  -3  -4  -2    6.98    0.21
  -3  -4  -2    6.54    0.24
  -3  -4  -2    7.02    0.24
   3   4   2    6.52    0.25
   3   4   2    6.81    0.18
   3   4   2    6.57    0.20
  -4  -4  -2    5.35    0.21
  -4  -4  -2    4.82    0.17
  -4  -4  -2    4.91    0.21
  -4  -4  -2    4.84    0.22
   4   4   2    4.49    0.20
   4   4   2    5.09    0.17
  -5  -4  -2    4.89    0.19
  -5  -4  -2    5.21    0.29
  -5  -4  -2    4.18    0.28
  -5  -4  -2    5.11    0.22
  -5  -4  -2    5.02    0.24
  -5  -4  -2    5.02    0.25
  -5  -4  -2    4.98    0.32
  -5  -4  -2    5.51    0.23
   5   4   2    5.00    0.21
   5   4   2    4.86    0.23
   5   4   2    5.03    0.24
   5   4   2    5.01    0.19
  -6  -4  -2    0.06    0.08
  -6  -4  -2    0.08    0.12
  -6  -4  -2    0.02    0.11
  -6  -4  -2    0.08    0.08
   6   4   2    0.11    0.08
   6   4   2    0.10    0.06
   6   4   2    0.11    0.05
   6   4   2    0.03    0.06
  -7  -4  -2   -0.08    0.10
  -7  -4  -2    0.23    0.14
  -7  -4  -2    0.16    0.09
  -7  -4  -2    0.08    0.08
  -7  -4  -2    0.11    0.08
  -7  -4  -2   -0.13    0.11
  -7  -4  -2   -0.03    0.13
   7   4   2    0.06    0.07
   7   4   2    0.02    0.08
   7   4   2    0.00    0.06
   7   4   2    0.17    0.10
  -8  -4  -2    7.80    0.36
  -8  -4  -2    7.75    0.38
  -8  -4  -2    7.77    0.33
  -8  -4  -2    7.92    0.35
  -8  -4  -2    7.72    0.32
  -8  -4  -2    8.17    0.35
   8   4   2    8.12    0.33
   8   4   2    7.78    0.36
   8   4   2    8.03    0.44
   8   4   2    7.99    0.34
   8   4   2    7.57    0.32
  -9  -4  -2    0.63    0.11
  -9  -4  -2    0.54    0.12
  -9  -4  -2    0.64    0.12
  -9  -4  -2    0.84    0.17
   9   4   2    0.84    0.16
   9   4   2    0.78    0.11
   9   4   2    0.74    0.14
   9   4   2    0.76    0.16
   9   4   2    0.74    0.12
 -10  -4  -2    1.10    0.16
 -10  -4  -2    1.01    0.13
 -10  -4  -2    0.98    0.12
  10   4   2    1.27    0.17
  10   4   2    0.89    0.14
  10   4   2    1.02    0.15
   9  -5  -2    0.12    0.07
   9  -5  -2    0.25    0.07
  -9   5   2    0.31    0.09
  -9   5   2    0.14    0.10
  -9   5   2    0.20    0.12
   8  -5  -2    0.31    0.09
   8  -5  -2    0.23    0.09
   8  -5  -2    0.48    0.20
  -8   5   2    0.43    0.10
  -8   5   2    0.41    0.14
  -8   5   2    0.45    0.11
   7  -5  -2    0.24    0.15
   7  -5  -2    0.26    0.08
   7  -5  -2   -0.18    0.19
   7  -5  -2    0.18    0.08
  -7   5   2    0.00    0.09
  -7   5   2    0.08    0.10
  -7   5   2    0.20    0.19
  -7   5   2    0.01    0.08
  -7   5   2   -0.01    0.15
  -7   5   2   -0.07    0.15
   6  -5  -2    0.96    0.14
   6  -5  -2    1.06    0.16
   6  -5  -2    1.07    0.16
   6  -5  -2    1.00    0.15
   6  -5  -2    1.18    0.17
  -6   5   2    0.97    0.14
  -6   5   2    1.02    0.16
  -6   5   2    1.02    0.18
  -6   5   2    0.84    0.12
  -6   5   2    0.62    0.18
  -6   5   2    1.19    0.16
  -6   5   2    1.28    0.15
   5  -5  -2    0.40    0.10
   5  -5  -2    0.14    0.07
   5  -5  -2    0.42    0.12
   5  -5  -2    0.27    0.10
   5  -5  -2    0.15    0.08
   5  -5  -2    0.27    0.09
  -5   5   2    0.29    0.07
  -5   5   2    0.31    0.09
  -5   5   2    0.39    0.08
  -5   5   2    0.16    0.09
  -5   5   2    0.24    0.09
  -5   5   2    0.21    0.06
   4  -5  -2    1.49    0.13
   4  -5  -2    1.84    0.18
   4  -5  -2    1.47    0.17
   4  -5  -2    1.62    0.16
   4  -5  -2    1.10    0.16
   4  -5  -2    1.67    0.16
   4  -5  -2    1.64    0.18
   4  -5  -2    1.60    0.19
  -4   5   2    1.52    0.11
  -4   5   2    1.80    0.27
  -4   5   2    1.66    0.11
  -4   5   2    1.33    0.13
  -4   5   2    1.40    0.12
  -4   5   2    1.58    0.14
   3  -5  -2   15.90    0.50
   3  -5  -2   14.51    0.48
   3  -5  -2   14.37    0.50
   3  -5  -2   15.39    0.50
   3  -5  -2   15.04    0.50
   3  -5  -2   15.51    0.48
  -3   5   2   14.88    0.47
  -3   5   2   15.04    0.45
  -3   5   2   15.38    0.50
  -3   5   2   14.32    0.48
  -3   5   2   15.15    0.55
  -3   5   2   14.96    0.46
   2  -5  -2   56.43    1.50
   2  -5  -2   55.13    1.52
  -2   5   2   53.64    1.48
  -2   5   2   56.58    1.47
  -2   5   2   49.53    1.54
  -2   5   2   56.70    1.50
  -2   5   2   56.08    1.49
   1  -5  -2    2.09    0.12
   1  -5  -2    2.24    0.12
  -1   5   2    2.07    0.12
  -1   5   2    2.29    0.10
  -1   5   2    2.21    0.11
  -1   5   2    2.11    0.15
   0  -5  -2    2.34    0.12
   0   5   2    2.12    0.11
   0   5   2    2.66    0.14
  -1  -5  -2   35.74    0.99
  -1  -5  -2   34.21    0.95
   1   5   2   34.91    0.95
   1   5   2   35.09    0.99
  -2  -5  -2   23.88    0.70
  -2  -5  -2   23.95    0.69
   2   5   2   23.29    0.70
   2   5   2   23.50    0.64
   2   5   2   24.20    0.68
  -3  -5  -2   19.48    0.60
  -3  -5  -2   19.54    0.59
  -3  -5  -2   19.07    0.59
   3   5   2   19.81    0.54
   3   5   2   19.45    0.53
   3   5   2   19.71    0.53
   3   5   2   20.85    0.60
  -4  -5  -2   10.49    0.39
  -4  -5  -2   10.18    0.36
  -4  -5  -2   10.87    0.37
   4   5   2   10.95    0.38
   4   5   2    9.81    0.35
   4   5   2   10.84    0.32
  -5  -5  -2    0.56    0.11
  -5  -5  -2    0.72    0.13
  -5  -5  -2    0.52    0.16
  -5  -5  -2    0.43    0.08
  -5  -5  -2    0.59    0.12
  -5  -5  -2    0.33    0.11
  -5  -5  -2    0.49    0.08
   5   5   2    0.54    0.11
   5   5   2    0.64    0.08
   5   5   2    0.47    0.09
   5   5   2    0.49    0.08
  -6  -5  -2    3.51    0.23
  -6  -5  -2    3.34    0.20
  -6  -5  -2    3.72    0.25
  -6  -5  -2    3.95    0.24
  -6  -5  -2    3.27    0.22
  -6  -5  -2    3.66    0.27
  -6  -5  -2    3.90    0.21
   6   5   2    3.47    0.17
   6   5   2    3.57    0.21
   6   5   2    3.76    0.17
   6   5   2    3.89    0.23
  -7  -5  -2    1.63    0.16
  -7  -5  -2    1.58    0.20
  -7  -5  -2    1.30    0.18
  -7  -5  -2    1.45    0.16
  -7  -5  -2    1.58    0.19
  -7  -5  -2    1.53    0.16
  -7  -5  -2    1.40    0.20
   7   5   2    1.45    0.13
   7   5   2    1.49    0.22
   7   5   2    1.57    0.16
   7   5   2    1.62    0.16
  -8  -5  -2    8.78    0.36
  -8  -5  -2    9.05    0.33
  -8  -5  -2    8.10    0.36
  -8  -5  -2    8.48    0.35
  -8  -5  -2    8.09    0.35
   8   5   2    8.73    0.46
   8   5   2    7.79    0.38
   8   5   2    8.50    0.34
   8   5   2    8.83    0.35
   8   5   2    8.46    0.34
  -9  -5  -2    0.54    0.12
  -9  -5  -2    0.51    0.12
  -9  -5  -2    0.50    0.09
  -9  -5  -2    0.37    0.10
   9   5   2    0.47    0.11
   9   5   2    0.21    0.11
   9   5   2    0.35    0.10
   9   5   2    0.34    0.15
 -10  -5  -2    1.75    0.18
 -10  -5  -2    1.82    0.14
 -10  -5  -2    1.68    0.19
  10   5   2    1.99    0.18
  10   5   2    1.67    0.24
  10   5   2    1.69    0.21
   8  -6  -2    0.10    0.08
   8  -6  -2    0.07    0.08
  -8   6   2    0.07    0.10
  -8   6   2    0.05    0.08
  -8   6   2    0.07    0.24
   7  -6  -2    5.55    0.38
   7  -6  -2    6.04    0.27
   7  -6  -2    5.96    0.27
  -7   6   2    6.21    0.30
  -7   6   2    5.80    0.26
  -7   6   2    5.78    0.28
  -7   6   2    6.32    0.41
  -7   6   2    6.13    0.44
  -7   6   2    5.77    0.34
   6  -6  -2    0.50    0.15
   6  -6  -2    0.31    0.09
   6  -6  -2    0.21    0.08
  -6   6   2    0.28    0.18
  -6   6   2    0.48    0.12
  -6   6   2    0.25    0.17
  -6   6   2    0.29    0.10
  -6   6   2    0.34    0.12
   5  -6  -2    0.58    0.14
   5  -6  -2    0.78    0.11
   5  -6  -2    0.74    0.15
   5  -6  -2    0.69    0.12
   5  -6  -2    0.47    0.10
   5  -6  -2    0.57    0.10
   5  -6  -2    0.67    0.22
   5  -6  -2    0.60    0.11
  -5   6   2    0.39    0.13
  -5   6   2    0.47    0.14
  -5   6   2    0.46    0.11
  -5   6   2    0.63    0.12
  -5   6   2    0.66    0.11
  -5   6   2    0.58    0.10
  -5   6   2    0.52    0.08
   4  -6  -2    6.51    0.31
   4  -6  -2    5.59    0.31
   4  -6  -2    5.99    0.28
   4  -6  -2    6.51    0.29
   4  -6  -2    6.46    0.27
   4  -6  -2    6.15    0.28
   4  -6  -2    6.40    0.47
  -4   6   2    6.15    0.24
  -4   6   2    6.91    0.28
  -4   6   2    6.22    0.26
  -4   6   2    6.57    0.25
  -4   6   2    6.12    0.36
   3  -6  -2    0.97    0.14
   3  -6  -2    1.15    0.13
   3  -6  -2    0.94    0.14
   3  -6  -2    1.23    0.15
   3  -6  -2    0.99    0.15
   3  -6  -2    1.48    0.21
   3  -6  -2    0.94    0.11
   3  -6  -2    1.02    0.15
   3  -6  -2    1.41    0.20
  -3   6   2    0.92    0.10
  -3   6   2    1.25    0.11
  -3   6   2    1.26    0.13
  -3   6   2    1.11    0.09
   2  -6  -2   15.69    0.52
   2  -6  -2   15.07    0.52
   2  -6  -2   15.03    0.53
   2  -6  -2   15.22    0.51
   2  -6  -2   17.18    0.60
   2  -6  -2   16.34    0.50
  -2   6   2   16.09    0.48
  -2   6   2   15.82    0.48
  -2   6   2   16.37    0.52
  -2   6   2   16.61    0.47
  -2   6   2   16.64    0.50
  -2   6   2   14.38    0.56
   1  -6  -2    8.45    0.29
   1  -6  -2    8.06    0.33
  -1   6   2    8.17    0.35
  -1   6   2    8.32    0.28
  -1   6   2    8.20    0.26
  -1   6   2    8.45    0.29
   0  -6  -2    3.00    0.15
   0   6   2    2.95    0.13
   0   6   2    3.13    0.14
  -1  -6  -2    4.68    0.24
  -1  -6  -2    5.12    0.19
   1   6   2    5.46    0.18
   1   6   2    5.44    0.24
  -2  -6  -2   10.41    0.37
   2   6   2   10.05    0.37
   2   6   2   10.35    0.33
  -3  -6  -2   13.65    0.48
  -3  -6  -2   13.75    0.45
   3   6   2   14.32    0.45
   3   6   2   13.75    0.39
   3   6   2   13.57    0.39
   3   6   2   14.19    0.39
  -4  -6  -2    3.97    0.20
  -4  -6  -2    3.89    0.23
  -4  -6  -2    3.52    0.25
  -4  -6  -2    3.91    0.22
  -4  -6  -2    3.97    0.22
  -4  -6  -2    3.68    0.22
  -4  -6  -2    3.67    0.19
   4   6   2    3.66    0.15
   4   6   2    3.58    0.19
  -5  -6  -2    3.92    0.50
  -5  -6  -2    4.77    0.33
  -5  -6  -2    4.78    0.23
  -5  -6  -2    5.00    0.23
  -5  -6  -2    5.08    0.24
  -5  -6  -2    4.85    0.25
  -5  -6  -2    4.99    0.24
  -5  -6  -2    5.08    0.27
   5   6   2    4.78    0.19
   5   6   2    4.70    0.24
  -6  -6  -2   17.70    0.58
  -6  -6  -2   17.35    0.59
  -6  -6  -2   16.71    0.57
  -6  -6  -2   17.30    0.59
  -6  -6  -2   17.09    0.59
  -6  -6  -2   16.76    0.57
   6   6   2   17.68    0.62
   6   6   2   17.11    0.53
   6   6   2   17.72    0.54
   6   6   2   17.10    0.59
  -7  -6  -2   23.05    0.76
  -7  -6  -2   24.15    0.75
  -7  -6  -2   23.56    0.71
  -7  -6  -2   23.23    0.74
  -7  -6  -2   23.65    0.74
  -7  -6  -2   23.22    0.75
   7   6   2   23.66    0.78
   7   6   2   24.46    0.93
   7   6   2   23.29    0.71
   7   6   2   22.95    0.72
  -8  -6  -2    0.48    0.11
  -8  -6  -2    0.64    0.12
  -8  -6  -2    0.55    0.09
  -8  -6  -2    0.67    0.11
  -8  -6  -2    0.55    0.11
   8   6   2    0.49    0.10
   8   6   2    0.87    0.11
   8   6   2    0.57    0.10
   8   6   2    0.71    0.14
   8   6   2    1.01    0.22
  -9  -6  -2    4.32    0.21
  -9  -6  -2    4.36    0.26
  -9  -6  -2    4.09    0.24
  -9  -6  -2    4.62    0.28
  -9  -6  -2    4.09    0.23
   9   6   2    3.75    0.31
   9   6   2    4.25    0.24
   9   6   2    3.97    0.23
   9   6   2    4.08    0.26
 -10  -6  -2    0.35    0.11
 -10  -6  -2    0.39    0.07
 -10  -6  -2    0.33    0.09
  10   6   2    0.40    0.14
  10   6   2    0.22    0.10
  10   6   2    0.14    0.17
  10   6   2    0.36    0.21
   8  -7  -2    0.09    0.07
   8  -7  -2    0.19    0.08
  -8   7   2    0.00    0.07
   7  -7  -2    2.98    0.20
   7  -7  -2    3.09    0.21
  -7   7   2    2.82    0.24
  -7   7   2    2.57    0.19
  -7   7   2    2.83    0.29
  -7   7   2    2.81    0.19
   6  -7  -2    0.20    0.08
   6  -7  -2    0.48    0.18
   6  -7  -2    0.20    0.08
  -6   7   2    0.48    0.13
  -6   7   2    0.25    0.10
  -6   7   2    0.30    0.21
  -6   7   2    0.34    0.09
   5  -7  -2    8.64    0.35
   5  -7  -2    8.69    0.37
   5  -7  -2    8.20    0.38
   5  -7  -2    8.24    0.33
   5  -7  -2    8.23    0.39
   5  -7  -2    8.63    0.36
   5  -7  -2    8.51    0.40
  -5   7   2    8.81    0.36
  -5   7   2    8.30    0.38
  -5   7   2    8.39    0.31
  -5   7   2    8.61    0.40
  -5   7   2    8.71    0.40
  -5   7   2    8.76    0.33
   4  -7  -2    4.76    0.24
   4  -7  -2    4.54    0.27
   4  -7  -2    4.89    0.26
   4  -7  -2    4.24    0.23
   4  -7  -2    4.31    0.25
   4  -7  -2    4.29    0.22
   4  -7  -2    4.87    0.26
   4  -7  -2    4.67    0.30
  -4   7   2    5.08    0.21
  -4   7   2    4.77    0.25
  -4   7   2    4.73    0.27
  -4   7   2    4.52    0.36
  -4   7   2    4.95    0.25
   3  -7  -2    0.05    0.07
   3  -7  -2   -0.08    0.12
   3  -7  -2   -0.01    0.10
   3  -7  -2    0.10    0.08
   3  -7  -2    0.11    0.06
   3  -7  -2    0.19    0.08
   3  -7  -2   -0.10    0.12
  -3   7   2    0.05    0.05
  -3   7   2    0.08    0.06
  -3   7   2    0.13    0.07
  -3   7   2    0.11    0.08
   2  -7  -2    0.58    0.12
   2  -7  -2    0.59    0.10
   2  -7  -2    0.78    0.12
   2  -7  -2    0.62    0.12
   2  -7  -2    0.59    0.10
   2  -7  -2    0.63    0.13
   2  -7  -2    0.53    0.08
  -2   7   2    0.44    0.07
  -2   7   2    0.41    0.12
  -2   7   2    0.42    0.08
  -2   7   2    0.56    0.07
  -2   7   2    0.39    0.08
   1  -7  -2    5.45    0.27
   1  -7  -2    5.59    0.26
   1  -7  -2    5.62    0.29
   1  -7  -2    5.52    0.23
   1  -7  -2    5.43    0.28
   1  -7  -2    5.38    0.27
   1  -7  -2    5.70    0.29
  -1   7   2    5.47    0.25
  -1   7   2    5.89    0.23
  -1   7   2    5.10    0.24
  -1   7   2    5.70    0.22
  -1   7   2    5.60    0.19
   0  -7  -2    4.19    0.21
   0   7   2    4.57    0.18
   0   7   2    4.63    0.16
   0   7   2    4.72    0.19
   0   7   2    4.11    0.27
   1   7   2    0.53    0.14
   1   7   2    0.42    0.07
   1   7   2    0.43    0.06
   1   7   2    0.46    0.08
   2   7   2    2.78    0.15
   2   7   2    2.90    0.23
   2   7   2    2.86    0.14
  -3  -7  -2    0.16    0.11
  -3  -7  -2    0.49    0.12
  -3  -7  -2    0.43    0.11
   3   7   2    0.28    0.05
   3   7   2    0.46    0.08
   3   7   2    0.29    0.05
   3   7   2    0.28    0.07
  -4  -7  -2    2.78    0.17
  -4  -7  -2    3.10    0.20
  -4  -7  -2    2.58    0.23
  -4  -7  -2    2.83    0.18
  -4  -7  -2    2.43    0.20
   4   7   2    2.68    0.13
   4   7   2    2.75    0.18
  -5  -7  -2    6.04    0.27
  -5  -7  -2    6.16    0.28
  -5  -7  -2    5.94    0.28
  -5  -7  -2    6.11    0.29
  -5  -7  -2    6.06    0.26
  -5  -7  -2    6.43    0.30
   5   7   2    6.17    0.27
   5   7   2    5.94    0.26
   5   7   2    5.88    0.22
   5   7   2    6.39    0.29
  -6  -7  -2   29.94    0.85
  -6  -7  -2   30.57    0.90
  -6  -7  -2   30.31    0.93
  -6  -7  -2   29.99    0.90
  -6  -7  -2   30.13    0.92
   6   7   2   25.64    0.92
   6   7   2   28.79    0.85
   6   7   2   29.91    0.92
   6   7   2   30.13    0.95
  -7  -7  -2   46.05    1.26
  -7  -7  -2   47.42    1.35
  -7  -7  -2   44.43    1.33
  -7  -7  -2   45.71    1.32
  -7  -7  -2   44.85    1.31
  -7  -7  -2   44.83    1.38
   7   7   2   44.10    1.36
   7   7   2   46.27    1.29
   7   7   2   46.31    1.29
   7   7   2   45.89    1.41
  -8  -7  -2    5.03    0.22
  -8  -7  -2    5.49    0.28
  -8  -7  -2    5.34    0.28
  -8  -7  -2    5.26    0.26
  -8  -7  -2    5.00    0.25
   8   7   2    4.17    0.45
   8   7   2    5.37    0.25
   8   7   2    5.75    0.33
   8   7   2    5.55    0.27
   8   7   2    5.13    0.26
  -9  -7  -2    5.50    0.27
  -9  -7  -2    5.18    0.28
  -9  -7  -2    5.35    0.26
  -9  -7  -2    5.27    0.21
  -9  -7  -2    5.07    0.28
   9   7   2    5.71    0.28
   9   7   2    4.79    0.36
   9   7   2    5.38    0.25
   9   7   2    5.75    0.32
 -10  -7  -2    4.39    0.21
  10   7   2    4.39    0.22
  10   7   2    4.50    0.29
   8  -8  -2    2.21    0.13
  -8   8   2    2.25    0.14
   7  -8  -2    0.48    0.09
   7  -8  -2    0.53    0.09
  -7   8   2    0.67    0.10
  -7   8   2    0.47    0.09
  -7   8   2    0.46    0.20
   6  -8  -2    0.31    0.17
   6  -8  -2    0.08    0.11
   6  -8  -2    0.16    0.10
  -6   8   2   -0.04    0.15
  -6   8   2    0.14    0.08
  -6   8   2    0.33    0.11
  -6   8   2    0.11    0.17
   5  -8  -2   11.67    0.51
   5  -8  -2   12.16    0.46
   5  -8  -2   11.82    0.44
   5  -8  -2   12.83    0.46
   5  -8  -2   12.68    0.42
   5  -8  -2   12.34    0.45
  -5   8   2   12.63    0.47
  -5   8   2   11.56    0.51
  -5   8   2   12.55    0.42
  -5   8   2   11.66    0.50
  -5   8   2   12.98    0.44
   4  -8  -2    0.01    0.09
   4  -8  -2    0.16    0.09
   4  -8  -2    0.20    0.08
   4  -8  -2    0.07    0.11
   4  -8  -2    0.24    0.12
   4  -8  -2    0.13    0.09
  -4   8   2    0.01    0.06
  -4   8   2   -0.12    0.17
  -4   8   2    0.18    0.08
  -4   8   2    0.16    0.12
   3  -8  -2    1.01    0.15
   3  -8  -2    0.61    0.10
   3  -8  -2    0.74    0.12
   3  -8  -2    0.73    0.10
   3  -8  -2    0.39    0.10
   3  -8  -2    0.93    0.14
   3  -8  -2    0.68    0.17
   3  -8  -2    0.44    0.10
  -3   8   2    0.46    0.07
  -3   8   2    0.61    0.09
  -3   8   2    0.63    0.12
  -3   8   2    0.66    0.08
  -3   8   2    0.72    0.24
   2  -8  -2   -0.06    0.08
   2  -8  -2   -0.01    0.10
   2  -8  -2   -0.02    0.10
   2  -8  -2    0.02    0.09
   2  -8  -2    0.05    0.09
   2  -8  -2    0.18    0.09
   2  -8  -2   -0.07    0.07
  -2   8   2    0.01    0.05
  -2   8   2   -0.07    0.07
  -2   8   2   -0.07    0.09
  -2   8   2    0.11    0.08
   1  -8  -2    6.73    0.29
   1  -8  -2    6.97    0.27
   1  -8  -2    6.44    0.30
   1  -8  -2    6.18    0.31
   1  -8  -2    6.79    0.29
   1  -8  -2    5.90    0.27
  -1   8   2    6.69    0.25
  -1   8   2    7.40    0.43
  -1   8   2    6.76    0.23
  -1   8   2    6.65    0.27
  -1   8   2    6.02    0.27
   0  -8  -2   -0.05    0.13
   0  -8  -2    0.03    0.12
   0  -8  -2    0.03    0.14
   0  -8  -2   -0.02    0.09
   0  -8  -2    0.02    0.11
   0  -8  -2   -0.04    0.05
   0  -8  -2    0.08    0.11
   0   8   2    0.02    0.09
   0   8   2    0.04    0.05
   0   8   2    0.02    0.06
  -1  -8  -2    0.44    0.10
  -1  -8  -2    0.53    0.12
  -1  -8  -2    0.49    0.14
  -1  -8  -2    0.60    0.09
   1   8   2    0.67    0.08
   1   8   2    0.80    0.10
  -2  -8  -2    4.13    0.30
  -2  -8  -2    3.93    0.29
  -2  -8  -2    4.25    0.26
  -2  -8  -2    4.72    0.26
   2   8   2    4.87    0.21
   2   8   2    4.40    0.22
   2   8   2    4.98    0.21
  -3  -8  -2    7.44    0.32
  -3  -8  -2    7.19    0.32
  -3  -8  -2    7.42    0.33
  -3  -8  -2    7.16    0.33
   3   8   2    7.44    0.29
  -4  -8  -2   18.04    0.61
  -4  -8  -2   17.81    0.60
  -4  -8  -2   18.95    0.60
  -4  -8  -2   18.24    0.61
   4   8   2   18.44    0.60
   4   8   2   18.74    0.59
   4   8   2   17.86    0.52
  -5  -8  -2    0.48    0.12
  -5  -8  -2    0.51    0.10
  -5  -8  -2    0.29    0.09
  -5  -8  -2    0.73    0.11
   5   8   2    0.59    0.10
   5   8   2    0.50    0.11
   5   8   2    0.54    0.07
   5   8   2    0.54    0.14
  -6  -8  -2   40.94    1.21
  -6  -8  -2   42.15    1.23
  -6  -8  -2   42.50    1.26
  -6  -8  -2   40.26    1.22
   6   8   2   41.15    1.24
   6   8   2   42.32    1.17
   6   8   2   40.69    1.27
   6   8   2   41.45    1.17
  -7  -8  -2    0.04    0.09
  -7  -8  -2    0.13    0.08
  -7  -8  -2    0.02    0.10
  -7  -8  -2    0.22    0.15
   7   8   2    0.01    0.08
   7   8   2   -0.22    0.16
   7   8   2   -0.04    0.10
  -8  -8  -2    3.69    0.22
  -8  -8  -2    3.22    0.30
  -8  -8  -2    3.32    0.23
  -8  -8  -2    3.46    0.21
   8   8   2    4.08    0.26
   8   8   2    3.64    0.22
   8   8   2    3.95    0.22
   8   8   2    3.06    0.31
  -9  -8  -2    1.80    0.19
  -9  -8  -2    1.84    0.18
  -9  -8  -2    1.71    0.17
   9   8   2    1.83    0.16
   9   8   2    1.58    0.19
 -10  -8  -2    1.91    0.14
  10   8   2    2.11    0.17
  10   8   2    2.26    0.22
   7  -9  -2    0.48    0.08
   7  -9  -2    0.52    0.09
  -7   9   2    0.49    0.09
  -7   9   2    0.60    0.11
   6  -9  -2    0.66    0.11
   6  -9  -2    0.49    0.20
   6  -9  -2    0.71    0.10
  -6   9   2    1.01    0.20
  -6   9   2    0.51    0.13
  -6   9   2    0.97    0.13
   5  -9  -2    0.60    0.21
   5  -9  -2    0.24    0.08
   5  -9  -2    0.38    0.12
   5  -9  -2    0.32    0.10
   5  -9  -2    0.28    0.09
   5  -9  -2    0.25    0.10
  -5   9   2    0.50    0.23
  -5   9   2    0.22    0.09
  -5   9   2    0.12    0.09
  -5   9   2    0.24    0.11
   4  -9  -2    0.18    0.10
   4  -9  -2    0.08    0.08
   4  -9  -2    0.11    0.08
   4  -9  -2   -0.06    0.10
   4  -9  -2    0.05    0.14
   4  -9  -2   -0.02    0.09
  -4   9   2    0.01    0.09
  -4   9   2    0.20    0.14
  -4   9   2    0.03    0.08
   3  -9  -2    5.13    0.23
   3  -9  -2    5.56    0.27
   3  -9  -2    5.46    0.28
   3  -9  -2    5.31    0.30
   3  -9  -2    5.62    0.27
   3  -9  -2    5.04    0.26
  -3   9   2    5.71    0.29
  -3   9   2    5.51    0.23
  -3   9   2    5.37    0.24
   2  -9  -2    6.53    0.29
   2  -9  -2    5.83    0.29
   2  -9  -2    6.25    0.30
   2  -9  -2    6.01    0.27
   2  -9  -2    6.20    0.29
  -2   9   2    6.07    0.23
  -2   9   2    5.93    0.24
   1  -9  -2   12.51    0.43
   1  -9  -2   12.08    0.45
   1  -9  -2   12.07    0.43
   1  -9  -2   11.06    0.49
  -1   9   2   11.96    0.37
  -1   9   2   11.44    0.40
  -1   9   2   11.59    0.41
  -1   9   2   12.44    0.44
   0  -9  -2    0.11    0.12
   0  -9  -2    0.00    0.08
   0  -9  -2    0.05    0.09
   0  -9  -2   -0.01    0.11
   0  -9  -2    0.01    0.13
   0  -9  -2   -0.08    0.06
   0   9   2    0.18    0.07
   0   9   2    0.09    0.09
   0   9   2    0.00    0.06
  -1  -9  -2    4.91    0.22
  -1  -9  -2    4.79    0.31
  -1  -9  -2    4.93    0.28
  -1  -9  -2    5.08    0.26
  -1  -9  -2    4.47    0.29
  -1  -9  -2    4.12    0.32
   1   9   2    4.33    0.31
   1   9   2    4.86    0.21
  -2  -9  -2   -0.12    0.14
  -2  -9  -2    0.32    0.13
  -2  -9  -2    0.28    0.18
  -2  -9  -2    0.32    0.10
  -2  -9  -2    0.07    0.11
  -2  -9  -2    0.08    0.12
   2   9   2    0.13    0.07
  -3  -9  -2   23.44    0.75
  -3  -9  -2   24.00    0.77
  -3  -9  -2   25.66    0.80
  -3  -9  -2   22.76    0.78
   3   9   2   24.15    0.74
   3   9   2   25.18    0.74
  -4  -9  -2    0.60    0.12
  -4  -9  -2    0.57    0.12
  -4  -9  -2    0.72    0.15
  -4  -9  -2    0.75    0.12
   4   9   2    0.91    0.14
   4   9   2    0.95    0.12
   4   9   2    0.75    0.08
  -5  -9  -2    0.19    0.10
  -5  -9  -2   -0.03    0.09
  -5  -9  -2    0.03    0.09
   5   9   2    0.06    0.07
   5   9   2    0.10    0.09
   5   9   2    0.10    0.13
  -6  -9  -2    0.07    0.09
  -6  -9  -2    0.23    0.09
  -6  -9  -2    0.19    0.08
   6   9   2    0.27    0.12
   6   9   2    0.13    0.16
   6   9   2    0.24    0.08
   6   9   2    0.00    0.10
  -7  -9  -2    4.28    0.23
  -7  -9  -2    4.23    0.24
  -7  -9  -2    3.72    0.25
   7   9   2    4.33    0.29
   7   9   2    3.37    0.42
   7   9   2    4.24    0.23
   7   9   2    4.38    0.22
  -8  -9  -2    1.44    0.16
  -8  -9  -2    1.11    0.17
  -8  -9  -2    1.12    0.15
   8   9   2    1.47    0.17
   8   9   2    1.91    0.27
   8   9   2    1.12    0.16
  -9  -9  -2    0.43    0.10
  -9  -9  -2    0.53    0.11
  -9  -9  -2    0.48    0.10
   9   9   2    0.38    0.09
   9   9   2    0.57    0.23
   6 -10  -2    0.61    0.08
   6 -10  -2    0.61    0.10
  -6  10   2    0.61    0.09
  -6  10   2    0.69    0.14
  -6  10   2    0.55    0.09
   5 -10  -2    0.01    0.08
   5 -10  -2    0.24    0.10
   5 -10  -2    0.05    0.12
   5 -10  -2    0.05    0.10
   5 -10  -2    0.21    0.09
  -5  10   2    0.15    0.15
  -5  10   2    0.01    0.07
  -5  10   2    0.24    0.10
   4 -10  -2    1.92    0.24
   4 -10  -2    2.15    0.17
   4 -10  -2    2.04    0.19
   4 -10  -2    1.87    0.19
   4 -10  -2    2.23    0.15
   4 -10  -2    2.17    0.18
  -4  10   2    2.14    0.18
  -4  10   2    2.42    0.27
  -4  10   2    2.16    0.17
  -4  10   2    1.98    0.24
   3 -10  -2    3.83    0.32
   3 -10  -2    3.80    0.20
   3 -10  -2    3.88    0.23
   3 -10  -2    4.24    0.23
   3 -10  -2    3.95    0.22
   3 -10  -2    3.11    0.34
   3 -10  -2    3.82    0.24
  -3  10   2    3.79    0.21
  -3  10   2    3.40    0.28
  -3  10   2    4.08    0.21
   2 -10  -2    0.12    0.10
   2 -10  -2   -0.01    0.09
   2 -10  -2    0.10    0.08
   2 -10  -2    0.00    0.10
   2 -10  -2   -0.13    0.09
   2 -10  -2   -0.04    0.09
   2 -10  -2   -0.02    0.15
  -2  10   2   -0.03    0.06
  -2  10   2   -0.02    0.07
   1 -10  -2   10.36    0.42
   1 -10  -2    9.88    0.39
   1 -10  -2    9.84    0.38
   1 -10  -2   10.19    0.40
   1 -10  -2    9.90    0.39
   1 -10  -2   10.05    0.38
  -1  10   2    9.63    0.33
  -1  10   2    9.91    0.36
   0 -10  -2   23.59    0.72
   0 -10  -2   23.03    0.71
   0 -10  -2   22.56    0.72
   0 -10  -2   20.89    0.74
   0 -10  -2   23.25    0.71
   0  10   2   23.03    0.72
   0  10   2   22.28    0.64
   0  10   2   21.72    0.73
  -1 -10  -2    7.85    0.33
  -1 -10  -2    8.63    0.36
  -1 -10  -2    8.13    0.36
  -1 -10  -2    8.22    0.33
   1  10   2    7.78    0.33
   1  10   2    8.17    0.41
  -2 -10  -2    0.27    0.16
  -2 -10  -2    0.26    0.10
  -2 -10  -2    0.13    0.12
  -2 -10  -2    0.20    0.11
  -2 -10  -2    0.14    0.15
   2  10   2    0.12    0.10
  -3 -10  -2    0.61    0.12
  -3 -10  -2    0.35    0.11
  -3 -10  -2    0.49    0.12
  -3 -10  -2    0.46    0.18
  -3 -10  -2    0.26    0.11
  -4 -10  -2    0.23    0.09
  -4 -10  -2    0.34    0.13
  -4 -10  -2    0.20    0.10
  -4 -10  -2    0.28    0.11
   4  10   2    0.00    0.13
   4  10   2    0.14    0.16
  -5 -10  -2    0.33    0.10
  -5 -10  -2    0.47    0.09
  -5 -10  -2    0.55    0.12
   5  10   2    0.59    0.10
   5  10   2    0.65    0.14
   5  10   2    0.60    0.25
  -6 -10  -2    0.59    0.10
  -6 -10  -2    0.56    0.10
  -6 -10  -2    0.46    0.10
   6  10   2    0.81    0.30
   6  10   2    0.50    0.10
   6  10   2    0.71    0.17
   6  10   2    0.73    0.15
  -7 -10  -2    0.67    0.12
  -7 -10  -2    0.71    0.11
  -7 -10  -2    0.71    0.11
   7  10   2    0.83    0.12
   7  10   2    0.82    0.31
   7  10   2    0.67    0.11
  -8 -10  -2    2.04    0.17
  -8 -10  -2    1.75    0.18
  -8 -10  -2    1.82    0.20
   8  10   2    1.67    0.17
   8  10   2    1.47    0.19
  -9 -10  -2    0.10    0.09
  -9 -10  -2   -0.03    0.07
  -9 -10  -2    0.11    0.08
   9  10   2    0.07    0.09
   9  10   2    0.13    0.12
   6 -11  -2    0.12    0.08
  -6  11   2    0.11    0.08
  -6  11   2    0.00    0.06
   5 -11  -2    1.06    0.14
   5 -11  -2    1.42    0.19
   5 -11  -2    1.37    0.16
  -5  11   2    1.15    0.18
  -5  11   2    1.13    0.13
   4 -11  -2    2.88    0.18
   4 -11  -2    3.06    0.22
   4 -11  -2    3.61    0.25
   4 -11  -2    3.23    0.21
   4 -11  -2    3.25    0.21
  -4  11   2    3.60    0.28
  -4  11   2    3.23    0.19
  -4  11   2    3.59    0.21
   3 -11  -2    0.14    0.09
   3 -11  -2    0.24    0.08
   3 -11  -2    0.11    0.19
   3 -11  -2    0.22    0.09
   3 -11  -2    0.02    0.09
  -3  11   2    0.26    0.09
  -3  11   2    0.31    0.09
  -3  11   2    0.35    0.19
   2 -11  -2    3.87    0.32
   2 -11  -2    3.75    0.23
   2 -11  -2    3.77    0.22
   2 -11  -2    3.82    0.24
   2 -11  -2    3.38    0.29
   2 -11  -2    3.60    0.22
  -2  11   2    3.58    0.20
  -2  11   2    3.89    0.28
  -2  11   2    3.52    0.21
   1 -11  -2    1.73    0.16
   1 -11  -2    1.74    0.25
   1 -11  -2    1.85    0.19
   1 -11  -2    1.71    0.18
   1 -11  -2    1.76    0.23
   1 -11  -2    1.45    0.19
  -1  11   2    1.56    0.18
  -1  11   2    1.51    0.14
  -1  11   2    1.59    0.22
   0 -11  -2    9.67    0.39
   0 -11  -2    9.70    0.40
   0 -11  -2    9.24    0.37
   0 -11  -2    9.59    0.38
   0 -11  -2    9.86    0.41
   0  11   2    9.70    0.33
  -1 -11  -2   52.45    1.47
  -1 -11  -2   50.50    1.48
  -1 -11  -2   51.63    1.49
  -1 -11  -2   51.31    1.47
  -1 -11  -2   52.98    1.48
   1  11   2   51.08    1.40
  -2 -11  -2   11.52    0.42
  -2 -11  -2   11.37    0.43
  -2 -11  -2   11.50    0.43
  -2 -11  -2   10.93    0.44
  -2 -11  -2   11.21    0.45
   2  11   2   11.22    0.46
  -3 -11  -2   -0.18    0.10
  -3 -11  -2    0.11    0.10
  -3 -11  -2    0.01    0.12
  -3 -11  -2    0.03    0.13
  -3 -11  -2    0.12    0.10
   3  11   2   -0.18    0.17
  -4 -11  -2    1.11    0.17
  -4 -11  -2    1.01    0.14
  -4 -11  -2    1.13    0.14
  -4 -11  -2    1.07    0.15
  -5 -11  -2    0.54    0.11
  -5 -11  -2    0.26    0.08
  -5 -11  -2    0.48    0.11
   5  11   2    0.55    0.13
  -6 -11  -2    4.23    0.23
  -6 -11  -2    4.26    0.24
   6  11   2    4.53    0.42
   6  11   2    4.45    0.24
  -7 -11  -2    3.15    0.24
  -7 -11  -2    3.06    0.22
  -7 -11  -2    3.12    0.21
   7  11   2    2.73    0.30
   7  11   2    3.71    0.44
   7  11   2    3.69    0.25
  -8 -11  -2    0.00    0.09
  -8 -11  -2    0.06    0.08
  -8 -11  -2    0.01    0.08
   8  11   2   -0.05    0.10
   8  11   2    0.15    0.12
  -9 -11  -2    0.13    0.07
  -9 -11  -2    0.23    0.07
  -9 -11  -2    0.32    0.09
   9  11   2    0.21    0.11
   9  11   2    0.28    0.18
   5 -12  -2   -0.01    0.10
   5 -12  -2    0.22    0.09
   5 -12  -2    0.08    0.12
  -5  12   2   -0.09    0.07
  -5  12   2   -0.15    0.06
   4 -12  -2   -0.01    0.08
   4 -12  -2   -0.14    0.08
   4 -12  -2    0.15    0.09
   4 -12  -2    0.08    0.09
  -4  12   2    0.09    0.10
  -4  12   2   -0.02    0.07
   3 -12  -2    0.23    0.11
   3 -12  -2    0.24    0.10
   3 -12  -2    0.18    0.10
   3 -12  -2    0.22    0.08
  -3  12   2    0.29    0.08
  -3  12   2    0.22    0.09
  -3  12   2    0.24    0.15
   2 -12  -2    0.24    0.09
   2 -12  -2    0.16    0.08
   2 -12  -2    0.19    0.10
  -2  12   2    0.25    0.09
  -2  12   2    0.29    0.10
   1 -12  -2   11.83    0.43
   1 -12  -2   11.32    0.43
   1 -12  -2   10.76    0.50
   1 -12  -2   11.04    0.45
   1 -12  -2   11.52    0.42
  -1  12   2   10.43    0.51
  -1  12   2   11.64    0.41
  -1  12   2   11.25    0.38
   0 -12  -2    0.58    0.12
   0 -12  -2    0.39    0.10
   0 -12  -2    0.68    0.17
   0 -12  -2    0.42    0.10
   0 -12  -2    0.43    0.14
   0  12   2    0.60    0.17
   0  12   2    0.56    0.10
  -1 -12  -2    2.16    0.18
  -1 -12  -2    1.69    0.19
  -1 -12  -2    1.99    0.21
  -1 -12  -2    2.00    0.22
   1  12   2    1.76    0.23
  -2 -12  -2   21.65    0.71
  -2 -12  -2   22.07    0.71
  -2 -12  -2   22.91    0.73
  -2 -12  -2   22.79    0.71
  -2 -12  -2   22.62    0.72
  -3 -12  -2    0.68    0.11
  -3 -12  -2    0.70    0.13
  -3 -12  -2    0.80    0.15
  -3 -12  -2    0.92    0.14
  -3 -12  -2    0.85    0.12
  -4 -12  -2    1.87    0.18
  -4 -12  -2    1.87    0.21
  -4 -12  -2    1.54    0.19
  -4 -12  -2    1.76    0.19
  -5 -12  -2    0.51    0.11
  -5 -12  -2    0.53    0.11
  -5 -12  -2    0.57    0.10
  -6 -12  -2    4.59    0.26
  -6 -12  -2    4.55    0.25
  -6 -12  -2    4.84    0.27
   6  12   2    4.75    0.29
  -7 -12  -2    2.95    0.20
  -7 -12  -2    3.12    0.22
  -7 -12  -2    2.68    0.20
   7  12   2    2.92    0.26
  -8 -12  -2    3.88    0.21
  -8 -12  -2    3.75    0.20
  -8 -12  -2    3.86    0.22
   8  12   2    3.78    0.26
   4 -13  -2    0.03    0.08
   4 -13  -2    0.02    0.09
  -4  13   2    0.03    0.07
  -4  13   2    0.10    0.12
   3 -13  -2    0.01    0.09
   3 -13  -2    0.08    0.09
   3 -13  -2    0.04    0.08
  -3  13   2    0.07    0.08
  -3  13   2    0.11    0.10
   2 -13  -2    0.13    0.10
   2 -13  -2    0.11    0.10
   2 -13  -2    0.09    0.09
  -2  13   2    0.08    0.19
  -2  13   2    0.13    0.09
  -2  13   2   -0.06    0.09
   1 -13  -2    2.36    0.23
   1 -13  -2    3.02    0.33
   1 -13  -2    2.60    0.20
  -1  13   2    2.57    0.23
  -1  13   2    2.61    0.19
  -1  13   2    2.64    0.29
   0 -13  -2    0.31    0.17
   0 -13  -2    0.20    0.08
   0 -13  -2    0.52    0.12
   0 -13  -2    0.11    0.09
   0  13   2   -0.03    0.11
  -1 -13  -2    1.92    0.23
  -1 -13  -2    1.49    0.17
  -1 -13  -2    1.48    0.20
  -1 -13  -2    1.70    0.19
  -2 -13  -2    0.97    0.15
  -2 -13  -2    0.89    0.13
  -2 -13  -2    1.15    0.16
  -2 -13  -2    0.93    0.14
  -3 -13  -2    5.91    0.34
  -3 -13  -2    5.87    0.29
  -3 -13  -2    5.76    0.31
  -3 -13  -2    6.14    0.29
  -4 -13  -2    0.15    0.13
  -4 -13  -2    0.07    0.17
  -4 -13  -2    0.08    0.11
  -5 -13  -2    2.02    0.18
  -5 -13  -2    2.47    0.21
  -5 -13  -2    1.80    0.19
  -6 -13  -2    0.94    0.13
  -6 -13  -2    0.84    0.11
  -6 -13  -2    0.71    0.12
  -7 -13  -2    4.96    0.22
  -7 -13  -2    4.70    0.24
  -7 -13  -2    4.96    0.23
   3 -14  -2    0.12    0.08
   3 -14  -2    0.10    0.07
   3 -14  -2   -0.05    0.06
  -3  14   2    0.06    0.08
   2 -14  -2    0.42    0.10
   2 -14  -2    0.38    0.10
   2 -14  -2    0.26    0.08
  -2  14   2    0.30    0.12
  -2  14   2    0.27    0.10
   1 -14  -2    1.15    0.14
   1 -14  -2    1.31    0.16
  -1  14   2    1.65    0.20
  -1  14   2    1.35    0.16
   0 -14  -2    0.19    0.10
   0 -14  -2    0.04    0.08
   0 -14  -2    0.08    0.11
   0  14   2    0.15    0.14
  -1 -14  -2    0.17    0.11
  -1 -14  -2   -0.02    0.16
  -1 -14  -2    0.09    0.08
  -1 -14  -2    0.16    0.12
  -2 -14  -2    0.74    0.13
  -2 -14  -2    0.82    0.16
  -2 -14  -2    1.21    0.17
  -2 -14  -2    1.13    0.16
  -3 -14  -2    0.44    0.14
  -3 -14  -2    0.52    0.13
  -3 -14  -2    0.54    0.11
  -3 -14  -2    0.35    0.15
  -4 -14  -2    0.12    0.11
  -4 -14  -2    0.29    0.13
  -4 -14  -2    0.24    0.11
  -5 -14  -2    0.75    0.13
  -5 -14  -2    0.69    0.13
  -5 -14  -2    0.84    0.11
  -6 -14  -2    0.06    0.08
  -6 -14  -2    0.02    0.09
  -6 -14  -2   -0.03    0.09
  -7 -14  -2    6.40    0.24
  -7 -14  -2    6.32    0.24
   1 -15  -2    2.75    0.19
   1 -15  -2    3.14    0.20
   1 -15  -2    2.74    0.16
   0 -15  -2    1.55    0.17
   0 -15  -2    1.61    0.18
   0 -15  -2    1.40    0.15
  -1 -15  -2    0.27    0.13
  -1 -15  -2    0.06    0.08
  -1 -15  -2   -0.01    0.10
  -2 -15  -2    4.11    0.23
  -2 -15  -2    3.70    0.22
  -3 -15  -2    0.03    0.14
  -3 -15  -2   -0.03    0.10
  -4 -15  -2    0.98    0.13
  -4 -15  -2    1.00    0.17
  -5 -15  -2    0.25    0.10
  -1 -16  -2    0.84    0.11
  -1 -16  -2    0.75    0.12
  -2 -16  -2    0.77    0.13
  -2 -16  -2    0.78    0.10
  -3 -16  -2    1.32    0.16
  -3 -15   3    1.18    0.18
  -2 -15   3    2.10    0.25
  -2 -15   3    1.79    0.18
  -1 -15   3    0.02    0.12
  -1 -15   3    0.11    0.09
  -1 -15   3    0.10    0.09
   0 -15   3    1.10    0.14
   0 -15   3    1.23    0.14
   0 -15   3    1.36    0.16
  -5 -14   3    0.52    0.11
  -5 -14   3    0.51    0.10
  -4 -14   3    4.75    0.33
  -4 -14   3    5.01    0.24
  -3 -14   3    3.74    0.25
  -3 -14   3    3.65    0.24
  -3 -14   3    3.75    0.23
  -2 -14   3    1.93    0.28
  -2 -14   3    2.70    0.23
  -2 -14   3    2.09    0.19
  -1 -14   3    0.21    0.10
  -1 -14   3    0.05    0.10
  -1 -14   3    0.18    0.10
   0 -14   3    0.67    0.11
   0 -14   3    0.67    0.11
   0 -14   3    1.00    0.14
   1 -14   3    2.21    0.17
   1 -14   3    2.30    0.17
   1 -14   3    2.19    0.15
   2 -14   3    4.38    0.20
   2 -14   3    4.20    0.20
   2 -14   3    4.17    0.19
  -6 -13   3    6.65    0.27
  -6 -13   3    7.06    0.28
  -5 -13   3    0.57    0.14
  -5 -13   3    0.49    0.11
  -5 -13   3    0.46    0.11
  -4 -13   3    1.43    0.19
  -4 -13   3    1.59    0.19
  -4 -13   3    1.39    0.20
  -3 -13   3    2.02    0.23
  -3 -13   3    2.04    0.20
  -3 -13   3    2.32    0.20
  -2 -13   3    0.86    0.13
  -2 -13   3    0.77    0.14
  -2 -13   3    0.85    0.15
  -2 -13   3    0.63    0.12
  -1 -13   3    8.08    0.34
  -1 -13   3    8.09    0.34
  -1 -13   3    7.87    0.33
   0  13  -3    3.42    0.26
   0 -13   3    3.37    0.22
   0 -13   3    3.12    0.22
   0 -13   3    3.46    0.23
  -1  13  -3    4.77    0.33
  -1  13  -3    3.72    0.24
   1 -13   3    3.87    0.24
   1 -13   3    3.89    0.24
   1 -13   3    3.71    0.22
  -2  13  -3    0.58    0.12
  -2  13  -3    0.42    0.11
   2 -13   3    0.49    0.10
   2 -13   3    0.42    0.09
   2 -13   3    0.63    0.11
  -3  13  -3    0.20    0.09
   3 -13   3    0.11    0.08
   3 -13   3    0.16    0.07
   3 -13   3    0.14    0.08
  -7 -12   3    0.12    0.13
  -7 -12   3    0.24    0.08
  -7 -12   3    0.17    0.08
  -6 -12   3    0.23    0.10
  -6 -12   3    0.21    0.09
  -6 -12   3    0.45    0.13
  -5 -12   3    0.11    0.15
  -5 -12   3    0.30    0.13
  -5 -12   3    0.12    0.09
  -5 -12   3    0.01    0.10
  -4 -12   3   -0.12    0.12
  -4 -12   3    0.32    0.21
  -4 -12   3    0.09    0.12
  -4 -12   3    0.02    0.14
  -3 -12   3    0.84    0.13
  -3 -12   3    0.68    0.12
  -3 -12   3    0.55    0.13
  -3 -12   3    0.66    0.14
  -2 -12   3    1.20    0.19
  -2 -12   3    0.80    0.12
  -2 -12   3    1.12    0.14
  -1 -12   3    1.92    0.23
  -1 -12   3    2.02    0.18
  -1 -12   3    1.87    0.19
  -1 -12   3    1.96    0.19
   0  12  -3    0.87    0.13
   0 -12   3    0.76    0.11
   0 -12   3    0.76    0.12
  -1  12  -3    0.79    0.14
  -1  12  -3    1.21    0.23
  -1  12  -3    1.23    0.17
   1 -12   3    1.06    0.16
   1 -12   3    0.77    0.12
   1 -12   3    0.74    0.11
  -2  12  -3    1.95    0.19
  -2  12  -3    2.00    0.19
  -2  12  -3    1.71    0.24
   2 -12   3    1.80    0.18
   2 -12   3    1.80    0.19
   2 -12   3    1.75    0.18
  -3  12  -3    0.85    0.11
  -3  12  -3    0.80    0.11
   3 -12   3    1.22    0.16
   3 -12   3    0.85    0.13
   3 -12   3    0.97    0.14
  -4  12  -3    4.00    0.24
  -4  12  -3    4.29    0.20
   4 -12   3    3.94    0.20
   4 -12   3    4.58    0.22
   4 -12   3    4.36    0.22
   8  11  -3    1.33    0.14
  -8 -11   3    1.13    0.16
  -8 -11   3    1.03    0.12
  -8 -11   3    1.34    0.13
   7  11  -3    0.14    0.15
   7  11  -3   -0.31    0.14
  -7 -11   3   -0.09    0.10
  -7 -11   3    0.02    0.08
  -7 -11   3   -0.03    0.08
   6  11  -3    1.09    0.16
  -6 -11   3    1.41    0.18
  -6 -11   3    1.41    0.21
  -6 -11   3    1.34    0.18
  -6 -11   3    1.08    0.17
   5  11  -3    0.03    0.14
  -5 -11   3    0.41    0.10
  -5 -11   3    0.32    0.14
  -5 -11   3    0.16    0.13
  -5 -11   3    0.04    0.08
  -4 -11   3    0.03    0.10
  -4 -11   3   -0.01    0.09
  -4 -11   3    0.23    0.10
  -4 -11   3    0.04    0.14
  -3 -11   3    6.11    0.29
  -3 -11   3    6.00    0.29
  -3 -11   3    6.14    0.31
  -3 -11   3    6.28    0.30
  -2 -11   3    9.16    0.37
  -2 -11   3    9.15    0.37
  -2 -11   3    8.85    0.37
  -2 -11   3    9.01    0.36
  -2 -11   3    9.29    0.38
  -1 -11   3    0.76    0.12
  -1 -11   3    0.75    0.13
  -1 -11   3    0.85    0.15
  -1 -11   3    0.79    0.12
   0  11  -3    4.93    0.32
   0  11  -3    4.81    0.24
   0 -11   3    4.81    0.26
   0 -11   3    4.77    0.26
   0 -11   3    4.42    0.33
   0 -11   3    4.90    0.25
  -1  11  -3   13.40    0.47
  -1  11  -3   12.94    0.44
  -1  11  -3   12.72    0.59
  -1  11  -3   13.13    0.49
   1 -11   3   13.23    0.47
   1 -11   3   13.52    0.48
   1 -11   3   13.29    0.48
  -2  11  -3    0.06    0.08
  -2  11  -3    0.07    0.10
  -2  11  -3    0.02    0.13
  -2  11  -3    0.17    0.24
   2 -11   3    0.14    0.08
   2 -11   3   -0.14    0.19
   2 -11   3   -0.04    0.09
   2 -11   3    0.05    0.09
  -3  11  -3    1.32    0.17
  -3  11  -3    1.73    0.17
  -3  11  -3    1.19    0.18
  -3  11  -3    1.18    0.20
   3 -11   3    1.25    0.18
   3 -11   3    1.29    0.25
   3 -11   3    1.48    0.26
  -4  11  -3    0.20    0.09
  -4  11  -3    0.27    0.20
  -4  11  -3    0.26    0.09
  -4  11  -3    0.40    0.18
   4 -11   3    0.31    0.11
   4 -11   3    0.31    0.10
   4 -11   3    0.25    0.09
  -5  11  -3    0.23    0.12
   5 -11   3    0.38    0.09
   5 -11   3    0.37    0.08
   8  10  -3   16.01    0.50
   8  10  -3   16.00    0.53
  -8 -10   3   15.97    0.53
  -8 -10   3   16.17    0.52
  -8 -10   3   15.44    0.51
   7  10  -3    0.08    0.11
   7  10  -3   -0.27    0.20
   7  10  -3    0.10    0.11
  -7 -10   3    0.06    0.09
  -7 -10   3   -0.08    0.08
  -7 -10   3    0.17    0.11
   6  10  -3    0.50    0.15
   6  10  -3    0.53    0.12
  -6 -10   3    0.39    0.10
  -6 -10   3    0.35    0.12
  -6 -10   3    0.45    0.10
   5  10  -3    0.36    0.21
   5  10  -3   -0.04    0.21
  -5 -10   3    0.14    0.09
  -5 -10   3    0.00    0.09
  -5 -10   3    0.06    0.11
  -5 -10   3   -0.03    0.12
   4  10  -3    0.85    0.13
  -4 -10   3    0.64    0.12
  -4 -10   3    0.74    0.11
  -4 -10   3    0.69    0.13
  -4 -10   3    0.85    0.15
   3  10  -3   19.74    0.67
   3  10  -3   18.69    0.85
  -3 -10   3   20.49    0.70
  -3 -10   3   21.17    0.67
  -3 -10   3   21.41    0.66
  -3 -10   3   20.16    0.66
  -3 -10   3   21.40    0.68
   2  10  -3    1.16    0.16
  -2 -10   3    0.89    0.14
  -2 -10   3    1.28    0.18
  -2 -10   3    1.05    0.14
  -2 -10   3    1.00    0.13
  -2 -10   3    1.15    0.14
   1  10  -3    5.13    0.24
  -1 -10   3    5.63    0.27
  -1 -10   3    5.28    0.27
  -1 -10   3    5.13    0.27
  -1 -10   3    5.32    0.28
   0  10  -3    4.93    0.31
   0  10  -3    4.82    0.26
   0  10  -3    4.77    0.30
   0 -10   3    4.72    0.31
   0 -10   3    5.37    0.27
   0 -10   3    5.49    0.26
   0 -10   3    5.13    0.27
  -1  10  -3   12.89    0.42
  -1  10  -3   12.12    0.44
  -1  10  -3   12.80    0.46
   1 -10   3   13.80    0.56
   1 -10   3   12.63    0.46
   1 -10   3   12.60    0.45
   1 -10   3   13.19    0.47
   1 -10   3   12.40    0.46
  -2  10  -3    7.94    0.33
  -2  10  -3    7.38    0.30
  -2  10  -3    7.54    0.30
  -2  10  -3    6.59    0.47
   2 -10   3    7.68    0.33
   2 -10   3    7.85    0.32
   2 -10   3    7.50    0.33
   2 -10   3    7.48    0.32
  -3  10  -3    9.12    0.35
  -3  10  -3    8.86    0.38
  -3  10  -3    9.18    0.34
  -3  10  -3    8.93    0.45
   3 -10   3    9.12    0.36
   3 -10   3    9.30    0.36
   3 -10   3    9.35    0.37
   3 -10   3    9.11    0.36
   3 -10   3    8.38    0.44
  -4  10  -3    0.89    0.11
  -4  10  -3    0.79    0.16
  -4  10  -3    0.68    0.11
  -4  10  -3    0.60    0.13
   4 -10   3    0.85    0.12
   4 -10   3    0.74    0.10
   4 -10   3    0.45    0.16
   4 -10   3    0.57    0.14
   4 -10   3    0.64    0.16
  -5  10  -3   -0.11    0.17
  -5  10  -3    0.11    0.10
  -5  10  -3    0.26    0.08
  -5  10  -3    0.32    0.13
   5 -10   3    0.20    0.13
   5 -10   3    0.24    0.13
   5 -10   3    0.27    0.08
   5 -10   3    0.29    0.10
   5 -10   3    0.19    0.08
  -6  10  -3    0.33    0.13
  -6  10  -3    0.32    0.08
   6 -10   3    0.37    0.08
   9   9  -3    3.12    0.19
  -9  -9   3    3.07    0.18
  -9  -9   3    3.00    0.17
   8   9  -3    0.29    0.10
   8   9  -3    0.43    0.11
  -8  -9   3    0.24    0.09
  -8  -9   3    0.31    0.09
  -8  -9   3    0.26    0.11
   7   9  -3    9.30    0.43
   7   9  -3    8.98    0.35
   7   9  -3    9.01    0.35
  -7  -9   3    8.39    0.36
  -7  -9   3    7.95    0.35
   6   9  -3    7.95    0.34
   6   9  -3    7.74    0.31
   6   9  -3    7.32    0.43
   6   9  -3    6.88    0.47
  -6  -9   3    7.54    0.33
  -6  -9   3    7.34    0.49
  -6  -9   3    8.23    0.35
  -6  -9   3    8.37    0.44
  -6  -9   3    7.75    0.33
   5   9  -3    0.54    0.10
  -5  -9   3    0.40    0.10
  -5  -9   3    0.48    0.10
  -5  -9   3    0.51    0.17
  -5  -9   3    0.52    0.12
  -5  -9   3    0.28    0.12
   4   9  -3   -0.19    0.13
   4   9  -3   -0.04    0.08
  -4  -9   3   -0.04    0.09
  -4  -9   3   -0.02    0.12
  -4  -9   3    0.00    0.13
  -4  -9   3    0.14    0.11
  -4  -9   3    0.05    0.09
   3   9  -3    1.69    0.19
   3   9  -3    1.60    0.18
  -3  -9   3    1.55    0.19
  -3  -9   3    1.34    0.18
  -3  -9   3    1.76    0.20
  -3  -9   3    1.53    0.18
   2   9  -3    0.09    0.09
  -2  -9   3    0.15    0.17
  -2  -9   3    0.25    0.11
  -2  -9   3   -0.16    0.10
  -2  -9   3    0.05    0.14
  -2  -9   3    0.03    0.11
   1   9  -3    2.72    0.20
   1   9  -3    2.58    0.21
   1   9  -3    2.53    0.17
  -1  -9   3    2.52    0.20
  -1  -9   3    2.36    0.20
  -1  -9   3    2.33    0.23
  -1  -9   3    2.49    0.20
   0   9  -3    0.83    0.11
   0   9  -3    0.56    0.08
   0   9  -3    0.75    0.10
   0  -9   3    0.69    0.14
   0  -9   3    0.69    0.12
   0  -9   3    0.78    0.16
   0  -9   3    0.58    0.10
   0  -9   3    0.64    0.11
   0  -9   3    0.70    0.10
  -1   9  -3    3.19    0.17
  -1   9  -3    3.42    0.21
  -1   9  -3    3.07    0.23
  -1   9  -3    3.52    0.20
   1  -9   3    3.26    0.21
   1  -9   3    3.23    0.21
   1  -9   3    3.52    0.22
   1  -9   3    3.16    0.21
   1  -9   3    3.79    0.34
   1  -9   3    3.17    0.22
  -2   9  -3    4.82    0.23
  -2   9  -3    5.19    0.28
  -2   9  -3    5.15    0.25
  -2   9  -3    5.36    0.23
   2  -9   3    5.01    0.26
   2  -9   3    5.07    0.27
   2  -9   3    4.78    0.24
   2  -9   3    5.26    0.26
   2  -9   3    5.21    0.26
   2  -9   3    5.22    0.27
  -3   9  -3    2.58    0.17
  -3   9  -3    2.52    0.18
  -3   9  -3    2.16    0.24
  -3   9  -3    2.41    0.20
   3  -9   3    2.40    0.18
   3  -9   3    2.49    0.24
   3  -9   3    2.70    0.21
   3  -9   3    2.53    0.17
   3  -9   3    2.76    0.20
   3  -9   3    2.61    0.26
   3  -9   3    2.57    0.19
  -4   9  -3    2.46    0.18
  -4   9  -3    1.86    0.28
  -4   9  -3    2.62    0.21
  -4   9  -3    2.43    0.17
   4  -9   3    2.41    0.16
   4  -9   3    2.25    0.18
   4  -9   3    2.03    0.18
   4  -9   3    2.03    0.20
   4  -9   3    2.12    0.19
   4  -9   3    2.42    0.33
   4  -9   3    2.04    0.22
  -5   9  -3    3.51    0.25
  -5   9  -3    3.47    0.26
  -5   9  -3    3.33    0.22
  -5   9  -3    3.52    0.20
   5  -9   3    3.71    0.27
   5  -9   3    3.33    0.20
   5  -9   3    3.17    0.21
   5  -9   3    3.46    0.33
   5  -9   3    3.65    0.23
   5  -9   3    3.34    0.23
  -6   9  -3    0.47    0.09
  -6   9  -3    0.33    0.11
  -6   9  -3    0.50    0.12
   6  -9   3    0.34    0.09
   6  -9   3    0.43    0.08
   6  -9   3    0.26    0.09
   6  -9   3    0.27    0.10
   6  -9   3    0.30    0.11
  -7   9  -3   -0.14    0.10
  -7   9  -3    0.10    0.11
   7  -9   3   -0.04    0.10
   7  -9   3    0.07    0.07
   7  -9   3    0.04    0.12
   9   8  -3    0.11    0.13
   9   8  -3   -0.24    0.15
  -9  -8   3    0.02    0.08
  -9  -8   3    0.10    0.08
   8   8  -3    1.15    0.17
   8   8  -3    1.32    0.16
   8   8  -3    1.23    0.17
   8   8  -3    1.17    0.19
  -8  -8   3    1.26    0.17
  -8  -8   3    1.41    0.17
  -8  -8   3    1.41    0.20
  -8  -8   3    1.23    0.19
   7   8  -3    0.81    0.25
   7   8  -3    0.65    0.15
   7   8  -3    0.66    0.11
   7   8  -3    0.67    0.11
  -7  -8   3    0.99    0.27
  -7  -8   3    0.68    0.12
  -7  -8   3    0.51    0.16
  -7  -8   3    0.50    0.11
  -7  -8   3    0.75    0.12
  -7  -8   3    0.70    0.10
   6   8  -3    8.28    0.32
   6   8  -3    8.45    0.33
  -6  -8   3    8.55    0.45
  -6  -8   3    8.42    0.37
  -6  -8   3    8.04    0.34
  -6  -8   3    7.90    0.36
  -6  -8   3    8.52    0.36
  -6  -8   3    8.17    0.35
   5   8  -3    1.50    0.20
   5   8  -3    1.32    0.14
  -5  -8   3    1.22    0.19
  -5  -8   3    1.19    0.18
  -5  -8   3    1.07    0.14
  -5  -8   3    1.33    0.16
  -5  -8   3    1.60    0.16
  -5  -8   3    1.21    0.16
   4   8  -3   -0.12    0.07
   4   8  -3    0.13    0.10
   4   8  -3    0.09    0.09
  -4  -8   3    0.02    0.09
  -4  -8   3    0.03    0.08
  -4  -8   3    0.14    0.09
  -4  -8   3    0.11    0.11
   3   8  -3    0.20    0.08
   3   8  -3    0.22    0.07
   3   8  -3    0.24    0.08
  -3  -8   3    0.46    0.11
  -3  -8   3    0.11    0.08
  -3  -8   3    0.28    0.11
  -3  -8   3    0.28    0.15
  -3  -8   3    0.18    0.16
   2   8  -3    3.21    0.18
  -2  -8   3    3.24    0.23
  -2  -8   3    3.54    0.25
  -2  -8   3    3.22    0.20
  -2  -8   3    2.99    0.24
  -2  -8   3    2.55    0.37
   1   8  -3   20.30    0.59
   1   8  -3   21.38    0.60
   1   8  -3   19.52    0.56
   1   8  -3   19.40    0.66
  -1  -8   3   19.11    0.66
  -1  -8   3   19.67    0.63
  -1  -8   3   19.79    0.64
  -1  -8   3   19.23    0.75
  -1  -8   3   20.50    0.65
  -1  -8   3   18.78    0.67
   0   8  -3    6.82    0.26
   0   8  -3    7.07    0.27
   0   8  -3    6.94    0.24
   0  -8   3    7.09    0.30
   0  -8   3    6.50    0.33
   0  -8   3    6.20    0.33
   0  -8   3    6.60    0.27
   0  -8   3    6.57    0.30
   0  -8   3    7.22    0.32
  -1   8  -3    2.57    0.14
  -1   8  -3    2.74    0.16
  -1   8  -3    2.79    0.26
  -1   8  -3    2.72    0.17
   1  -8   3    2.52    0.21
   1  -8   3    2.81    0.17
   1  -8   3    2.75    0.20
   1  -8   3    2.57    0.25
   1  -8   3    2.41    0.30
   1  -8   3    2.59    0.19
  -2   8  -3    0.12    0.08
  -2   8  -3    0.04    0.07
  -2   8  -3    0.00    0.07
  -2   8  -3    0.10    0.06
   2  -8   3    0.02    0.10
   2  -8   3    0.04    0.07
   2  -8   3    0.06    0.09
   2  -8   3   -0.04    0.08
   2  -8   3    0.03    0.09
   2  -8   3    0.21    0.10
  -3   8  -3    0.78    0.11
  -3   8  -3    0.64    0.10
  -3   8  -3    0.46    0.08
  -3   8  -3    0.61    0.09
   3  -8   3    0.51    0.15
   3  -8   3    0.80    0.12
   3  -8   3    0.78    0.10
   3  -8   3    0.68    0.10
   3  -8   3    0.89    0.13
   3  -8   3    0.63    0.10
   3  -8   3    0.67    0.10
  -4   8  -3    0.66    0.12
  -4   8  -3    0.66    0.10
  -4   8  -3    0.59    0.09
  -4   8  -3    0.68    0.11
   4  -8   3    0.78    0.13
   4  -8   3    0.57    0.09
   4  -8   3    0.90    0.15
   4  -8   3    0.66    0.12
   4  -8   3    0.41    0.09
   4  -8   3    0.50    0.10
   4  -8   3    0.52    0.10
  -5   8  -3    3.92    0.34
  -5   8  -3    5.17    0.27
  -5   8  -3    4.42    0.27
  -5   8  -3    5.11    0.25
  -5   8  -3    4.74    0.24
   5  -8   3    4.21    0.39
   5  -8   3    4.56    0.28
   5  -8   3    4.52    0.25
   5  -8   3    4.70    0.24
   5  -8   3    4.58    0.24
   5  -8   3    4.70    0.26
   5  -8   3    4.84    0.22
  -6   8  -3   -0.10    0.14
  -6   8  -3   -0.02    0.08
  -6   8  -3    0.00    0.10
  -6   8  -3    0.09    0.11
   6  -8   3   -0.03    0.10
   6  -8   3   -0.05    0.08
   6  -8   3    0.08    0.09
   6  -8   3   -0.03    0.10
   6  -8   3   -0.04    0.08
  -7   8  -3    0.14    0.10
  -7   8  -3    0.03    0.09
   7  -8   3    0.09    0.08
   7  -8   3    0.11    0.07
   7  -8   3   -0.04    0.10
   9   7  -3    4.30    0.29
   9   7  -3    4.35    0.22
   9   7  -3    4.02    0.26
  -9  -7   3    3.86    0.22
  -9  -7   3    3.95    0.23
  -9  -7   3    4.18    0.22
   8   7  -3   20.72    0.63
   8   7  -3   19.28    0.71
   8   7  -3   20.08    0.71
   8   7  -3   20.09    0.63
  -8  -7   3   19.41    0.64
  -8  -7   3   19.96    0.65
  -8  -7   3   19.22    0.68
  -8  -7   3   19.22    0.64
   7   7  -3    7.00    0.30
   7   7  -3    6.68    0.45
   7   7  -3    6.64    0.34
   7   7  -3    6.94    0.29
  -7  -7   3    7.08    0.31
  -7  -7   3    6.73    0.31
  -7  -7   3    6.36    0.45
  -7  -7   3    6.71    0.30
  -7  -7   3    6.76    0.34
  -7  -7   3    7.11    0.33
  -7  -7   3    6.49    0.25
   6   7  -3    2.87    0.18
   6   7  -3    2.93    0.32
   6   7  -3    2.68    0.18
  -6  -7   3    2.62    0.22
  -6  -7   3    2.46    0.18
  -6  -7   3    2.60    0.22
  -6  -7   3    2.86    0.20
  -6  -7   3    2.55    0.19
  -6  -7   3    2.18    0.24
  -6  -7   3    2.59    0.27
   5   7  -3   14.23    0.55
   5   7  -3   15.22    0.48
   5   7  -3   15.49    0.50
   5   7  -3   15.65    0.53
  -5  -7   3   15.73    0.56
  -5  -7   3   16.02    0.54
  -5  -7   3   15.59    0.57
  -5  -7   3   16.38    0.54
  -5  -7   3   15.44    0.54
  -5  -7   3   16.55    0.54
   4   7  -3   14.71    0.45
   4   7  -3   14.74    0.49
   4   7  -3   15.53    0.50
  -4  -7   3   15.29    0.52
  -4  -7   3   15.11    0.53
  -4  -7   3   15.81    0.52
  -4  -7   3   14.89    0.55
  -4  -7   3   14.96    0.57
   3   7  -3    0.08    0.06
   3   7  -3    0.06    0.06
   3   7  -3    0.16    0.06
  -3  -7   3    0.09    0.09
  -3  -7   3    0.21    0.10
  -3  -7   3    0.18    0.14
  -3  -7   3   -0.25    0.16
  -3  -7   3    0.05    0.06
  -3  -7   3    0.14    0.12
  -3  -7   3    0.10    0.16
   2   7  -3    0.09    0.15
   2   7  -3    0.00    0.05
   2   7  -3    0.13    0.07
   2   7  -3    0.10    0.08
  -2  -7   3    0.32    0.11
  -2  -7   3    0.03    0.12
  -2  -7   3    0.03    0.11
  -2  -7   3    0.10    0.11
  -2  -7   3    0.11    0.13
  -2  -7   3    0.01    0.06
   1   7  -3    2.30    0.14
   1   7  -3    2.38    0.14
   1   7  -3    1.78    0.25
   1   7  -3    2.24    0.17
   1   7  -3    2.34    0.13
  -1  -7   3    2.45    0.21
  -1  -7   3    2.35    0.20
  -1  -7   3    2.35    0.23
   0   7  -3    5.61    0.26
   0   7  -3    5.97    0.20
   0   7  -3    6.25    0.23
   0   7  -3    5.52    0.23
   0  -7   3    5.50    0.27
   0  -7   3    6.25    0.31
   0  -7   3    5.82    0.23
   0  -7   3    5.78    0.28
   0  -7   3    5.86    0.30
  -1   7  -3    5.92    0.23
  -1   7  -3    5.75    0.27
  -1   7  -3    6.22    0.21
  -1   7  -3    5.53    0.29
  -1   7  -3    5.80    0.24
   1  -7   3    5.86    0.27
   1  -7   3    5.71    0.28
   1  -7   3    6.03    0.28
   1  -7   3    5.29    0.26
   1  -7   3    4.82    0.36
   1  -7   3    6.25    0.28
   1  -7   3    5.85    0.24
  -2   7  -3    1.68    0.13
  -2   7  -3    1.60    0.11
  -2   7  -3    1.55    0.14
  -2   7  -3    1.64    0.13
   2  -7   3    1.64    0.13
   2  -7   3    1.39    0.17
   2  -7   3    1.86    0.19
   2  -7   3    1.51    0.23
  -3   7  -3    3.11    0.16
  -3   7  -3    3.13    0.18
  -3   7  -3    3.01    0.17
  -3   7  -3    3.21    0.19
   3  -7   3    3.08    0.24
   3  -7   3    3.27    0.21
   3  -7   3    3.31    0.23
   3  -7   3    3.11    0.20
  -4   7  -3    0.62    0.09
  -4   7  -3    0.56    0.12
  -4   7  -3    0.73    0.10
  -4   7  -3    0.74    0.10
   4  -7   3    0.85    0.11
   4  -7   3    0.75    0.10
   4  -7   3    0.83    0.14
   4  -7   3    0.62    0.10
   4  -7   3    0.57    0.11
   4  -7   3    0.68    0.12
  -5   7  -3    0.83    0.11
  -5   7  -3    0.91    0.15
  -5   7  -3    1.09    0.14
  -5   7  -3    0.92    0.14
  -5   7  -3    0.85    0.12
   5  -7   3    1.11    0.13
   5  -7   3    1.17    0.14
   5  -7   3    1.16    0.15
   5  -7   3    0.95    0.16
   5  -7   3    1.23    0.15
   5  -7   3    1.08    0.14
  -6   7  -3    3.40    0.19
  -6   7  -3    3.36    0.23
  -6   7  -3    2.93    0.22
  -6   7  -3    3.45    0.25
   6  -7   3    3.24    0.19
   6  -7   3    3.47    0.24
   6  -7   3    3.13    0.20
   6  -7   3    3.41    0.21
   6  -7   3    3.44    0.21
  -7   7  -3    6.86    0.30
  -7   7  -3    6.58    0.35
  -7   7  -3    6.76    0.28
   7  -7   3    6.67    0.29
   7  -7   3    6.57    0.29
   7  -7   3    6.44    0.29
   7  -7   3    6.95    0.28
  -8   7  -3    0.04    0.08
  -8   7  -3    0.13    0.08
   8  -7   3    0.30    0.09
   8  -7   3    0.14    0.06
  10   6  -3    0.22    0.10
  10   6  -3    0.05    0.14
 -10  -6   3    0.22    0.08
   9   6  -3    0.21    0.13
   9   6  -3   -0.06    0.08
   9   6  -3    0.15    0.12
  -9  -6   3    0.13    0.11
  -9  -6   3    0.36    0.10
  -9  -6   3    0.00    0.07
  -9  -6   3    0.18    0.10
   8   6  -3    1.14    0.16
   8   6  -3    1.52    0.24
   8   6  -3    0.94    0.13
   8   6  -3    0.91    0.16
  -8  -6   3    1.04    0.14
  -8  -6   3    0.94    0.13
  -8  -6   3    1.34    0.17
  -8  -6   3    1.28    0.18
  -8  -6   3    0.95    0.13
   7   6  -3    5.49    0.36
   7   6  -3    5.78    0.28
   7   6  -3    6.33    0.40
   7   6  -3    6.22    0.28
  -7  -6   3    6.13    0.29
  -7  -6   3    6.19    0.29
  -7  -6   3    5.83    0.31
  -7  -6   3    5.83    0.28
  -7  -6   3    5.75    0.39
  -7  -6   3    6.21    0.30
  -7  -6   3    6.12    0.24
   6   6  -3    0.60    0.09
   6   6  -3    0.67    0.09
   6   6  -3    0.50    0.14
  -6  -6   3    0.91    0.13
  -6  -6   3    0.66    0.13
  -6  -6   3    0.65    0.12
  -6  -6   3    0.53    0.09
  -6  -6   3    0.68    0.11
  -6  -6   3    0.59    0.11
   5   6  -3    0.22    0.06
   5   6  -3    0.27    0.08
   5   6  -3    0.25    0.08
   5   6  -3    0.21    0.09
  -5  -6   3    0.17    0.09
  -5  -6   3    0.24    0.11
  -5  -6   3    0.33    0.11
   4   6  -3    1.11    0.09
   4   6  -3    1.06    0.14
   4   6  -3    1.12    0.11
  -4  -6   3    1.09    0.13
  -4  -6   3    1.10    0.15
  -4  -6   3    1.17    0.18
  -4  -6   3    0.87    0.12
  -4  -6   3    1.03    0.15
  -4  -6   3    0.89    0.16
  -4  -6   3    1.26    0.16
  -4  -6   3    1.18    0.15
   3   6  -3   14.23    0.42
   3   6  -3   14.18    0.45
   3   6  -3   14.27    0.41
   3   6  -3   15.39    0.52
   3   6  -3   14.70    0.46
  -3  -6   3   14.37    0.49
  -3  -6   3   13.37    0.49
  -3  -6   3   15.11    0.48
  -3  -6   3   14.39    0.49
  -3  -6   3   13.62    0.49
   2   6  -3    0.26    0.06
   2   6  -3    0.41    0.10
   2   6  -3    0.42    0.06
   2   6  -3    0.54    0.08
   2   6  -3    0.40    0.06
   2   6  -3    0.42    0.05
  -2  -6   3    0.47    0.08
  -2  -6   3    0.69    0.20
   1   6  -3   15.35    0.44
   1   6  -3   14.34    0.48
   1   6  -3   15.44    0.44
   1   6  -3   15.75    0.42
   1   6  -3   14.40    0.42
   1   6  -3   14.73    0.51
  -1  -6   3   14.34    0.47
   0   6  -3    1.13    0.09
   0   6  -3    1.16    0.09
   0   6  -3    1.15    0.10
   0   6  -3    1.05    0.11
  -1   6  -3    3.99    0.15
  -1   6  -3    3.70    0.20
  -1   6  -3    3.95    0.18
  -1   6  -3    3.99    0.17
   1  -6   3    4.00    0.18
   1  -6   3    3.43    0.23
   1  -6   3    3.87    0.23
   1  -6   3    3.64    0.24
  -2   6  -3    0.40    0.06
  -2   6  -3    0.39    0.10
  -2   6  -3    0.48    0.08
  -2   6  -3    0.42    0.07
  -2   6  -3    0.40    0.08
   2  -6   3    0.41    0.10
   2  -6   3    0.61    0.11
   2  -6   3    0.43    0.11
   2  -6   3    0.56    0.11
   2  -6   3    0.40    0.07
   2  -6   3    0.35    0.11
  -3   6  -3    2.10    0.13
  -3   6  -3    2.02    0.13
  -3   6  -3    2.00    0.15
  -3   6  -3    2.02    0.15
   3  -6   3    2.19    0.18
   3  -6   3    1.87    0.17
   3  -6   3    1.77    0.17
   3  -6   3    2.12    0.21
   3  -6   3    2.34    0.31
   3  -6   3    2.24    0.21
   3  -6   3    2.08    0.15
  -4   6  -3    0.27    0.07
  -4   6  -3    0.33    0.06
  -4   6  -3    0.35    0.08
  -4   6  -3    0.27    0.09
   4  -6   3    0.33    0.08
   4  -6   3    0.41    0.09
   4  -6   3    0.23    0.13
   4  -6   3    0.34    0.12
   4  -6   3    0.41    0.10
  -5   6  -3    0.12    0.09
  -5   6  -3    0.14    0.11
  -5   6  -3    0.22    0.09
  -5   6  -3    0.29    0.07
   5  -6   3   -0.04    0.16
   5  -6   3    0.15    0.11
   5  -6   3   -0.04    0.11
   5  -6   3    0.12    0.09
   5  -6   3    0.05    0.07
   5  -6   3    0.15    0.08
   5  -6   3    0.22    0.11
  -6   6  -3    0.15    0.10
  -6   6  -3    0.07    0.10
  -6   6  -3    0.27    0.16
  -6   6  -3    0.08    0.10
  -6   6  -3    0.16    0.08
   6  -6   3    0.13    0.10
   6  -6   3    0.38    0.20
   6  -6   3    0.04    0.08
   6  -6   3    0.18    0.09
   6  -6   3   -0.09    0.12
   6  -6   3    0.06    0.07
  -7   6  -3    9.44    0.45
  -7   6  -3   10.65    0.37
  -7   6  -3   10.29    0.41
   7  -6   3   10.36    0.39
   7  -6   3   10.59    0.39
   7  -6   3   10.33    0.39
   7  -6   3   10.89    0.39
  -8   6  -3    2.06    0.17
  -8   6  -3    1.89    0.17
   8  -6   3    1.80    0.15
   8  -6   3    1.92    0.16
   8  -6   3    1.93    0.15
  10   5  -3    0.09    0.10
  10   5  -3   -0.03    0.13
 -10  -5   3    0.17    0.08
   9   5  -3    1.00    0.15
   9   5  -3    1.17    0.23
   9   5  -3    0.92    0.15
   9   5  -3    0.79    0.15
  -9  -5   3    1.02    0.15
  -9  -5   3    0.78    0.14
  -9  -5   3    0.80    0.12
  -9  -5   3    0.93    0.14
   8   5  -3    2.56    0.20
   8   5  -3    2.14    0.31
   8   5  -3    2.56    0.20
   8   5  -3    2.62    0.25
   8   5  -3    2.20    0.26
  -8  -5   3    2.56    0.16
  -8  -5   3    2.33    0.19
  -8  -5   3    2.53    0.28
  -8  -5   3    2.66    0.21
  -8  -5   3    2.61    0.20
  -8  -5   3    2.50    0.20
   7   5  -3    1.26    0.19
   7   5  -3    1.33    0.19
   7   5  -3    1.31    0.16
   7   5  -3    1.29    0.14
  -7  -5   3    1.16    0.14
  -7  -5   3    1.13    0.17
  -7  -5   3    1.19    0.19
  -7  -5   3    1.22    0.14
  -7  -5   3    1.52    0.17
  -7  -5   3    1.46    0.18
   6   5  -3    0.16    0.11
   6   5  -3    0.13    0.07
   6   5  -3    0.10    0.10
  -6  -5   3    0.00    0.14
  -6  -5   3    0.08    0.08
  -6  -5   3    0.08    0.09
  -6  -5   3    0.08    0.09
  -6  -5   3    0.16    0.10
  -6  -5   3    0.01    0.11
  -6  -5   3   -0.04    0.09
   5   5  -3    1.44    0.11
   5   5  -3    1.52    0.15
   5   5  -3    1.18    0.12
   5   5  -3    1.40    0.12
  -5  -5   3    1.13    0.16
  -5  -5   3    1.04    0.14
  -5  -5   3    1.26    0.17
  -5  -5   3    1.26    0.17
  -5  -5   3    1.24    0.15
  -5  -5   3    1.29    0.16
  -5  -5   3    1.05    0.14
   4   5  -3    0.45    0.07
   4   5  -3    0.56    0.10
   4   5  -3    0.38    0.05
   4   5  -3    0.42    0.07
  -4  -5   3    0.31    0.07
  -4  -5   3    0.44    0.11
  -4  -5   3    0.41    0.10
  -4  -5   3    0.57    0.10
  -4  -5   3    0.32    0.11
  -4  -5   3    0.43    0.14
   3   5  -3    6.85    0.25
   3   5  -3    6.62    0.23
   3   5  -3    6.37    0.23
   3   5  -3    6.72    0.24
  -3  -5   3    6.54    0.26
   2   5  -3    1.06    0.12
   2   5  -3    1.14    0.07
   2   5  -3    1.01    0.09
   2   5  -3    1.03    0.11
   2   5  -3    1.09    0.06
   2   5  -3    0.96    0.08
  -2  -5   3    0.97    0.11
   1   5  -3    0.50    0.07
   1   5  -3    0.37    0.05
   1   5  -3    0.34    0.04
   1   5  -3    0.39    0.05
   1   5  -3    0.39    0.07
  -1  -5   3    0.42    0.07
   0   5  -3   28.62    0.77
   0   5  -3   28.05    0.81
   0   5  -3   28.72    0.79
   0   5  -3   29.03    0.80
   0  -5   3   28.73    0.81
  -1   5  -3   47.02    1.26
  -1   5  -3   45.58    1.25
  -1   5  -3   47.36    1.28
  -1   5  -3   43.07    1.28
   1  -5   3   46.16    1.25
   1  -5   3   46.30    1.26
  -2   5  -3    0.17    0.05
  -2   5  -3    0.21    0.05
  -2   5  -3    0.20    0.07
  -2   5  -3    0.35    0.07
  -2   5  -3    0.20    0.05
  -2   5  -3    0.49    0.13
   2  -5   3    0.28    0.06
   2  -5   3    0.36    0.07
  -3   5  -3    0.26    0.05
  -3   5  -3    0.27    0.07
  -3   5  -3    0.17    0.14
  -3   5  -3    0.23    0.06
  -3   5  -3    0.30    0.06
  -3   5  -3    0.27    0.10
   3  -5   3    0.26    0.06
   3  -5   3    0.41    0.18
   3  -5   3    0.29    0.07
   3  -5   3    0.32    0.08
   3  -5   3    0.34    0.14
   3  -5   3    0.05    0.14
   3  -5   3    0.27    0.09
   3  -5   3    0.31    0.11
   3  -5   3    0.33    0.14
  -4   5  -3    0.83    0.12
  -4   5  -3    0.99    0.10
  -4   5  -3    0.95    0.12
  -4   5  -3    0.80    0.11
   4  -5   3    1.23    0.18
   4  -5   3    0.56    0.16
   4  -5   3    0.81    0.10
   4  -5   3    0.92    0.13
   4  -5   3    0.97    0.15
   4  -5   3    1.00    0.12
   4  -5   3    0.73    0.10
  -5   5  -3   56.19    1.59
  -5   5  -3   55.29    1.58
  -5   5  -3   57.02    1.55
  -5   5  -3   55.23    1.57
   5  -5   3   54.78    1.59
   5  -5   3   54.81    1.57
   5  -5   3   55.24    1.59
   5  -5   3   59.30    1.59
  -6   5  -3    7.78    0.30
  -6   5  -3    8.20    0.39
  -6   5  -3    8.14    0.33
  -6   5  -3    8.12    0.35
  -6   5  -3    8.09    0.36
   6  -5   3    8.26    0.33
   6  -5   3    7.67    0.39
   6  -5   3    7.58    0.36
   6  -5   3    7.84    0.34
   6  -5   3    7.75    0.33
   6  -5   3    7.96    0.33
  -7   5  -3    0.97    0.13
  -7   5  -3    1.00    0.15
  -7   5  -3    0.96    0.16
  -7   5  -3    0.85    0.16
  -7   5  -3    0.41    0.29
   7  -5   3    0.71    0.10
   7  -5   3    0.73    0.10
   7  -5   3    0.91    0.14
   7  -5   3    0.79    0.11
  -8   5  -3    0.65    0.11
  -8   5  -3    0.53    0.19
   8  -5   3    0.79    0.11
   8  -5   3    0.68    0.10
   8  -5   3    0.65    0.10
  -9   5  -3    0.34    0.08
  -9   5  -3    0.59    0.13
   9  -5   3    0.16    0.07
   9  -5   3    0.32    0.07
  10   4  -3    0.50    0.14
  10   4  -3    0.71    0.11
 -10  -4   3    0.40    0.08
 -10  -4   3    0.30    0.09
   9   4  -3    0.43    0.15
   9   4  -3    0.51    0.14
   9   4  -3    0.42    0.10
   9   4  -3    0.23    0.21
  -9  -4   3    0.44    0.09
  -9  -4   3    0.54    0.11
   8   4  -3    5.60    0.33
   8   4  -3    5.96    0.28
   8   4  -3    6.00    0.29
   8   4  -3    6.03    0.48
   8   4  -3    5.34    0.38
  -8  -4   3    5.37    0.50
  -8  -4   3    5.55    0.28
  -8  -4   3    5.60    0.25
  -8  -4   3    5.93    0.30
  -8  -4   3    6.24    0.29
  -8  -4   3    5.33    0.29
   7   4  -3    1.52    0.15
   7   4  -3    1.59    0.25
   7   4  -3    2.28    0.36
   7   4  -3    1.48    0.19
   7   4  -3    1.32    0.19
   7   4  -3    1.55    0.17
  -7  -4   3    1.25    0.18
  -7  -4   3    1.66    0.18
  -7  -4   3    1.45    0.19
  -7  -4   3    2.00    0.23
  -7  -4   3    1.66    0.19
  -7  -4   3    1.41    0.15
  -7  -4   3    1.70    0.19
   6   4  -3    3.13    0.17
   6   4  -3    2.86    0.20
   6   4  -3    3.03    0.17
   6   4  -3    3.11    0.23
   6   4  -3    2.49    0.20
  -6  -4   3    3.01    0.19
  -6  -4   3    2.89    0.22
  -6  -4   3    3.18    0.21
  -6  -4   3    2.51    0.24
  -6  -4   3    3.40    0.25
  -6  -4   3    3.35    0.22
  -6  -4   3    3.14    0.23
   5   4  -3    1.28    0.11
   5   4  -3    1.13    0.09
   5   4  -3    1.05    0.13
   5   4  -3    1.21    0.12
  -5  -4   3    1.24    0.17
  -5  -4   3    1.46    0.19
  -5  -4   3    1.27    0.16
  -5  -4   3    1.17    0.18
  -5  -4   3    1.34    0.14
  -5  -4   3    1.47    0.15
  -5  -4   3    1.28    0.14
   4   4  -3    7.37    0.25
   4   4  -3    7.26    0.27
   4   4  -3    8.00    0.28
  -4  -4   3    6.93    0.32
  -4  -4   3    7.51    0.30
  -4  -4   3    7.85    0.36
  -4  -4   3    6.90    0.34
  -4  -4   3    7.39    0.29
   3   4  -3    5.11    0.21
   3   4  -3    6.19    0.22
   3   4  -3    5.95    0.21
   2   4  -3    0.23    0.05
   2   4  -3    0.39    0.05
   2   4  -3    0.41    0.07
   2   4  -3    0.38    0.04
  -2  -4   3    0.40    0.06
  -2  -4   3    0.30    0.06
   1   4  -3    0.49    0.05
   1   4  -3    0.59    0.06
   1   4  -3    0.54    0.05
  -1  -4   3    0.63    0.09
  -1  -4   3    0.58    0.07
   0   4  -3    4.59    0.16
   0   4  -3    4.66    0.17
   0   4  -3    4.32    0.15
   0   4  -3    4.52    0.16
   0  -4   3    4.69    0.18
   0  -4   3    4.76    0.18
   0  -4   3    4.80    0.18
  -1   4  -3    5.92    0.22
  -1   4  -3    6.06    0.20
  -1   4  -3    5.89    0.21
  -1   4  -3    6.09    0.21
   1  -4   3    6.39    0.22
   1  -4   3    6.04    0.22
  -2   4  -3    2.12    0.14
  -2   4  -3    1.97    0.12
  -2   4  -3    2.03    0.11
  -2   4  -3    1.93    0.12
  -2   4  -3    1.80    0.12
   2  -4   3    2.03    0.12
   2  -4   3    1.98    0.11
   2  -4   3    2.02    0.12
  -3   4  -3    4.11    0.23
  -3   4  -3    4.19    0.19
  -3   4  -3    3.73    0.20
  -3   4  -3    4.48    0.18
  -3   4  -3    3.97    0.18
  -3   4  -3    4.25    0.17
   3  -4   3    4.15    0.18
   3  -4   3    3.53    0.22
   3  -4   3    3.93    0.22
   3  -4   3    4.25    0.18
   3  -4   3    3.68    0.22
  -4   4  -3    1.44    0.12
  -4   4  -3    0.88    0.13
  -4   4  -3    1.15    0.14
  -4   4  -3    1.31    0.10
  -4   4  -3    1.34    0.12
  -4   4  -3    1.42    0.19
   4  -4   3    1.37    0.17
   4  -4   3    1.24    0.13
   4  -4   3    1.34    0.18
   4  -4   3    1.37    0.13
   4  -4   3    1.26    0.15
   4  -4   3    1.31    0.12
  -5   4  -3    2.41    0.17
  -5   4  -3    2.14    0.27
  -5   4  -3    2.25    0.22
  -5   4  -3    2.13    0.15
  -5   4  -3    2.10    0.14
  -5   4  -3    2.38    0.14
   5  -4   3    1.72    0.24
   5  -4   3    1.59    0.24
   5  -4   3    2.01    0.18
   5  -4   3    2.16    0.19
   5  -4   3    2.06    0.18
   5  -4   3    2.03    0.17
   5  -4   3    2.30    0.18
  -6   4  -3    0.06    0.18
  -6   4  -3    0.22    0.10
  -6   4  -3    0.32    0.09
  -6   4  -3    0.29    0.07
  -6   4  -3    0.45    0.12
  -6   4  -3    0.18    0.09
   6  -4   3    0.25    0.14
   6  -4   3    0.00    0.13
   6  -4   3    0.16    0.09
   6  -4   3    0.16    0.08
   6  -4   3    0.25    0.09
  -7   4  -3    0.13    0.12
  -7   4  -3    0.11    0.09
  -7   4  -3    0.01    0.09
  -7   4  -3    0.25    0.14
  -7   4  -3   -0.13    0.20
  -7   4  -3    0.18    0.15
   7  -4   3    0.19    0.11
   7  -4   3    0.03    0.09
   7  -4   3   -0.02    0.08
   7  -4   3    0.07    0.08
   7  -4   3    0.24    0.23
  -8   4  -3    0.24    0.11
  -8   4  -3    0.09    0.12
  -8   4  -3    0.14    0.27
   8  -4   3    0.36    0.10
   8  -4   3    0.22    0.10
   8  -4   3    0.15    0.09
  -9   4  -3    0.44    0.09
  -9   4  -3    0.30    0.14
  -9   4  -3    0.44    0.13
   9  -4   3    0.46    0.09
   9  -4   3    0.46    0.09
  10   3  -3    1.44    0.22
  10   3  -3    0.98    0.16
 -10  -3   3    1.13    0.13
 -10  -3   3    1.52    0.15
   9   3  -3    0.05    0.23
   9   3  -3    0.11    0.09
   9   3  -3    0.11    0.13
   9   3  -3   -0.02    0.14
  -9  -3   3    0.02    0.09
  -9  -3   3    0.04    0.08
   8   3  -3    1.56    0.19
   8   3  -3    1.55    0.17
   8   3  -3    1.62    0.24
   8   3  -3    1.41    0.22
   8   3  -3    0.91    0.25
  -8  -3   3    1.35    0.15
  -8  -3   3    1.52    0.17
  -8  -3   3    1.28    0.18
  -8  -3   3    1.49    0.17
  -8  -3   3    1.53    0.15
  -8  -3   3    1.12    0.24
   7   3  -3    4.97    0.33
   7   3  -3    5.32    0.26
   7   3  -3    5.40    0.29
   7   3  -3    5.51    0.35
   7   3  -3    5.17    0.33
   7   3  -3    5.38    0.29
  -7  -3   3    5.11    0.28
  -7  -3   3    5.15    0.25
  -7  -3   3    5.01    0.27
  -7  -3   3    5.24    0.30
  -7  -3   3    5.15    0.28
  -7  -3   3    5.51    0.36
  -7  -3   3    5.18    0.28
   6   3  -3    5.77    0.26
   6   3  -3    5.85    0.26
   6   3  -3    5.72    0.30
   6   3  -3    5.60    0.23
   6   3  -3    5.41    0.24
  -6  -3   3    5.82    0.29
  -6  -3   3    5.83    0.29
  -6  -3   3    6.03    0.28
  -6  -3   3    6.03    0.29
  -6  -3   3    5.37    0.28
  -6  -3   3    5.73    0.28
  -6  -3   3    4.96    0.27
   5   3  -3    3.48    0.17
   5   3  -3    3.46    0.16
   5   3  -3    3.45    0.16
   5   3  -3    3.68    0.19
  -5  -3   3    2.82    0.23
  -5  -3   3    3.05    0.23
  -5  -3   3    3.36    0.19
  -5  -3   3    3.23    0.19
  -5  -3   3    3.37    0.20
  -5  -3   3    3.75    0.25
  -5  -3   3    3.27    0.21
  -5  -3   3    2.91    0.24
   4   3  -3   12.27    0.39
   4   3  -3   12.12    0.37
   4   3  -3   11.88    0.38
   4   3  -3   12.31    0.39
  -4  -3   3   12.28    0.40
   3   3  -3    2.06    0.11
   3   3  -3    1.99    0.10
   3   3  -3    1.97    0.11
  -3  -3   3    2.00    0.08
  -3  -3   3    1.98    0.14
  -3  -3   3    2.01    0.12
   2   3  -3    6.01    0.20
   2   3  -3    6.42    0.22
   2   3  -3    6.46    0.20
   2   3  -3    6.24    0.19
  -2  -3   3    6.41    0.23
  -2  -3   3    6.40    0.22
  -2  -3   3    6.48    0.20
   1   3  -3    1.54    0.07
   1   3  -3    1.47    0.08
   1   3  -3    1.35    0.07
   1   3  -3    1.51    0.07
  -1  -3   3    1.44    0.08
  -1  -3   3    1.46    0.08
  -1  -3   3    1.48    0.10
   0   3  -3    3.53    0.13
   0   3  -3    3.68    0.13
   0   3  -3    3.73    0.13
   0   3  -3    3.74    0.14
   0  -3   3    3.84    0.14
   0  -3   3    3.83    0.15
   0  -3   3    4.05    0.14
   0  -3   3    3.77    0.14
  -1   3  -3    6.82    0.22
  -1   3  -3    6.75    0.23
  -1   3  -3    7.15    0.23
  -1   3  -3    6.93    0.22
   1  -3   3    6.52    0.23
   1  -3   3    7.01    0.23
   1  -3   3    6.83    0.23
   1  -3   3    6.71    0.23
  -2   3  -3    2.83    0.13
  -2   3  -3    2.98    0.13
  -2   3  -3    3.27    0.23
  -2   3  -3    2.86    0.14
  -2   3  -3    2.68    0.13
   2  -3   3    2.95    0.13
   2  -3   3    2.92    0.14
   2  -3   3    2.98    0.13
  -3   3  -3    2.66    0.20
  -3   3  -3    3.26    0.21
  -3   3  -3    3.24    0.15
  -3   3  -3    3.51    0.16
  -3   3  -3    3.30    0.14
  -3   3  -3    3.42    0.16
   3  -3   3    3.32    0.15
   3  -3   3    3.16    0.15
   3  -3   3    3.15    0.16
  -4   3  -3    8.17    0.27
  -4   3  -3    7.99    0.29
  -4   3  -3    7.87    0.31
  -4   3  -3    8.17    0.32
  -4   3  -3    7.72    0.29
  -4   3  -3    7.68    0.27
   4  -3   3    7.77    0.32
   4  -3   3    7.75    0.35
   4  -3   3    7.23    0.29
   4  -3   3    7.90    0.32
   4  -3   3    7.58    0.28
   4  -3   3    7.70    0.28
   4  -3   3    7.33    0.31
  -5   3  -3    2.15    0.23
  -5   3  -3    1.90    0.14
  -5   3  -3    2.12    0.15
  -5   3  -3    1.80    0.15
  -5   3  -3    2.18    0.19
  -5   3  -3    2.03    0.14
   5  -3   3    2.01    0.16
   5  -3   3    1.98    0.16
   5  -3   3    2.05    0.17
   5  -3   3    2.01    0.15
   5  -3   3    2.01    0.18
   5  -3   3    2.26    0.30
   5  -3   3    1.88    0.17
  -6   3  -3   15.22    0.56
  -6   3  -3   15.15    0.53
  -6   3  -3   15.41    0.51
  -6   3  -3   15.42    0.53
  -6   3  -3   14.50    0.54
  -6   3  -3   15.18    0.48
  -6   3  -3   14.67    0.50
   6  -3   3   14.64    0.52
   6  -3   3   15.59    0.52
   6  -3   3   14.75    0.55
   6  -3   3   14.87    0.51
   6  -3   3   14.92    0.51
   6  -3   3   14.91    0.54
   6  -3   3   14.74    0.52
  -7   3  -3    0.92    0.20
  -7   3  -3    1.26    0.15
  -7   3  -3    1.15    0.14
  -7   3  -3    1.10    0.17
  -7   3  -3    1.61    0.22
  -7   3  -3    1.25    0.18
  -7   3  -3    1.36    0.18
   7  -3   3    1.40    0.16
   7  -3   3    1.22    0.15
   7  -3   3    1.12    0.17
  -8   3  -3    4.28    0.29
  -8   3  -3    4.36    0.32
  -8   3  -3    4.47    0.42
  -8   3  -3    5.14    0.34
   8  -3   3    4.48    0.24
   8  -3   3    4.08    0.26
  -9   3  -3    0.28    0.09
  -9   3  -3    0.30    0.11
   9  -3   3    0.23    0.08
   9  -3   3    0.25    0.09
  10   2  -3    0.11    0.12
 -10  -2   3    0.11    0.07
 -10  -2   3    0.00    0.08
   9   2  -3    0.37    0.11
   9   2  -3    0.19    0.30
   9   2  -3    0.50    0.15
   9   2  -3   -0.04    0.19
   9   2  -3    0.15    0.12
  -9  -2   3    0.21    0.09
  -9  -2   3    0.20    0.09
   8   2  -3    0.21    0.12
   8   2  -3    0.35    0.13
   8   2  -3    0.09    0.09
   8   2  -3   -0.09    0.14
   8   2  -3    0.17    0.20
   8   2  -3    0.11    0.23
   8   2  -3    0.02    0.11
  -8  -2   3    0.12    0.09
  -8  -2   3    0.06    0.10
  -8  -2   3    0.39    0.26
  -8  -2   3    0.04    0.08
   7   2  -3   12.94    0.51
   7   2  -3   13.27    0.50
   7   2  -3   12.79    0.48
   7   2  -3   13.80    0.49
   7   2  -3   13.73    0.55
   7   2  -3   13.29    0.45
  -7  -2   3   13.47    0.49
  -7  -2   3   12.25    0.65
  -7  -2   3   13.46    0.47
  -7  -2   3   13.37    0.48
  -7  -2   3   13.07    0.51
  -7  -2   3   13.87    0.47
  -7  -2   3   13.30    0.49
   6   2  -3   11.70    0.45
   6   2  -3   10.77    0.45
   6   2  -3   12.12    0.44
   6   2  -3   11.45    0.39
   6   2  -3   10.77    0.41
   6   2  -3   11.24    0.38
   6   2  -3   11.59    0.41
  -6  -2   3   11.37    0.46
  -6  -2   3   11.22    0.44
  -6  -2   3   11.21    0.42
  -6  -2   3   11.92    0.42
  -6  -2   3   12.75    0.48
   5   2  -3    8.54    0.30
   5   2  -3    8.88    0.30
   5   2  -3    8.89    0.31
   5   2  -3    9.03    0.33
  -5  -2   3    8.72    0.36
  -5  -2   3    8.11    0.38
  -5  -2   3    8.72    0.34
  -5  -2   3    8.63    0.34
  -5  -2   3    9.30    0.35
  -5  -2   3    8.72    0.35
  -5  -2   3    8.93    0.37
   4   2  -3   13.03    0.40
   4   2  -3   13.40    0.41
   4   2  -3   12.90    0.42
   4   2  -3   13.46    0.42
  -4  -2   3   13.04    0.36
  -4  -2   3   13.81    0.43
   3   2  -3    8.72    0.28
   3   2  -3    8.16    0.28
   3   2  -3    8.28    0.26
  -3  -2   3    8.44    0.29
  -3  -2   3    8.39    0.27
  -3  -2   3    8.74    0.25
   2   2  -3   22.27    0.63
   2   2  -3   22.47    0.62
   2   2  -3   21.98    0.63
  -2  -2   3   23.29    0.63
  -2  -2   3   22.53    0.63
  -2  -2   3   22.83    0.61
   1   2  -3  102.20    2.63
   1   2  -3   96.32    2.63
   1   2  -3   99.84    2.64
  -1  -2   3  103.66    2.63
  -1  -2   3  103.93    2.64
  -1  -2   3   97.28    2.65
   0   2  -3   11.12    0.34
   0   2  -3   11.89    0.35
   0   2  -3   11.88    0.34
   0   2  -3   11.86    0.34
   0  -2   3   12.50    0.35
   0  -2   3   12.11    0.35
   0  -2   3   12.49    0.34
   0  -2   3   12.77    0.36
  -1   2  -3    0.03    0.03
  -1   2  -3    0.00    0.03
  -1   2  -3    0.01    0.03
  -1   2  -3    0.03    0.03
   1  -2   3    0.01    0.03
   1  -2   3    0.05    0.03
   1  -2   3    0.03    0.03
   1  -2   3    0.07    0.03
  -2   2  -3    7.43    0.21
  -2   2  -3    7.37    0.24
  -2   2  -3    7.31    0.24
  -2   2  -3    7.30    0.24
  -2   2  -3    7.61    0.24
   2  -2   3    7.49    0.25
   2  -2   3    7.28    0.24
   2  -2   3    7.63    0.25
   2  -2   3    7.57    0.25
  -3   2  -3   13.10    0.40
  -3   2  -3   13.76    0.41
  -3   2  -3   13.42    0.41
  -3   2  -3   12.58    0.37
  -3   2  -3   13.21    0.44
   3  -2   3   13.38    0.41
   3  -2   3   12.91    0.39
   3  -2   3   13.12    0.40
   3  -2   3   13.41    0.41
  -4   2  -3    3.24    0.16
  -4   2  -3    3.22    0.15
  -4   2  -3    3.23    0.17
  -4   2  -3    3.11    0.15
  -4   2  -3    3.27    0.14
  -4   2  -3    3.26    0.19
  -4   2  -3    3.30    0.15
   4  -2   3    3.19    0.19
   4  -2   3    3.11    0.16
  -5   2  -3    0.59    0.12
  -5   2  -3    1.07    0.14
  -5   2  -3    0.73    0.11
  -5   2  -3    0.86    0.11
  -5   2  -3    0.71    0.11
  -5   2  -3    0.74    0.10
  -5   2  -3    0.83    0.15
  -5   2  -3    0.78    0.12
   5  -2   3    0.98    0.15
   5  -2   3    0.73    0.12
   5  -2   3    0.73    0.12
   5  -2   3    0.76    0.11
   5  -2   3    0.79    0.12
   5  -2   3    1.20    0.17
  -6   2  -3    1.82    0.16
  -6   2  -3    1.80    0.23
  -6   2  -3    2.04    0.14
  -6   2  -3    2.14    0.16
  -6   2  -3    1.96    0.17
  -6   2  -3    1.76    0.19
  -6   2  -3    1.87    0.18
   6  -2   3    2.36    0.19
   6  -2   3    1.77    0.17
   6  -2   3    2.10    0.19
   6  -2   3    1.81    0.16
   6  -2   3    1.43    0.17
   6  -2   3    1.60    0.22
   6  -2   3    1.56    0.18
  -7   2  -3    7.10    0.35
  -7   2  -3    6.75    0.33
  -7   2  -3    7.23    0.32
  -7   2  -3    6.79    0.32
  -7   2  -3    6.93    0.31
  -7   2  -3    6.74    0.29
   7  -2   3    6.80    0.33
   7  -2   3    7.33    0.31
   7  -2   3    6.39    0.34
   7  -2   3    6.68    0.40
   7  -2   3    6.93    0.31
   7  -2   3    6.87    0.32
  -8   2  -3    0.71    0.14
  -8   2  -3    0.64    0.10
  -8   2  -3    0.75    0.17
  -8   2  -3    0.48    0.11
   8  -2   3    0.50    0.21
   8  -2   3    0.47    0.12
   8  -2   3    0.50    0.09
   8  -2   3    0.54    0.10
  -9   2  -3    0.61    0.11
  -9   2  -3    0.50    0.10
   9  -2   3    0.53    0.10
   9  -2   3    0.52    0.11
 -10   2  -3    1.27    0.12
 -10   2  -3    1.10    0.14
  10  -2   3    1.49    0.15
  10  -2   3    1.38    0.12
  10   1  -3    0.15    0.13
 -10  -1   3    0.07    0.07
 -10  -1   3    0.06    0.07
   9   1  -3    4.48    0.29
   9   1  -3    4.41    0.27
   9   1  -3    4.30    0.26
  -9  -1   3    4.38    0.25
  -9  -1   3    4.72    0.26
  -9  -1   3    4.74    0.25
   8   1  -3    0.87    0.12
   8   1  -3    0.52    0.18
   8   1  -3    0.97    0.17
   8   1  -3    0.97    0.13
   8   1  -3    0.99    0.29
   8   1  -3    0.83    0.16
   8   1  -3    0.77    0.16
   8   1  -3    1.09    0.21
  -8  -1   3    1.36    0.17
  -8  -1   3    1.11    0.16
  -8  -1   3    1.01    0.15
  -8  -1   3    0.70    0.29
   7   1  -3    3.49    0.38
   7   1  -3    3.61    0.23
   7   1  -3    3.28    0.19
   7   1  -3    3.34    0.23
   7   1  -3    3.26    0.22
   7   1  -3    3.48    0.24
   7   1  -3    3.22    0.26
   7   1  -3    3.66    0.30
   7   1  -3    3.33    0.23
  -7  -1   3    3.48    0.22
  -7  -1   3    3.73    0.22
  -7  -1   3    3.60    0.23
  -7  -1   3    3.59    0.21
  -7  -1   3    3.52    0.33
   6   1  -3   32.24    0.97
   6   1  -3   28.71    1.06
   6   1  -3   32.01    0.91
   6   1  -3   31.84    0.93
   6   1  -3   31.05    0.95
   6   1  -3   31.03    0.93
   6   1  -3   31.54    0.93
  -6  -1   3   30.41    0.95
  -6  -1   3   31.62    0.95
  -6  -1   3   31.72    0.93
  -6  -1   3   31.23    0.96
   5   1  -3   12.21    0.44
   5   1  -3   13.38    0.43
   5   1  -3   12.20    0.40
   5   1  -3   12.59    0.40
  -5  -1   3   12.80    0.44
  -5  -1   3   12.68    0.44
  -5  -1   3   12.55    0.44
  -5  -1   3   12.63    0.46
   4   1  -3   14.51    0.45
   4   1  -3   15.30    0.45
   4   1  -3   14.10    0.44
   4   1  -3   14.19    0.43
  -4  -1   3   14.78    0.41
  -4  -1   3   14.67    0.46
  -4  -1   3   13.22    0.45
   3   1  -3    0.30    0.06
   3   1  -3    0.41    0.06
   3   1  -3    0.34    0.06
  -3  -1   3    0.41    0.04
  -3  -1   3    0.40    0.05
  -3  -1   3    0.39    0.05
  -3  -1   3    0.43    0.06
  -3  -1   3    0.41    0.04
  -3  -1   3    0.35    0.06
   2   1  -3  103.89    2.79
   2   1  -3  103.22    2.78
   2   1  -3  106.88    2.79
  -2  -1   3  106.01    2.78
  -2  -1   3  104.93    2.75
  -2  -1   3  109.01    2.79
   1   1  -3   11.61    0.32
   1   1  -3   11.39    0.33
   1   1  -3   11.95    0.32
   1   1  -3   11.97    0.34
   1   1  -3   11.02    0.33
  -1  -1   3   11.81    0.33
  -1  -1   3   11.78    0.34
  -1  -1   3   11.73    0.33
  -1  -1   3   12.57    0.34
   0   1  -3   27.11    0.75
   0   1  -3   28.07    0.76
   0   1  -3   28.18    0.76
   0  -1   3   28.17    0.77
   0  -1   3   29.20    0.77
   0  -1   3   28.47    0.75
   0  -1   3   28.19    0.76
  -1   1  -3   20.83    0.58
  -1   1  -3   21.12    0.58
  -1   1  -3   20.22    0.58
  -1   1  -3   21.41    0.58
   1  -1   3   20.65    0.59
   1  -1   3   20.91    0.58
   1  -1   3   22.12    0.59
   1  -1   3   21.65    0.57
  -2   1  -3    1.26    0.08
  -2   1  -3    1.23    0.07
  -2   1  -3    1.22    0.08
  -2   1  -3    1.18    0.08
   2  -1   3    1.20    0.08
   2  -1   3    1.35    0.09
   2  -1   3    1.44    0.09
   2  -1   3    1.23    0.08
   2  -1   3    1.35    0.07
  -3   1  -3   18.38    0.52
  -3   1  -3   18.49    0.53
  -3   1  -3   17.79    0.52
  -3   1  -3   17.15    0.55
  -3   1  -3   17.61    0.52
   3  -1   3   17.95    0.52
   3  -1   3   19.20    0.54
   3  -1   3   18.79    0.53
   3  -1   3   17.79    0.53
  -4   1  -3    8.36    0.26
  -4   1  -3    8.28    0.28
  -4   1  -3    8.37    0.28
  -4   1  -3    8.21    0.31
  -4   1  -3    8.81    0.29
  -4   1  -3    8.42    0.28
   4  -1   3    7.78    0.28
   4  -1   3    8.51    0.30
   4  -1   3    8.43    0.31
  -5   1  -3    0.04    0.06
  -5   1  -3    0.23    0.13
  -5   1  -3    0.07    0.05
  -5   1  -3    0.22    0.07
  -5   1  -3    0.06    0.08
  -5   1  -3    0.03    0.11
  -5   1  -3    0.27    0.09
  -5   1  -3    0.18    0.06
   5  -1   3    0.13    0.07
   5  -1   3    0.04    0.10
   5  -1   3    0.07    0.06
   5  -1   3   -0.01    0.06
   5  -1   3    0.13    0.13
   5  -1   3    0.22    0.10
  -6   1  -3   21.39    0.65
  -6   1  -3   21.39    0.62
  -6   1  -3   20.32    0.64
  -6   1  -3   20.97    0.69
  -6   1  -3   21.43    0.67
  -6   1  -3   21.42    0.70
  -6   1  -3   21.74    0.66
   6  -1   3   20.96    0.67
   6  -1   3   20.88    0.69
   6  -1   3   20.21    0.67
   6  -1   3   21.69    0.67
   6  -1   3   20.91    0.69
   6  -1   3   21.37    0.63
   6  -1   3   22.09    0.65
  -7   1  -3    0.59    0.12
  -7   1  -3    0.60    0.11
  -7   1  -3    0.54    0.11
  -7   1  -3    0.59    0.14
  -7   1  -3    0.58    0.11
   7  -1   3    0.29    0.14
   7  -1   3    0.65    0.13
   7  -1   3    0.38    0.10
   7  -1   3    0.51    0.14
   7  -1   3    0.66    0.13
   7  -1   3    0.49    0.11
   7  -1   3    0.73    0.12
   7  -1   3    0.63    0.13
  -8   1  -3    0.50    0.10
  -8   1  -3    0.70    0.15
  -8   1  -3    0.56    0.12
  -8   1  -3    0.57    0.13
   8  -1   3    1.16    0.26
   8  -1   3    0.40    0.14
   8  -1   3    0.73    0.18
   8  -1   3    0.36    0.11
   8  -1   3    0.54    0.09
  -9   1  -3    0.04    0.09
  -9   1  -3   -0.05    0.08
   9  -1   3   -0.14    0.21
   9  -1   3   -0.08    0.10
   9  -1   3   -0.06    0.08
 -10   1  -3    0.20    0.07
 -10   1  -3    0.32    0.09
  10  -1   3    0.16    0.07
  10  -1   3    0.12    0.12
  10   0  -3    0.31    0.14
 -10   0   3    0.03    0.07
 -10   0   3    0.19    0.08
   9   0  -3    3.06    0.21
   9   0  -3    3.84    0.31
   9   0  -3    2.98    0.30
  -9   0   3    3.42    0.21
  -9   0   3    3.00    0.21
  -9   0   3    3.22    0.22
   8   0  -3    0.22    0.15
   8   0  -3    0.11    0.11
   8   0  -3    0.03    0.23
   8   0  -3   -0.22    0.09
   8   0  -3   -0.01    0.13
   8   0  -3    0.11    0.18
  -8   0   3   -0.12    0.09
  -8   0   3    0.01    0.35
  -8   0   3    0.08    0.09
  -8   0   3    0.03    0.08
   7   0  -3    0.96    0.14
   7   0  -3    0.93    0.17
   7   0  -3    0.93    0.14
   7   0  -3    1.21    0.17
   7   0  -3    0.85    0.13
   7   0  -3    0.99    0.12
   7   0  -3    0.77    0.11
   7   0  -3    1.07    0.16
   7   0  -3    0.90    0.14
  -7   0   3    0.84    0.13
  -7   0   3    1.40    0.16
  -7   0   3    1.22    0.16
  -7   0   3    1.13    0.16
   6   0  -3    1.32    0.16
   6   0  -3    0.96    0.16
   6   0  -3    1.25    0.17
   6   0  -3    1.36    0.13
   6   0  -3    1.16    0.13
   6   0  -3    0.99    0.14
   6   0  -3    1.19    0.12
  -6   0   3    1.10    0.22
  -6   0   3    1.16    0.16
  -6   0   3    1.08    0.14
   5   0  -3   13.21    0.46
   5   0  -3   14.13    0.46
   5   0  -3   12.90    0.42
   5   0  -3   13.08    0.44
   5   0  -3   13.85    0.42
   5   0  -3   13.22    0.47
   5   0  -3   13.66    0.45
  -5   0   3   13.07    0.40
  -5   0   3   13.35    0.44
  -5   0   3   13.06    0.47
  -5   0   3   12.91    0.46
  -5   0   3   13.08    0.46
  -5   0   3   13.38    0.46
  -5   0   3   13.23    0.41
   4   0  -3    0.23    0.06
   4   0  -3    0.24    0.05
   4   0  -3    0.23    0.08
   4   0  -3    0.26    0.05
  -4   0   3    0.25    0.05
  -4   0   3    0.38    0.07
  -4   0   3    0.30    0.08
  -4   0   3    0.29    0.04
  -4   0   3    0.24    0.05
  -4   0   3    0.33    0.06
   3   0  -3    3.80    0.15
   3   0  -3    3.67    0.16
   3   0  -3    3.80    0.16
   3   0  -3    3.66    0.20
  -3   0   3    4.06    0.16
  -3   0   3    3.74    0.16
  -3   0   3    3.66    0.14
   2   0  -3  138.88    3.68
   2   0  -3  130.86    3.68
   2   0  -3  145.18    3.68
  -2   0   3  145.22    3.69
   1   0  -3   36.98    0.99
   1   0  -3   38.44    1.00
   1   0  -3   36.63    0.99
   1   0  -3   35.83    0.98
   1   0  -3   36.91    0.98
  -1   0   3   37.13    0.99
  -1   0   3   38.49    1.00
  -1   0   3   36.27    0.99
   0   0  -3   28.31    0.80
   0   0  -3   28.78    0.80
   0   0  -3   31.20    0.80
   0   0  -3   29.61    0.80
   0   0   3   30.73    0.81
   0   0   3   29.08    0.80
   0   0   3   30.82    0.81
   0   0   3   30.28    0.79
   1   0   3  113.71    2.99
  -2   0  -3    0.25    0.05
  -2   0  -3    0.28    0.05
  -2   0  -3    0.28    0.04
  -2   0  -3    0.27    0.04
   2   0   3    0.27    0.04
   2   0   3    0.17    0.03
   2   0   3    0.25    0.05
   2   0   3    0.23    0.04
  -3   0  -3   31.66    0.86
  -3   0  -3   31.11    0.85
  -3   0  -3   30.77    0.87
  -3   0  -3   31.47    0.87
  -3   0  -3   32.04    0.87
   3   0   3   31.90    0.89
   3   0   3   31.84    0.88
   3   0   3   31.99    0.87
   3   0   3   32.51    0.88
  -4   0  -3    5.66    0.21
  -4   0  -3    5.20    0.19
  -4   0  -3    5.29    0.19
  -4   0  -3    5.12    0.23
  -4   0  -3    5.40    0.21
  -4   0  -3    5.31    0.20
   4   0   3    5.58    0.23
   4   0   3    5.68    0.22
   4   0   3    5.46    0.20
  -5   0  -3    0.63    0.13
  -5   0  -3    0.56    0.08
  -5   0  -3    0.62    0.10
  -5   0  -3    0.65    0.14
  -5   0  -3    0.41    0.06
  -5   0  -3    0.55    0.07
  -5   0  -3    0.53    0.10
  -5   0  -3    0.60    0.08
   5   0   3    0.51    0.07
   5   0   3    0.52    0.09
   5   0   3    0.60    0.10
   5   0   3    0.55    0.16
   5   0   3    0.59    0.09
  -6   0  -3    4.37    0.21
  -6   0  -3    4.14    0.27
  -6   0  -3    4.27    0.24
  -6   0  -3    3.94    0.22
  -6   0  -3    4.00    0.25
   6   0   3    3.89    0.20
   6   0   3    4.14    0.23
   6   0   3    4.24    0.22
   6   0   3    4.22    0.24
   6   0   3    4.42    0.26
   6   0   3    4.28    0.19
  -7   0  -3    1.27    0.18
  -7   0  -3    1.18    0.17
  -7   0  -3    1.47    0.18
  -7   0  -3    1.22    0.16
  -7   0  -3    0.77    0.13
   7   0   3    1.19    0.17
   7   0   3    1.08    0.13
   7   0   3    0.95    0.14
   7   0   3    1.11    0.17
   7   0   3    1.44    0.16
   7   0   3    1.34    0.16
   7   0   3    1.49    0.22
  -8   0  -3    1.19    0.18
  -8   0  -3    0.99    0.14
  -8   0  -3    1.00    0.16
  -8   0  -3    1.27    0.17
   8   0   3    1.35    0.21
   8   0   3    1.06    0.17
   8   0   3    0.87    0.13
   8   0   3    1.13    0.15
   8   0   3    0.77    0.23
   8   0   3    0.91    0.14
  -9   0  -3    2.72    0.22
  -9   0  -3    2.67    0.20
   9   0   3    2.44    0.28
   9   0   3    2.68    0.25
   9   0   3    2.51    0.19
 -10   0  -3    0.61    0.09
 -10   0  -3    0.41    0.09
  10   0   3    0.52    0.08
  10  -1  -3   -0.22    0.14
  10  -1  -3   -0.11    0.11
  10  -1  -3    0.09    0.15
 -10   1   3   -0.01    0.07
 -10   1   3   -0.01    0.07
   9  -1  -3    0.91    0.15
   9  -1  -3    1.21    0.16
   9  -1  -3    1.22    0.18
  -9   1   3    1.02    0.13
  -9   1   3    0.87    0.12
  -9   1   3    1.11    0.16
   8  -1  -3    5.15    0.39
   8  -1  -3    3.86    0.32
   8  -1  -3    3.92    0.22
   8  -1  -3    3.92    0.27
   8  -1  -3    3.87    0.28
  -8   1   3    3.88    0.23
  -8   1   3    3.93    0.23
  -8   1   3    4.03    0.23
   7  -1  -3    2.20    0.18
   7  -1  -3    2.21    0.20
   7  -1  -3    2.53    0.24
   7  -1  -3    2.50    0.22
   7  -1  -3    1.70    0.24
   7  -1  -3    2.47    0.18
   7  -1  -3    1.90    0.23
   7  -1  -3    2.26    0.25
  -7   1   3    2.04    0.18
  -7   1   3    1.88    0.20
  -7   1   3    1.45    0.19
  -7   1   3    1.89    0.18
  -7   1   3    2.19    0.19
   6  -1  -3    1.61    0.14
   6  -1  -3    1.65    0.17
   6  -1  -3    2.13    0.19
   6  -1  -3    1.90    0.16
   6  -1  -3    2.06    0.18
   6  -1  -3    2.08    0.23
   6  -1  -3    1.81    0.17
   6  -1  -3    1.98    0.16
  -6   1   3    1.74    0.17
  -6   1   3    2.10    0.18
  -6   1   3    2.06    0.19
  -6   1   3    1.73    0.19
   5  -1  -3    2.74    0.14
   5  -1  -3    2.54    0.17
   5  -1  -3    2.68    0.17
   5  -1  -3    2.31    0.16
   5  -1  -3    2.56    0.14
   5  -1  -3    2.18    0.27
   5  -1  -3    2.62    0.20
   5  -1  -3    2.42    0.15
  -5   1   3    2.48    0.16
  -5   1   3    2.61    0.19
  -5   1   3    2.44    0.20
  -5   1   3    2.53    0.15
  -5   1   3    2.18    0.21
  -5   1   3    2.52    0.14
  -5   1   3    2.60    0.18
  -5   1   3    2.53    0.23
  -5   1   3    2.57    0.16
  -5   1   3    2.63    0.15
   4  -1  -3   24.97    0.74
   4  -1  -3   24.54    0.70
   4  -1  -3   24.16    0.72
   4  -1  -3   23.88    0.72
  -4   1   3   24.32    0.69
  -4   1   3   24.49    0.66
  -4   1   3   24.90    0.69
  -4   1   3   25.39    0.73
  -4   1   3   23.88    0.71
   3  -1  -3    0.69    0.10
   3  -1  -3    0.68    0.07
   3  -1  -3    0.71    0.09
   3  -1  -3    0.77    0.09
  -3   1   3    0.59    0.09
  -3   1   3    0.72    0.06
  -3   1   3    0.76    0.09
  -3   1   3    0.73    0.09
   2  -1  -3    6.82    0.22
   2  -1  -3    6.20    0.21
   2  -1  -3    6.48    0.22
  -2   1   3    6.84    0.23
  -2   1   3    6.06    0.23
  -2   1   3    6.94    0.20
  -2   1   3    7.14    0.22
   1  -1  -3   28.10    0.77
   1  -1  -3   29.73    0.78
   1  -1  -3   28.81    0.78
  -1   1   3   28.66    0.78
  -1   1   3   29.68    0.78
  -1   1   3   29.29    0.77
  -1   1   3   26.34    0.77
   0  -1  -3    3.30    0.11
   0  -1  -3    3.02    0.12
   0  -1  -3    3.20    0.11
   0  -1  -3    3.12    0.11
   0  -1  -3    3.14    0.11
   0   1   3    3.37    0.11
   0   1   3    3.28    0.11
   0   1   3    3.27    0.11
   0   1   3    3.19    0.11
  -1  -1  -3   35.82    0.92
  -1  -1  -3   33.77    0.92
  -1  -1  -3   34.18    0.92
   1   1   3   31.52    0.92
   1   1   3   35.70    0.93
   1   1   3   34.06    0.92
   1   1   3   35.31    0.92
  -2  -1  -3   28.04    0.77
  -2  -1  -3   28.58    0.78
  -2  -1  -3   29.10    0.78
  -2  -1  -3   29.40    0.78
   2   1   3   28.30    0.80
   2   1   3   28.66    0.78
   2   1   3   28.68    0.78
   2   1   3   29.18    0.79
  -3  -1  -3   42.12    1.17
  -3  -1  -3   42.79    1.17
  -3  -1  -3   42.33    1.16
  -3  -1  -3   43.09    1.16
  -3  -1  -3   44.81    1.17
   3   1   3   43.70    1.19
   3   1   3   44.13    1.16
   3   1   3   43.95    1.19
   3   1   3   43.51    1.17
  -4  -1  -3  101.40    2.58
  -4  -1  -3   98.04    2.53
  -4  -1  -3   92.21    2.55
  -4  -1  -3   95.81    2.54
  -4  -1  -3   92.88    2.54
  -4  -1  -3   92.07    2.53
   4   1   3   97.21    2.58
   4   1   3   98.55    2.54
   4   1   3   93.63    2.56
  -5  -1  -3   16.48    0.56
  -5  -1  -3   16.77    0.51
  -5  -1  -3   17.56    0.51
  -5  -1  -3   16.99    0.49
  -5  -1  -3   15.26    0.56
  -5  -1  -3   16.41    0.51
  -5  -1  -3   17.07    0.56
   5   1   3   17.15    0.51
   5   1   3   17.19    0.51
   5   1   3   17.26    0.55
   5   1   3   17.22    0.54
  -6  -1  -3    4.52    0.24
  -6  -1  -3    3.95    0.20
  -6  -1  -3    4.19    0.22
  -6  -1  -3    3.82    0.48
  -6  -1  -3    4.29    0.25
  -6  -1  -3    4.10    0.20
   6   1   3    4.16    0.33
   6   1   3    4.20    0.19
   6   1   3    4.45    0.28
   6   1   3    4.23    0.19
   6   1   3    4.44    0.24
   6   1   3    4.05    0.22
  -7  -1  -3    0.41    0.10
  -7  -1  -3    0.35    0.09
  -7  -1  -3    0.26    0.08
  -7  -1  -3    0.32    0.15
  -7  -1  -3    0.31    0.11
  -7  -1  -3    0.33    0.12
   7   1   3    0.47    0.08
   7   1   3    0.08    0.11
   7   1   3    0.32    0.08
   7   1   3    0.42    0.08
   7   1   3    0.15    0.17
   7   1   3    0.29    0.16
   7   1   3    0.45    0.11
  -8  -1  -3   10.08    0.40
  -8  -1  -3    9.92    0.41
  -8  -1  -3    9.89    0.40
  -8  -1  -3   10.14    0.39
   8   1   3   10.32    0.39
   8   1   3    9.47    0.45
   8   1   3    9.94    0.37
   8   1   3   10.39    0.43
   8   1   3   10.23    0.43
   8   1   3   10.15    0.51
   8   1   3    9.46    0.44
  -9  -1  -3    2.69    0.21
  -9  -1  -3    2.15    0.31
  -9  -1  -3    2.49    0.20
   9   1   3    2.47    0.26
   9   1   3    2.20    0.30
   9   1   3    2.54    0.19
   9   1   3    2.21    0.31
   9   1   3    2.13    0.28
 -10  -1  -3    0.02    0.07
 -10  -1  -3    0.05    0.08
  10   1   3   -0.03    0.19
  10   1   3    0.08    0.07
  10   1   3    0.44    0.20
   9  -2  -3    8.74    0.36
   9  -2  -3    8.74    0.33
   9  -2  -3    8.38    0.39
  -9   2   3    8.90    0.35
  -9   2   3    8.93    0.33
  -9   2   3    8.64    0.34
   8  -2  -3    3.09    0.23
   8  -2  -3    3.28    0.27
   8  -2  -3    3.19    0.19
  -8   2   3    3.02    0.20
  -8   2   3    3.48    0.21
  -8   2   3    3.13    0.21
   7  -2  -3   25.25    0.82
   7  -2  -3   24.67    0.78
   7  -2  -3   24.62    0.80
   7  -2  -3   25.95    0.80
   7  -2  -3   26.06    0.80
  -7   2   3   24.58    0.78
  -7   2   3   25.52    0.79
  -7   2   3   24.98    0.79
  -7   2   3   24.12    0.82
   6  -2  -3    4.11    0.25
   6  -2  -3    4.38    0.23
   6  -2  -3    4.27    0.22
   6  -2  -3    4.71    0.24
   6  -2  -3    4.48    0.27
   6  -2  -3    3.91    0.27
   6  -2  -3    4.08    0.23
   6  -2  -3    4.22    0.25
   6  -2  -3    4.29    0.25
  -6   2   3    3.83    0.24
  -6   2   3    4.34    0.25
  -6   2   3    3.98    0.28
  -6   2   3    4.28    0.25
  -6   2   3    4.11    0.20
  -6   2   3    4.11    0.23
  -6   2   3    4.57    0.25
  -6   2   3    4.25    0.23
   5  -2  -3    1.94    0.18
   5  -2  -3    1.86    0.17
   5  -2  -3    2.09    0.21
   5  -2  -3    1.86    0.14
   5  -2  -3    1.96    0.15
   5  -2  -3    1.91    0.14
   5  -2  -3    1.83    0.16
   5  -2  -3    1.95    0.16
  -5   2   3    2.09    0.13
  -5   2   3    1.80    0.13
  -5   2   3    1.73    0.14
  -5   2   3    2.03    0.20
  -5   2   3    2.17    0.21
  -5   2   3    1.85    0.14
  -5   2   3    1.84    0.13
   4  -2  -3    3.18    0.18
   4  -2  -3    3.15    0.17
   4  -2  -3    3.16    0.16
   4  -2  -3    3.09    0.16
  -4   2   3    3.35    0.15
  -4   2   3    3.19    0.14
  -4   2   3    3.10    0.15
  -4   2   3    3.32    0.15
  -4   2   3    3.28    0.18
  -4   2   3    3.26    0.16
   3  -2  -3   25.12    0.70
   3  -2  -3   23.80    0.69
   3  -2  -3   22.95    0.69
  -3   2   3   24.41    0.69
  -3   2   3   24.00    0.68
  -3   2   3   25.14    0.71
   2  -2  -3    7.40    0.25
   2  -2  -3    7.97    0.25
   2  -2  -3    7.03    0.24
  -2   2   3    7.46    0.24
  -2   2   3    7.27    0.23
  -2   2   3    7.47    0.24
  -2   2   3    7.71    0.25
   1  -2  -3   19.63    0.54
   1  -2  -3   19.48    0.54
   1  -2  -3   18.86    0.54
  -1   2   3   19.78    0.53
  -1   2   3   19.19    0.54
  -1   2   3   19.75    0.55
  -1   2   3   19.10    0.54
   0  -2  -3    2.55    0.09
   0  -2  -3    2.44    0.10
   0  -2  -3    2.41    0.11
   0  -2  -3    2.51    0.09
   0   2   3    2.29    0.11
   0   2   3    2.47    0.09
   0   2   3    2.44    0.09
   0   2   3    2.55    0.09
   0   2   3    2.57    0.11
  -1  -2  -3    0.42    0.03
  -1  -2  -3    0.43    0.05
  -1  -2  -3    0.41    0.03
  -1  -2  -3    0.42    0.05
  -1  -2  -3    0.38    0.06
   1   2   3    0.37    0.04
   1   2   3    0.38    0.05
   1   2   3    0.47    0.05
   1   2   3    0.33    0.04
  -2  -2  -3    2.70    0.11
  -2  -2  -3    2.59    0.12
  -2  -2  -3    2.70    0.11
  -2  -2  -3    2.69    0.11
  -2  -2  -3    2.60    0.08
   2   2   3    2.77    0.12
   2   2   3    2.70    0.12
   2   2   3    2.57    0.10
   2   2   3    2.77    0.09
   2   2   3    2.61    0.11
  -3  -2  -3    0.20    0.04
  -3  -2  -3    0.16    0.04
  -3  -2  -3    0.22    0.03
  -3  -2  -3    0.29    0.04
   3   2   3    0.26    0.06
   3   2   3    0.21    0.04
   3   2   3    0.27    0.03
   3   2   3    0.26    0.05
  -4  -2  -3   67.76    1.80
  -4  -2  -3   65.64    1.80
  -4  -2  -3   68.15    1.78
  -4  -2  -3   68.17    1.81
   4   2   3   65.89    1.83
   4   2   3   67.80    1.83
   4   2   3   68.37    1.84
  -5  -2  -3    5.00    0.20
  -5  -2  -3    5.28    0.20
  -5  -2  -3    5.28    0.22
  -5  -2  -3    5.13    0.26
  -5  -2  -3    5.41    0.26
  -5  -2  -3    5.10    0.23
  -5  -2  -3    5.13    0.29
  -5  -2  -3    5.31    0.28
   5   2   3    5.18    0.20
   5   2   3    5.16    0.24
   5   2   3    5.17    0.23
   5   2   3    5.01    0.21
  -6  -2  -3    0.99    0.13
  -6  -2  -3    1.12    0.14
  -6  -2  -3    0.86    0.15
  -6  -2  -3    1.03    0.12
  -6  -2  -3    1.01    0.17
  -6  -2  -3    1.04    0.13
  -6  -2  -3    0.92    0.15
   6   2   3    1.11    0.11
   6   2   3    1.07    0.15
   6   2   3    1.15    0.13
   6   2   3    1.24    0.11
  -7  -2  -3    0.26    0.09
  -7  -2  -3    0.30    0.08
  -7  -2  -3    0.28    0.14
  -7  -2  -3    0.12    0.11
  -7  -2  -3    0.15    0.11
   7   2   3    0.18    0.07
   7   2   3    0.20    0.10
   7   2   3    0.21    0.09
   7   2   3   -0.17    0.21
   7   2   3    0.23    0.08
   7   2   3    0.09    0.08
  -8  -2  -3    0.09    0.08
  -8  -2  -3   -0.03    0.10
  -8  -2  -3    0.03    0.09
  -8  -2  -3   -0.02    0.09
  -8  -2  -3    0.13    0.13
   8   2   3    0.05    0.10
   8   2   3    0.10    0.18
   8   2   3    0.07    0.07
   8   2   3    0.08    0.20
   8   2   3    0.28    0.12
   8   2   3    0.10    0.08
  -9  -2  -3    0.33    0.13
  -9  -2  -3    0.24    0.11
  -9  -2  -3    0.38    0.11
   9   2   3    0.39    0.10
   9   2   3    0.56    0.15
   9   2   3    0.10    0.11
   9   2   3    0.16    0.24
   9   2   3    0.37    0.17
 -10  -2  -3    0.30    0.09
 -10  -2  -3    0.15    0.08
  10   2   3    0.13    0.16
  10   2   3    0.31    0.10
   9  -3  -3   -0.06    0.15
   9  -3  -3    0.06    0.10
   9  -3  -3    0.11    0.09
  -9   3   3   -0.13    0.08
  -9   3   3   -0.11    0.08
  -9   3   3   -0.03    0.09
   8  -3  -3    1.65    0.19
   8  -3  -3    1.54    0.17
   8  -3  -3    1.78    0.25
  -8   3   3    1.72    0.21
  -8   3   3    1.67    0.18
  -8   3   3    1.74    0.21
   7  -3  -3    5.15    0.27
   7  -3  -3    5.04    0.29
   7  -3  -3    5.08    0.25
  -7   3   3    5.43    0.28
  -7   3   3    5.21    0.30
  -7   3   3    5.29    0.26
  -7   3   3    5.29    0.27
   6  -3  -3    4.34    0.26
   6  -3  -3    4.90    0.26
   6  -3  -3    4.78    0.24
   6  -3  -3    4.80    0.24
  -6   3   3    4.47    0.22
  -6   3   3    4.58    0.24
  -6   3   3    4.73    0.25
  -6   3   3    4.41    0.26
  -6   3   3    4.52    0.26
  -6   3   3    4.67    0.24
  -6   3   3    4.14    0.26
  -6   3   3    4.50    0.21
  -6   3   3    4.61    0.26
   5  -3  -3    1.19    0.16
   5  -3  -3    0.75    0.16
   5  -3  -3    1.06    0.17
   5  -3  -3    0.85    0.12
   5  -3  -3    1.01    0.13
   5  -3  -3    1.15    0.14
   5  -3  -3    1.04    0.14
   5  -3  -3    1.08    0.12
   5  -3  -3    0.88    0.13
  -5   3   3    1.13    0.11
  -5   3   3    0.77    0.13
  -5   3   3    0.77    0.15
  -5   3   3    0.98    0.12
  -5   3   3    1.01    0.11
  -5   3   3    1.01    0.13
  -5   3   3    1.15    0.14
  -5   3   3    1.07    0.27
   4  -3  -3    1.97    0.13
   4  -3  -3    1.76    0.14
   4  -3  -3    1.76    0.13
   4  -3  -3    1.63    0.12
   4  -3  -3    1.22    0.17
   4  -3  -3    1.89    0.19
   4  -3  -3    1.51    0.15
   4  -3  -3    1.82    0.18
   4  -3  -3    2.08    0.20
   4  -3  -3    1.58    0.17
  -4   3   3    1.59    0.17
  -4   3   3    1.86    0.12
  -4   3   3    1.60    0.11
  -4   3   3    1.68    0.12
  -4   3   3    1.57    0.14
   3  -3  -3    7.69    0.24
   3  -3  -3    7.10    0.26
   3  -3  -3    7.38    0.27
   3  -3  -3    7.57    0.27
   3  -3  -3    7.07    0.29
  -3   3   3    7.58    0.24
  -3   3   3    8.07    0.28
  -3   3   3    6.43    0.29
  -3   3   3    7.86    0.27
   2  -3  -3    0.12    0.04
   2  -3  -3    0.08    0.04
   2  -3  -3    0.13    0.03
  -2   3   3    0.13    0.05
  -2   3   3    0.09    0.04
  -2   3   3    0.10    0.06
  -2   3   3    0.10    0.04
   1  -3  -3   77.41    2.06
   1  -3  -3   77.03    2.09
   1  -3  -3   80.93    2.09
  -1   3   3   80.36    2.10
  -1   3   3   79.90    2.08
  -1   3   3   80.39    2.09
  -1   3   3   75.46    2.10
   0  -3  -3   13.45    0.38
   0  -3  -3   13.90    0.38
   0  -3  -3   12.63    0.37
   0  -3  -3   13.54    0.40
   0   3   3   13.03    0.38
   0   3   3   13.48    0.37
   0   3   3   14.00    0.37
   0   3   3   14.04    0.39
   0   3   3   13.59    0.41
  -1  -3  -3   39.89    1.05
  -1  -3  -3   38.07    1.05
  -1  -3  -3   36.17    1.07
  -1  -3  -3   40.69    1.09
   1   3   3   40.39    1.07
   1   3   3   41.45    1.04
   1   3   3   40.04    1.09
   1   3   3   39.41    1.05
   1   3   3   41.71    1.07
  -2  -3  -3   14.96    0.42
  -2  -3  -3   15.12    0.42
  -2  -3  -3   14.30    0.43
  -2  -3  -3   14.35    0.44
   2   3   3   15.08    0.41
   2   3   3   15.25    0.43
   2   3   3   14.42    0.41
   2   3   3   14.54    0.43
  -3  -3  -3    4.61    0.19
  -3  -3  -3    4.97    0.17
  -3  -3  -3    5.01    0.18
  -3  -3  -3    4.81    0.17
  -3  -3  -3    4.52    0.20
   3   3   3    4.91    0.15
   3   3   3    5.07    0.19
   3   3   3    4.59    0.19
   3   3   3    4.88    0.16
  -4  -3  -3   20.80    0.60
  -4  -3  -3   21.91    0.64
  -4  -3  -3   20.61    0.60
  -4  -3  -3   20.77    0.61
  -4  -3  -3   21.61    0.64
   4   3   3   21.21    0.60
   4   3   3   20.83    0.63
   4   3   3   21.39    0.66
   4   3   3   20.78    0.61
  -5  -3  -3    0.49    0.16
  -5  -3  -3    0.60    0.12
  -5  -3  -3    0.43    0.07
  -5  -3  -3    0.64    0.11
  -5  -3  -3    0.60    0.11
  -5  -3  -3    0.47    0.08
  -5  -3  -3    0.51    0.07
  -5  -3  -3    0.56    0.09
  -5  -3  -3    0.32    0.15
   5   3   3    0.36    0.08
   5   3   3    0.43    0.07
   5   3   3    0.53    0.07
   5   3   3    0.54    0.12
  -6  -3  -3    9.08    0.32
  -6  -3  -3    8.92    0.35
  -6  -3  -3    9.21    0.35
  -6  -3  -3    9.23    0.40
  -6  -3  -3    9.07    0.41
  -6  -3  -3    9.87    0.33
  -6  -3  -3    9.31    0.35
   6   3   3    9.44    0.38
   6   3   3    9.37    0.33
   6   3   3    9.01    0.32
   6   3   3    9.55    0.36
  -7  -3  -3   14.05    0.49
  -7  -3  -3   13.98    0.51
  -7  -3  -3   13.43    0.50
  -7  -3  -3   13.96    0.50
   7   3   3   14.10    0.46
   7   3   3   14.35    0.51
   7   3   3   13.97    0.48
   7   3   3   14.57    0.55
  -8  -3  -3    2.10    0.22
  -8  -3  -3    2.01    0.20
  -8  -3  -3    2.28    0.20
  -8  -3  -3    2.19    0.18
  -8  -3  -3    2.06    0.19
   8   3   3    2.14    0.22
   8   3   3    2.17    0.17
   8   3   3    2.06    0.21
   8   3   3    2.40    0.19
   8   3   3    2.47    0.32
  -9  -3  -3    0.08    0.15
  -9  -3  -3    0.04    0.11
  -9  -3  -3    0.20    0.11
   9   3   3    0.21    0.16
   9   3   3    0.21    0.09
   9   3   3    0.14    0.16
   9   3   3    0.07    0.13
   9   3   3   -0.02    0.08
 -10  -3  -3    0.21    0.09
 -10  -3  -3    0.32    0.08
  10   3   3    0.07    0.14
  10   3   3    0.16    0.08
  10   3   3    0.16    0.18
   9  -4  -3   -0.01    0.08
   9  -4  -3    0.01    0.07
   9  -4  -3   -0.09    0.20
  -9   4   3    0.22    0.09
  -9   4   3    0.09    0.08
  -9   4   3    0.08    0.10
   8  -4  -3   31.32    0.97
   8  -4  -3   31.23    0.94
   8  -4  -3   30.42    0.93
  -8   4   3   30.97    0.93
  -8   4   3   32.02    0.94
  -8   4   3   31.84    1.04
   7  -4  -3    7.94    0.33
   7  -4  -3    8.12    0.34
   7  -4  -3    8.12    0.39
  -7   4   3    7.90    0.36
  -7   4   3    8.26    0.33
  -7   4   3    7.76    0.33
  -7   4   3    8.17    0.34
  -7   4   3    7.99    0.39
   6  -4  -3    3.57    0.25
   6  -4  -3    3.46    0.22
   6  -4  -3    4.06    0.23
   6  -4  -3    3.89    0.22
  -6   4   3    3.76    0.19
  -6   4   3    3.71    0.27
  -6   4   3    3.93    0.28
  -6   4   3    3.98    0.25
  -6   4   3    3.81    0.25
  -6   4   3    3.84    0.24
  -6   4   3    3.62    0.22
  -6   4   3    3.92    0.26
   5  -4  -3    2.52    0.17
   5  -4  -3    2.23    0.22
   5  -4  -3    2.51    0.20
  -5   4   3    2.30    0.15
  -5   4   3    2.44    0.24
  -5   4   3    2.70    0.18
  -5   4   3    2.39    0.14
  -5   4   3    2.65    0.18
  -5   4   3    2.55    0.18
   4  -4  -3   11.84    0.42
   4  -4  -3   11.61    0.41
   4  -4  -3   12.01    0.40
   4  -4  -3   11.25    0.42
   4  -4  -3   11.44    0.44
   4  -4  -3   10.77    0.40
   4  -4  -3   11.00    0.40
  -4   4   3   12.01    0.37
  -4   4   3   12.20    0.51
  -4   4   3   11.28    0.40
  -4   4   3   11.01    0.46
  -4   4   3   11.37    0.39
  -4   4   3   11.55    0.39
  -4   4   3   11.77    0.37
  -4   4   3   11.41    0.43
   3  -4  -3   25.07    0.76
   3  -4  -3   26.28    0.78
   3  -4  -3   25.90    0.76
  -3   4   3   26.37    0.77
  -3   4   3   25.89    0.76
  -3   4   3   26.09    0.74
  -3   4   3   26.99    0.74
   2  -4  -3    2.41    0.13
   2  -4  -3    2.34    0.13
   2  -4  -3    3.06    0.19
  -2   4   3    2.60    0.14
  -2   4   3    2.66    0.13
  -2   4   3    2.36    0.13
  -2   4   3    2.39    0.16
  -2   4   3    2.56    0.11
   1  -4  -3    0.14    0.04
   1  -4  -3    0.11    0.04
  -1   4   3    0.21    0.05
  -1   4   3    0.16    0.08
  -1   4   3    0.19    0.05
  -1   4   3    0.23    0.05
   0  -4  -3    1.08    0.07
   0  -4  -3    1.14    0.09
   0  -4  -3    1.13    0.07
   0  -4  -3    1.05    0.08
   0   4   3    1.07    0.08
   0   4   3    1.12    0.06
   0   4   3    1.13    0.05
   0   4   3    1.06    0.05
   0   4   3    1.16    0.10
  -1  -4  -3   17.75    0.50
  -1  -4  -3   18.43    0.54
   1   4   3   18.47    0.51
   1   4   3   18.30    0.50
   1   4   3   17.47    0.49
   1   4   3   18.09    0.54
  -2  -4  -3    6.05    0.20
  -2  -4  -3    5.95    0.22
   2   4   3    5.71    0.19
   2   4   3    6.03    0.21
   2   4   3    5.79    0.18
   2   4   3    6.01    0.21
  -3  -4  -3    4.39    0.18
  -3  -4  -3    4.39    0.19
  -3  -4  -3    4.01    0.16
  -3  -4  -3    4.28    0.20
   3   4   3    4.42    0.19
   3   4   3    4.40    0.18
   3   4   3    4.04    0.15
   3   4   3    4.23    0.14
  -4  -4  -3    7.74    0.30
  -4  -4  -3    8.06    0.26
  -4  -4  -3    8.47    0.27
  -4  -4  -3    8.17    0.29
  -4  -4  -3    8.20    0.30
   4   4   3    8.04    0.30
   4   4   3    8.44    0.26
   4   4   3    7.99    0.27
   4   4   3    8.52    0.30
  -5  -4  -3    4.43    0.29
  -5  -4  -3    5.16    0.23
  -5  -4  -3    5.25    0.28
  -5  -4  -3    5.07    0.20
  -5  -4  -3    4.87    0.20
  -5  -4  -3    4.72    0.24
  -5  -4  -3    4.80    0.26
  -5  -4  -3    5.01    0.22
  -5  -4  -3    4.85    0.26
   5   4   3    5.26    0.24
   5   4   3    4.93    0.23
   5   4   3    4.87    0.24
   5   4   3    4.98    0.19
  -6  -4  -3    3.38    0.19
  -6  -4  -3    3.38    0.24
  -6  -4  -3    3.33    0.20
  -6  -4  -3    3.20    0.20
  -6  -4  -3    3.77    0.26
  -6  -4  -3    3.00    0.21
   6   4   3    3.34    0.21
   6   4   3    3.49    0.20
   6   4   3    3.27    0.16
   6   4   3    3.49    0.17
  -7  -4  -3   -0.08    0.10
  -7  -4  -3    0.00    0.07
  -7  -4  -3   -0.03    0.08
  -7  -4  -3    0.22    0.11
  -7  -4  -3   -0.15    0.16
  -7  -4  -3   -0.02    0.13
   7   4   3    0.03    0.11
   7   4   3    0.17    0.09
   7   4   3    0.12    0.08
   7   4   3    0.17    0.06
  -8  -4  -3   -0.04    0.09
  -8  -4  -3    0.20    0.11
  -8  -4  -3   -0.09    0.10
  -8  -4  -3    0.09    0.07
  -8  -4  -3    0.01    0.08
   8   4   3    0.18    0.17
   8   4   3    0.05    0.10
   8   4   3    0.15    0.08
   8   4   3    0.25    0.10
   8   4   3   -0.05    0.08
  -9  -4  -3    0.36    0.11
  -9  -4  -3    0.38    0.11
  -9  -4  -3    0.32    0.09
  -9  -4  -3    0.35    0.12
   9   4   3    0.50    0.13
   9   4   3    0.41    0.10
   9   4   3    0.19    0.10
   9   4   3    0.09    0.14
 -10  -4  -3    0.09    0.09
 -10  -4  -3   -0.03    0.07
 -10  -4  -3    0.06    0.11
  10   4   3    0.13    0.11
  10   4   3    0.00    0.08
  10   4   3    0.12    0.17
   9  -5  -3    1.57    0.13
   9  -5  -3    1.62    0.14
  -9   5   3    1.60    0.21
  -9   5   3    1.54    0.14
  -9   5   3    1.38    0.19
   8  -5  -3    0.11    0.09
   8  -5  -3    0.16    0.17
   8  -5  -3   -0.12    0.08
  -8   5   3   -0.05    0.10
  -8   5   3   -0.26    0.13
  -8   5   3    0.06    0.08
   7  -5  -3    2.51    0.37
   7  -5  -3    2.27    0.26
   7  -5  -3    2.35    0.17
   7  -5  -3    1.92    0.17
  -7   5   3    2.18    0.19
  -7   5   3    2.06    0.23
  -7   5   3    2.45    0.20
  -7   5   3    2.48    0.27
  -7   5   3    2.08    0.17
   6  -5  -3   18.31    0.61
   6  -5  -3   18.65    0.64
   6  -5  -3   18.75    0.62
   6  -5  -3   19.63    0.64
  -6   5   3   18.70    0.62
  -6   5   3   19.03    0.58
  -6   5   3   18.99    0.65
  -6   5   3   18.10    0.69
  -6   5   3   17.82    0.66
  -6   5   3   18.51    0.60
  -6   5   3   18.50    0.61
   5  -5  -3    2.02    0.16
   5  -5  -3    1.85    0.18
   5  -5  -3    2.16    0.16
   5  -5  -3    1.64    0.15
   5  -5  -3    1.68    0.20
  -5   5   3    1.79    0.26
  -5   5   3    1.89    0.14
  -5   5   3    1.73    0.22
  -5   5   3    2.06    0.13
  -5   5   3    2.00    0.18
  -5   5   3    2.02    0.18
  -5   5   3    1.68    0.17
   4  -5  -3    0.68    0.15
   4  -5  -3    0.68    0.18
   4  -5  -3    1.10    0.14
   4  -5  -3    0.72    0.11
   4  -5  -3    0.90    0.12
   4  -5  -3    0.89    0.13
   4  -5  -3    0.62    0.09
   4  -5  -3    0.65    0.11
  -4   5   3    0.78    0.09
  -4   5   3    0.57    0.08
  -4   5   3    0.73    0.11
  -4   5   3    0.78    0.09
  -4   5   3    0.80    0.11
  -4   5   3    0.96    0.19
   3  -5  -3   20.60    0.64
   3  -5  -3   19.91    0.64
   3  -5  -3   20.17    0.65
   3  -5  -3   20.91    0.65
   3  -5  -3   19.54    0.62
   3  -5  -3   20.84    0.63
  -3   5   3   20.68    0.60
  -3   5   3   20.36    0.69
  -3   5   3   21.22    0.62
  -3   5   3   20.85    0.63
   2  -5  -3   11.35    0.47
   2  -5  -3   13.54    0.41
  -2   5   3   13.50    0.46
  -2   5   3   12.90    0.38
  -2   5   3   12.49    0.40
  -2   5   3   13.57    0.42
  -2   5   3   12.70    0.39
   1  -5  -3    1.88    0.11
   1  -5  -3    1.75    0.17
   1  -5  -3    1.87    0.12
  -1   5   3    1.91    0.09
  -1   5   3    2.01    0.12
  -1   5   3    2.03    0.13
   0  -5  -3    0.31    0.05
   0  -5  -3    0.24    0.04
   0   5   3    0.40    0.05
   0   5   3    0.37    0.08
   0   5   3    0.44    0.06
  -1  -5  -3    0.53    0.07
  -1  -5  -3    0.51    0.08
   1   5   3    0.60    0.06
   1   5   3    0.57    0.10
   1   5   3    0.49    0.06
   1   5   3    0.62    0.06
  -2  -5  -3    1.07    0.10
   2   5   3    0.94    0.11
   2   5   3    0.99    0.09
   2   5   3    0.98    0.07
   2   5   3    0.95    0.08
  -3  -5  -3    0.10    0.05
  -3  -5  -3    0.13    0.07
   3   5   3    0.17    0.04
   3   5   3    0.12    0.05
   3   5   3    0.11    0.05
   3   5   3    0.16    0.03
  -4  -5  -3   17.76    0.56
  -4  -5  -3   17.79    0.54
  -4  -5  -3   17.02    0.49
  -4  -5  -3   15.92    0.56
  -4  -5  -3   16.84    0.53
   4   5   3   16.73    0.49
   4   5   3   16.21    0.54
   4   5   3   16.84    0.53
   4   5   3   16.50    0.50
  -5  -5  -3    9.53    0.38
  -5  -5  -3    9.68    0.39
  -5  -5  -3    9.56    0.35
  -5  -5  -3    9.36    0.37
  -5  -5  -3    9.36    0.40
  -5  -5  -3    9.16    0.35
  -5  -5  -3    9.54    0.32
  -5  -5  -3    9.44    0.35
   5   5   3    9.77    0.32
   5   5   3    9.75    0.36
   5   5   3    9.90    0.37
   5   5   3    9.49    0.31
  -6  -5  -3    5.30    0.31
  -6  -5  -3    5.70    0.29
  -6  -5  -3    5.90    0.26
  -6  -5  -3    5.60    0.28
  -6  -5  -3    5.60    0.26
   6   5   3    5.63    0.27
   6   5   3    5.45    0.28
   6   5   3    5.77    0.23
   6   5   3    5.37    0.23
  -7  -5  -3    1.70    0.22
  -7  -5  -3    1.94    0.17
  -7  -5  -3    1.77    0.17
  -7  -5  -3    1.59    0.16
  -7  -5  -3    1.49    0.20
  -7  -5  -3    1.72    0.19
  -7  -5  -3    1.49    0.21
   7   5   3    1.82    0.14
   7   5   3    2.05    0.17
   7   5   3    1.86    0.22
   7   5   3    1.98    0.17
  -8  -5  -3    0.70    0.10
  -8  -5  -3    0.40    0.12
  -8  -5  -3    0.57    0.12
  -8  -5  -3    0.64    0.13
  -8  -5  -3    0.58    0.13
  -8  -5  -3    0.77    0.12
   8   5   3    0.81    0.13
   8   5   3    0.99    0.14
   8   5   3    0.56    0.10
   8   5   3    0.67    0.20
   8   5   3    0.66    0.11
  -9  -5  -3    5.76    0.26
  -9  -5  -3    5.78    0.28
  -9  -5  -3    5.71    0.29
  -9  -5  -3    5.51    0.28
   9   5   3    5.63    0.34
   9   5   3    5.87    0.27
   9   5   3    5.93    0.28
   9   5   3    5.91    0.30
 -10  -5  -3    1.41    0.17
 -10  -5  -3    1.13    0.16
 -10  -5  -3    1.15    0.13
  10   5   3    1.41    0.15
  10   5   3    0.98    0.13
   8  -6  -3    0.04    0.08
   8  -6  -3    0.07    0.07
  -8   6   3    0.03    0.08
  -8   6   3    0.46    0.18
  -8   6   3    0.10    0.12
   7  -6  -3    0.30    0.17
   7  -6  -3    0.31    0.17
  -7   6   3    0.56    0.11
  -7   6   3    0.81    0.23
  -7   6   3    0.50    0.18
  -7   6   3    0.44    0.13
   6  -6  -3    2.52    0.28
   6  -6  -3    3.12    0.30
   6  -6  -3    2.75    0.19
   6  -6  -3    2.80    0.18
  -6   6   3    3.29    0.29
  -6   6   3    2.39    0.25
  -6   6   3    2.89    0.18
  -6   6   3    2.65    0.33
  -6   6   3    3.01    0.24
  -6   6   3    2.87    0.21
   5  -6  -3    1.92    0.27
   5  -6  -3    1.36    0.15
   5  -6  -3    1.17    0.20
   5  -6  -3    1.34    0.19
   5  -6  -3    1.34    0.15
   5  -6  -3    1.46    0.18
  -5   6   3    1.86    0.25
  -5   6   3    1.40    0.14
  -5   6   3    1.36    0.12
  -5   6   3    1.41    0.16
  -5   6   3    1.29    0.20
  -5   6   3    1.30    0.18
   4  -6  -3    1.79    0.23
   4  -6  -3    2.05    0.16
   4  -6  -3    1.92    0.17
   4  -6  -3    1.71    0.20
   4  -6  -3    1.85    0.26
   4  -6  -3    1.59    0.19
   4  -6  -3    2.15    0.17
   4  -6  -3    2.21    0.18
  -4   6   3    1.95    0.13
  -4   6   3    1.78    0.16
  -4   6   3    2.12    0.31
  -4   6   3    2.12    0.16
  -4   6   3    2.11    0.16
  -4   6   3    2.00    0.13
   3  -6  -3    1.45    0.20
   3  -6  -3    1.11    0.15
   3  -6  -3    1.13    0.17
   3  -6  -3    1.49    0.17
   3  -6  -3    1.38    0.16
   3  -6  -3    1.30    0.15
   3  -6  -3    1.17    0.13
   3  -6  -3    1.14    0.13
   3  -6  -3    1.12    0.12
  -3   6   3    1.10    0.14
  -3   6   3    1.10    0.10
  -3   6   3    1.16    0.11
  -3   6   3    1.21    0.09
   2  -6  -3   24.86    0.76
   2  -6  -3   24.30    0.75
   2  -6  -3   24.55    0.74
   2  -6  -3   23.25    0.72
   2  -6  -3   24.75    0.74
   2  -6  -3   23.91    0.76
   2  -6  -3   24.75    0.73
   2  -6  -3   23.56    0.72
  -2   6   3   25.46    0.72
  -2   6   3   26.62    0.79
  -2   6   3   24.44    0.73
  -2   6   3   24.91    0.69
  -2   6   3   23.26    0.79
   1  -6  -3   16.67    0.50
   1  -6  -3   17.47    0.51
  -1   6   3   16.64    0.57
  -1   6   3   15.17    0.49
  -1   6   3   16.71    0.47
  -1   6   3   16.37    0.50
  -1   6   3   17.21    0.51
   0  -6  -3   11.18    0.36
   0   6   3   11.70    0.35
   0   6   3   10.97    0.36
  -1  -6  -3    2.85    0.13
   1   6   3    2.61    0.18
   1   6   3    2.84    0.12
   1   6   3    2.72    0.11
   1   6   3    2.49    0.10
  -2  -6  -3   67.72    1.86
   2   6   3   66.06    1.81
   2   6   3   69.56    1.82
   2   6   3   66.71    1.87
  -3  -6  -3   37.46    1.08
   3   6   3   35.91    0.99
   3   6   3   36.75    1.05
   3   6   3   36.57    1.04
   3   6   3   37.78    1.00
  -4  -6  -3   18.83    0.58
  -4  -6  -3   18.57    0.61
  -4  -6  -3   18.65    0.59
  -4  -6  -3   17.96    0.57
  -4  -6  -3   18.51    0.61
  -4  -6  -3   17.83    0.60
   4   6   3   18.62    0.58
   4   6   3   18.15    0.58
   4   6   3   18.75    0.53
   4   6   3   17.21    0.56
  -5  -6  -3    1.45    0.22
  -5  -6  -3    1.87    0.18
  -5  -6  -3    1.70    0.25
  -5  -6  -3    1.89    0.15
  -5  -6  -3    1.64    0.29
  -5  -6  -3    1.95    0.25
  -5  -6  -3    1.70    0.16
  -5  -6  -3    1.68    0.16
   5   6   3    1.84    0.14
   5   6   3    1.61    0.15
   5   6   3    1.47    0.19
   5   6   3    1.83    0.11
  -6  -6  -3    4.56    0.33
  -6  -6  -3    4.83    0.24
  -6  -6  -3    4.60    0.24
  -6  -6  -3    4.86    0.27
  -6  -6  -3    5.13    0.26
  -6  -6  -3    5.17    0.26
  -6  -6  -3    5.18    0.28
   6   6   3    4.65    0.21
   6   6   3    5.49    0.29
   6   6   3    4.75    0.21
   6   6   3    4.85    0.25
  -7  -6  -3   17.74    0.59
  -7  -6  -3   16.66    0.57
  -7  -6  -3   17.12    0.58
  -7  -6  -3   16.49    0.57
  -7  -6  -3   16.15    0.53
  -7  -6  -3   17.50    0.76
  -7  -6  -3   16.08    0.56
   7   6   3   16.33    0.54
   7   6   3   15.66    0.59
   7   6   3   16.86    0.53
   7   6   3   17.54    0.65
  -8  -6  -3    3.09    0.21
  -8  -6  -3    2.82    0.21
  -8  -6  -3    3.01    0.18
  -8  -6  -3    2.70    0.24
  -8  -6  -3    2.85    0.20
   8   6   3    3.03    0.21
   8   6   3    3.08    0.20
   8   6   3    2.46    0.38
   8   6   3    2.83    0.23
   8   6   3    2.71    0.20
  -9  -6  -3    0.33    0.15
  -9  -6  -3    0.27    0.09
  -9  -6  -3    0.20    0.11
  -9  -6  -3    0.48    0.12
  -9  -6  -3    0.21    0.08
   9   6   3    0.40    0.10
   9   6   3    0.44    0.16
   9   6   3    0.37    0.12
   9   6   3    0.22    0.10
 -10  -6  -3   -0.04    0.08
 -10  -6  -3    0.16    0.12
 -10  -6  -3    0.07    0.07
  10   6   3    0.19    0.13
  10   6   3    0.07    0.10
  10   6   3   -0.02    0.09
   8  -7  -3    1.01    0.13
   8  -7  -3    0.89    0.13
  -8   7   3    0.99    0.13
   7  -7  -3    0.40    0.10
   7  -7  -3    0.18    0.09
  -7   7   3    0.26    0.09
  -7   7   3    0.16    0.15
  -7   7   3    0.31    0.10
  -7   7   3    0.25    0.26
   6  -7  -3    4.89    0.35
   6  -7  -3    5.34    0.25
   6  -7  -3    5.47    0.40
   6  -7  -3    5.37    0.26
  -6   7   3    5.24    0.31
  -6   7   3    4.79    0.31
  -6   7   3    5.41    0.27
  -6   7   3    4.27    0.44
  -6   7   3    5.85    0.25
   5  -7  -3    0.75    0.11
   5  -7  -3    1.22    0.15
   5  -7  -3    0.79    0.15
   5  -7  -3    0.83    0.16
   5  -7  -3    0.98    0.13
   5  -7  -3    1.16    0.14
   5  -7  -3    0.97    0.16
  -5   7   3    0.79    0.18
  -5   7   3    0.91    0.19
  -5   7   3    0.96    0.15
  -5   7   3    1.11    0.16
  -5   7   3    0.81    0.14
  -5   7   3    0.98    0.11
   4  -7  -3    1.23    0.19
   4  -7  -3    1.08    0.16
   4  -7  -3    0.99    0.15
   4  -7  -3    1.22    0.14
   4  -7  -3    1.34    0.17
   4  -7  -3    1.11    0.15
   4  -7  -3    1.16    0.15
  -4   7   3    1.19    0.12
  -4   7   3    1.00    0.17
  -4   7   3    1.20    0.19
  -4   7   3    1.11    0.16
  -4   7   3    1.23    0.14
   3  -7  -3   12.14    0.45
   3  -7  -3   12.33    0.43
   3  -7  -3   11.82    0.44
   3  -7  -3   13.02    0.46
   3  -7  -3   12.00    0.44
   3  -7  -3   12.12    0.41
   3  -7  -3   11.93    0.43
  -3   7   3   11.65    0.45
  -3   7   3   11.88    0.39
  -3   7   3   12.12    0.41
  -3   7   3   11.57    0.39
   2  -7  -3    0.16    0.12
[truncated: 1,081,883 more chars]
