# Supplementary material for: Crystal structure of a 2:1 piroxicam–gentisic acid co-crystal featuring neutral and zwitterionic piroxicam mol­ecules
Source: Acta Crystallogr E Crystallogr Commun. 2016 Nov 4;72(Pt 12):1714–7. doi: 10.1107/S2056989016017321 (PMC5137592; doi:10.1107/S2056989016017321)
Supplement: Supplementary file 2 [file e-72-01714-Isup2.hkl]

data_I                                                                          
_shelx_title ' cd05nsa in P-1'                                                  
_shelx_refln_list_code          4                                               
_shelx_F_calc_maximum      364.36                                               
_exptl_crystal_F_000       848.00                                               
_reflns_d_resolution_high  0.8300                                               
                                                                                
loop_                                                                           
 _space_group_symop_operation_xyz                                               
 'x, y, z'                                                                      
 '-x, -y, -z'                                                                   
                                                                                
_cell_length_a     8.8764                                                       
_cell_length_b    13.4060                                                       
_cell_length_c    15.2678                                                       
_cell_angle_alpha  80.466                                                       
_cell_angle_beta   85.433                                                       
_cell_angle_gamma  78.460                                                       
                                                                                
_shelx_F_squared_multiplier     1.000                                           
                                                                                
loop_                                                                           
 _refln_index_h                                                                 
 _refln_index_k                                                                 
 _refln_index_l                                                                 
 _refln_F_squared_calc                                                          
 _refln_F_squared_meas                                                          
 _refln_F_squared_sigma                                                         
 _refln_observed_status                                                         
   1   0   0       4492.29       4210.28        45.35 o                         
   2   0   0      10474.90       9336.21        81.71 o                         
   3   0   0          1.39         23.17         1.70 o                         
   4   0   0         70.35         91.72         2.93 o                         
   5   0   0       1961.64       1907.27        14.71 o                         
   6   0   0        123.67        132.97         4.90 o                         
   7   0   0         55.86         49.18         3.36 o                         
   8   0   0        279.89        274.52         8.11 o                         
   9   0   0        106.51        102.41         7.37 o                         
  10   0   0         93.48         81.77         5.78 o                         
 -10   1   0         35.05         35.16         4.77 o                         
  -9   1   0          7.45         14.92         4.69 o                         
  -8   1   0         12.76         11.42         4.18 o                         
  -7   1   0        692.94        703.71        10.36 o                         
  -6   1   0         45.22         51.81         2.71 o                         
  -5   1   0        309.01        277.51         4.49 o                         
  -4   1   0          1.46          6.62         1.40 o                         
  -3   1   0       1723.02       1756.53        16.09 o                         
  -2   1   0       1989.72       1844.47        17.14 o                         
  -1   1   0       3630.97       3302.94        33.21 o                         
   0   1   0         23.13         31.97         1.21 o                         
   1   1   0       3582.48       3187.07        38.46 o                         
   2   1   0       3002.23       2731.26        34.67 o                         
   3   1   0        545.72        480.43         6.26 o                         
   4   1   0         62.22         95.89         3.17 o                         
   5   1   0        963.38       1066.83         9.44 o                         
   6   1   0        692.67        685.71         7.81 o                         
   7   1   0        454.61        486.86         7.68 o                         
   8   1   0       1690.76       1716.70        19.69 o                         
   9   1   0         20.45         43.29         5.50 o                         
  10   1   0        324.91        316.21        10.55 o                         
 -10   2   0         28.89         25.73         4.71 o                         
  -9   2   0        218.20        228.53         8.89 o                         
  -8   2   0        258.42        269.66        10.07 o                         
  -7   2   0       1450.11       1467.23        17.39 o                         
  -6   2   0          0.18         18.86         2.56 o                         
  -5   2   0          1.55         15.27         2.09 o                         
  -4   2   0       1654.18       1717.01        14.59 o                         
  -3   2   0       1816.04       1793.10        17.43 o                         
  -2   2   0       4534.68       4108.95        42.81 o                         
  -1   2   0         71.87         66.92         1.98 o                         
   0   2   0        811.61        776.06        22.36 o                         
   1   2   0          1.55          8.56         0.92 o                         
   2   2   0         54.65         52.56         1.92 o                         
   3   2   0       2731.60       2543.15        24.74 o                         
   4   2   0        149.62        195.63         3.57 o                         
   5   2   0         14.17         28.56         1.93 o                         
   6   2   0       1832.86       1870.72        16.94 o                         
   7   2   0        111.69         89.45         4.69 o                         
   8   2   0        617.73        606.21        11.25 o                         
   9   2   0        127.28        132.66        10.31 o                         
  10   2   0        589.60        543.99        13.47 o                         
  -9   3   0        593.20        594.51        13.23 o                         
  -8   3   0        268.04        259.38         9.23 o                         
  -7   3   0       3672.07       3670.00        39.06 o                         
  -6   3   0         26.83         29.55         2.93 o                         
  -5   3   0        372.23        368.77         5.75 o                         
  -4   3   0        768.41        727.53         7.55 o                         
  -3   3   0         27.54         31.17         1.98 o                         
  -2   3   0       2800.13       2772.46        29.26 o                         
  -1   3   0       3265.24       2984.97        30.61 o                         
   0   3   0       4412.56       4053.77        54.51 o                         
   1   3   0      10165.89       9057.34       137.95 o                         
   2   3   0       2330.54       2067.98        25.79 o                         
   3   3   0        125.67         89.20         2.83 o                         
   4   3   0        233.14        268.57         5.88 o                         
   5   3   0         18.12         39.38         2.95 o                         
   6   3   0       1389.82       1343.65        13.14 o                         
   7   3   0         15.12         19.99         3.02 o                         
   8   3   0        211.84        186.17         7.22 o                         
   9   3   0        225.53        210.03         9.15 o                         
  10   3   0        343.41        344.30        10.48 o                         
  -9   4   0         77.95         80.02         6.88 o                         
  -8   4   0         53.25         43.45         5.29 o                         
  -7   4   0         11.75         11.37         3.83 o                         
  -6   4   0        269.82        269.99         6.69 o                         
  -5   4   0       1497.88       1477.14        14.53 o                         
  -4   4   0       2555.89       2607.00        20.16 o                         
  -3   4   0       5394.06       5836.39        61.97 o                         
  -2   4   0       1249.12       1414.91        14.85 o                         
  -1   4   0         14.51          7.72         1.75 o                         
   0   4   0       1061.58       1019.80        15.45 o                         
   1   4   0       1673.28       1663.66        24.14 o                         
   2   4   0        198.75        178.46         4.34 o                         
   3   4   0       2344.80       2293.96        26.66 o                         
   4   4   0         11.00         14.22         2.13 o                         
   5   4   0        130.48        127.33         3.98 o                         
   6   4   0        930.20        886.36        10.83 o                         
   7   4   0        219.34        207.78         6.18 o                         
   8   4   0        119.24        121.59         5.71 o                         
   9   4   0        181.58        166.38         7.18 o                         
  10   4   0          6.66          4.05         4.81 o                         
  -9   5   0         53.78         54.95         4.64 o                         
  -8   5   0        115.79        141.42         8.36 o                         
  -7   5   0        123.67        128.56         6.67 o                         
  -6   5   0       2746.23       2795.74        25.56 o                         
  -5   5   0        183.93        205.74         5.61 o                         
  -4   5   0        408.09        377.12         6.86 o                         
  -3   5   0       1919.80       1910.73        16.56 o                         
  -2   5   0       2608.14       3086.07        33.20 o                         
  -1   5   0       5101.01       5292.27        63.70 o                         
   0   5   0         66.67         82.67         4.12 o                         
   1   5   0       5325.06       5520.77        86.07 o                         
   2   5   0         14.13         27.41         4.61 o                         
   3   5   0       2636.06       2771.62        62.88 o                         
   4   5   0       2904.94       3034.19        44.35 o                         
   5   5   0          1.42          2.77         2.53 o                         
   6   5   0         89.54         90.28         4.67 o                         
   7   5   0        123.47        124.26         5.20 o                         
   8   5   0       1966.39       1995.74        20.83 o                         
   9   5   0        692.52        679.06        10.81 o                         
  10   5   0        640.05        623.51        13.14 o                         
  -8   6   0         43.45         52.21         5.29 o                         
  -7   6   0       2350.08       2203.22        29.60 o                         
  -6   6   0        275.55        270.07         7.38 o                         
  -5   6   0       1007.86       1011.65        11.37 o                         
  -4   6   0        121.02        121.04         4.28 o                         
  -3   6   0        380.85        385.04         5.93 o                         
  -2   6   0        277.73        277.08         5.47 o                         
  -1   6   0       2984.72       3118.05        36.28 o                         
   0   6   0        349.92        295.76         7.48 o                         
   1   6   0       4977.42       4972.94        79.37 o                         
   2   6   0       5851.53       6071.49        95.94 o                         
   3   6   0       2167.63       2157.49        27.99 o                         
   4   6   0        561.77        567.87         9.29 o                         
   5   6   0         13.45         12.54         3.38 o                         
   6   6   0        107.34        117.55         5.89 o                         
   7   6   0       1779.91       1833.75        19.08 o                         
   8   6   0        364.20        386.76         7.96 o                         
   9   6   0        418.51        407.18         8.88 o                         
  10   6   0         12.07         18.97         5.93 o                         
  -8   7   0         95.57        100.81         6.80 o                         
  -7   7   0        207.94        206.93         8.62 o                         
  -6   7   0          9.44          7.57         3.26 o                         
  -5   7   0        198.00        174.27         5.54 o                         
  -4   7   0       2075.01       2081.51        20.48 o                         
  -3   7   0        325.73        348.37         8.04 o                         
  -2   7   0        118.55        130.91         4.08 o                         
  -1   7   0         16.24         21.18         2.73 o                         
   0   7   0        323.23        378.18         8.81 o                         
   1   7   0       2926.58       2870.42        73.79 o                         
   2   7   0        746.65        841.22        18.50 o                         
   3   7   0       1158.47       1354.67        16.05 o                         
   4   7   0        373.20        449.27        10.01 o                         
   5   7   0         52.81         58.57         4.03 o                         
   6   7   0        310.35        309.21         9.03 o                         
   7   7   0          0.76          1.72         3.35 o                         
   8   7   0       1538.00       1528.59        18.39 o                         
   9   7   0         79.14         87.37         5.63 o                         
  10   7   0        277.50        256.60        11.29 o                         
  -8   8   0         15.51          7.00         4.27 o                         
  -7   8   0        140.65        143.71         9.68 o                         
  -6   8   0         49.45         55.69         5.52 o                         
  -5   8   0         24.25         24.83         3.27 o                         
  -4   8   0        545.03        482.19         8.02 o                         
  -3   8   0        725.50        794.99        10.46 o                         
  -2   8   0          2.03         13.61         3.06 o                         
  -1   8   0          2.17         -0.87         2.89 o                         
   0   8   0          0.06         -2.82         4.23 o                         
   1   8   0        687.11        649.82        15.42 o                         
   2   8   0         53.31         67.22         5.50 o                         
   3   8   0        353.21        311.55         9.12 o                         
   4   8   0        473.82        545.62        12.20 o                         
   5   8   0          8.47          8.78         4.16 o                         
   6   8   0        563.73        569.92        10.82 o                         
   7   8   0       1857.19       1885.65        21.98 o                         
   8   8   0        211.22        202.42         8.74 o                         
   9   8   0       1258.60       1286.07        17.64 o                         
  10   8   0          2.23          6.76         6.07 o                         
  -7   9   0        123.38        120.45        11.14 o                         
  -6   9   0        403.04        391.33        10.24 o                         
  -5   9   0        340.22        296.43         7.38 o                         
  -4   9   0         31.97         26.41         3.25 o                         
  -3   9   0        155.99        164.63         5.81 o                         
  -2   9   0        702.39        676.91         9.61 o                         
  -1   9   0       1673.10       1567.01        33.83 o                         
   0   9   0          2.76         10.54         3.65 o                         
   1   9   0        192.25        183.70         7.85 o                         
   2   9   0        533.57        547.38        10.69 o                         
   3   9   0        866.45        880.19        14.79 o                         
   4   9   0        519.52        534.29        18.14 o                         
   5   9   0          9.25         15.23         4.26 o                         
   6   9   0        222.98        228.91         7.46 o                         
   7   9   0        116.94        134.04         6.86 o                         
   8   9   0        461.80        468.76        11.36 o                         
   9   9   0        157.09        164.68         7.82 o                         
  -6  10   0        160.74        167.88         8.37 o                         
  -5  10   0          0.29          1.72         4.33 o                         
  -4  10   0         58.76         59.77         3.89 o                         
  -3  10   0          4.04          1.15         3.62 o                         
  -2  10   0        158.54        152.13         7.06 o                         
  -1  10   0       3504.66       3528.88        37.23 o                         
   0  10   0         29.74         50.53         4.66 o                         
   1  10   0        876.48        869.36        14.70 o                         
   2  10   0        599.85        606.85        13.27 o                         
   3  10   0        424.25        423.50        10.93 o                         
   4  10   0        117.10        111.55         8.97 o                         
   5  10   0         14.21         33.22         7.62 o                         
   6  10   0         33.02         27.78         4.97 o                         
   7  10   0          3.12          2.15         4.63 o                         
   8  10   0        894.21        867.76        16.08 o                         
   9  10   0        111.24         97.96         8.99 o                         
  -6  11   0         49.03         50.45         5.20 o                         
  -5  11   0          1.04          5.99         4.20 o                         
  -4  11   0         31.42         24.18         5.00 o                         
  -3  11   0       1222.96       1197.64        17.79 o                         
  -2  11   0        542.45        493.28         9.40 o                         
  -1  11   0         60.99         59.57         4.61 o                         
   0  11   0       5511.92       5657.97        80.21 o                         
   1  11   0       5303.99       5551.60        71.21 o                         
   2  11   0       1294.77       1311.02        20.16 o                         
   3  11   0        148.38        167.66         8.68 o                         
   4  11   0        298.95        277.27        12.75 o                         
   5  11   0         22.72         42.64         6.46 o                         
   6  11   0        534.63        504.00        13.50 o                         
   7  11   0        671.76        630.08        13.84 o                         
   8  11   0         28.74         31.74         5.90 o                         
  -5  12   0          0.42          1.77         5.51 o                         
  -4  12   0         43.33         39.72         4.32 o                         
  -3  12   0        198.48        187.18         7.44 o                         
  -2  12   0         50.90         55.23         6.11 o                         
  -1  12   0          0.01         -1.01         5.00 o                         
   0  12   0        226.45        224.87         9.17 o                         
   1  12   0        659.36        698.29        22.53 o                         
   2  12   0        618.58        608.04        13.53 o                         
   3  12   0        199.71        157.57         8.58 o                         
   4  12   0         37.38         43.77         6.10 o                         
   5  12   0        195.53        211.20        12.32 o                         
   6  12   0        265.13        276.76        13.06 o                         
   7  12   0         83.65         92.37        12.43 o                         
   8  12   0          0.37          2.59         4.85 o                         
  -4  13   0         59.00         46.32         4.83 o                         
  -3  13   0        201.22        207.02         8.33 o                         
  -2  13   0         21.52         19.18         4.86 o                         
  -1  13   0        228.82        230.23        10.98 o                         
   0  13   0         81.77         74.88        13.07 o                         
   1  13   0        105.29        124.16        12.64 o                         
   2  13   0         53.67         56.05         7.11 o                         
   3  13   0        121.93        125.13         7.60 o                         
   4  13   0         13.35         14.96         9.92 o                         
   5  13   0         10.42         18.45         6.65 o                         
   6  13   0         19.53         12.72         6.00 o                         
   7  13   0         71.97         71.32         6.65 o                         
  -3  14   0          4.35          1.45         4.26 o                         
  -2  14   0         19.52         29.14         9.06 o                         
  -1  14   0         38.82         48.95         6.03 o                         
   0  14   0        496.63        484.62        15.21 o                         
   1  14   0        110.39        103.53         8.16 o                         
   2  14   0          0.85          9.60         6.81 o                         
   3  14   0         35.10         44.99         7.99 o                         
   4  14   0        502.89        473.99        16.30 o                         
   5  14   0        144.10        155.02        15.45 o                         
   6  14   0         10.88         12.91         6.29 o                         
  -1  15   0        105.69        102.81         7.69 o                         
   0  15   0         68.90         59.69         6.39 o                         
   1  15   0         47.78         45.66         6.39 o                         
   2  15   0        142.08        158.04        10.72 o                         
   3  15   0        328.04        337.71        29.07 o                         
   5  15   0        178.34        185.63        21.25 o                         
  -2 -15   1         25.29         24.03         7.46 o                         
  -1 -15   1        347.36        375.58        12.69 o                         
   0 -15   1          3.27          6.79         5.51 o                         
   1 -15   1          0.01          2.58         4.71 o                         
  -6 -14   1          6.91          1.37         6.15 o                         
  -5 -14   1          0.00         -1.68         7.91 o                         
  -4 -14   1          2.81         -0.56        15.10 o                         
  -3 -14   1         40.69         35.94         8.73 o                         
  -2 -14   1        159.11        156.31        11.62 o                         
  -1 -14   1         77.68         67.05         7.51 o                         
   0 -14   1          1.93          8.19         5.57 o                         
   1 -14   1        443.33        466.64        14.04 o                         
   2 -14   1          8.85         10.28         4.76 o                         
   3 -14   1          0.27         12.63         6.41 o                         
  -7 -13   1         50.19         52.94         5.98 o                         
  -6 -13   1          1.11         10.16         6.57 o                         
  -5 -13   1        806.41        790.92        26.96 o                         
  -4 -13   1        200.16        223.25        11.77 o                         
  -3 -13   1        474.41        510.47        13.13 o                         
  -2 -13   1         37.83         21.25        20.13 o                         
  -1 -13   1        127.36        153.53        12.23 o                         
   0 -13   1        316.97        320.71        21.65 o                         
   1 -13   1        501.40        488.90        12.70 o                         
   2 -13   1        453.06        460.84        11.58 o                         
   3 -13   1         56.34         65.59         6.11 o                         
   4 -13   1          8.16          7.69         5.33 o                         
  -8 -12   1        175.89        183.45         9.15 o                         
  -7 -12   1         19.16         23.02         6.00 o                         
  -6 -12   1       1546.95       1496.62        30.76 o                         
  -5 -12   1        209.43        188.10        15.10 o                         
  -4 -12   1       1279.25       1124.82        22.19 o                         
  -3 -12   1        167.22        203.95         9.57 o                         
  -2 -12   1        591.50        567.04        13.52 o                         
  -1 -12   1         36.73         45.38         6.87 o                         
   0 -12   1         10.86         21.65         5.11 o                         
   1 -12   1         27.83         19.48         4.23 o                         
   2 -12   1          0.43          2.52         4.37 o                         
   3 -12   1          7.96          8.34         4.56 o                         
   4 -12   1         19.25         21.72         4.46 o                         
   5 -12   1        142.25        144.92         9.04 o                         
  -8 -11   1         46.80         46.55         9.02 o                         
  -7 -11   1         22.74         20.85         5.41 o                         
  -6 -11   1         51.77         56.47         9.67 o                         
  -5 -11   1          1.13          2.28         5.22 o                         
  -4 -11   1          8.79         20.91         5.77 o                         
  -3 -11   1        154.61        186.02         9.04 o                         
  -2 -11   1        855.30        837.30        15.62 o                         
  -1 -11   1        766.56        744.67        16.29 o                         
   0 -11   1        790.95        807.98        14.54 o                         
   1 -11   1        241.80        225.18         8.03 o                         
   2 -11   1         61.18         49.16         4.21 o                         
   3 -11   1       1219.52       1087.56        16.38 o                         
   4 -11   1        161.30        176.19         7.07 o                         
   5 -11   1          5.11         -4.12         4.12 o                         
   6 -11   1         16.21         30.13         6.53 o                         
  -9 -10   1          2.06          5.73         4.37 o                         
  -8 -10   1         92.21         97.45        11.20 o                         
  -7 -10   1        551.65        522.87        16.86 o                         
  -6 -10   1        268.65        268.69         9.73 o                         
  -5 -10   1          0.52          9.28         4.98 o                         
  -4 -10   1        115.43        133.05        12.08 o                         
  -3 -10   1       1417.40       1391.43        19.72 o                         
  -2 -10   1         12.37         21.49         5.30 o                         
  -1 -10   1        137.05        151.73         8.25 o                         
   0 -10   1        169.38        181.01         7.79 o                         
   1 -10   1          4.82          2.89         4.02 o                         
   2 -10   1        210.55        215.48         6.47 o                         
   3 -10   1         22.73         30.41         3.17 o                         
   4 -10   1         30.22         18.99         3.48 o                         
   5 -10   1         68.07         66.99         4.34 o                         
   6 -10   1         26.15         20.11         5.49 o                         
  -9  -9   1         55.36         57.52         5.66 o                         
  -8  -9   1        959.66        957.03        16.91 o                         
  -7  -9   1          8.31         15.26         4.10 o                         
  -6  -9   1        748.59        744.57        12.75 o                         
  -5  -9   1         29.51         47.31         5.04 o                         
  -4  -9   1        103.89         93.52         6.89 o                         
  -3  -9   1        206.44        222.45         8.53 o                         
  -2  -9   1        637.51        645.29        15.25 o                         
  -1  -9   1        457.05        460.51        10.36 o                         
   0  -9   1          9.37         14.42         4.90 o                         
   1  -9   1          1.64          3.82         3.32 o                         
   2  -9   1        263.57        268.39         6.82 o                         
   3  -9   1          3.42         26.52         3.03 o                         
   4  -9   1        105.95        126.46         4.70 o                         
   5  -9   1        805.49        714.39        11.02 o                         
   6  -9   1         29.64         30.97         4.10 o                         
   7  -9   1        291.02        284.63        10.29 o                         
  -9  -8   1          4.20         12.51         4.10 o                         
  -8  -8   1         38.22         36.72         5.11 o                         
  -7  -8   1       1210.68       1248.65        16.58 o                         
  -6  -8   1        916.89        848.07        13.60 o                         
  -5  -8   1        376.16        376.50        11.83 o                         
  -4  -8   1         59.67         69.34         4.67 o                         
  -3  -8   1        221.11        283.39        12.51 o                         
  -2  -8   1        402.00        397.65         9.06 o                         
  -1  -8   1         24.86         27.60         3.00 o                         
   0  -8   1        246.73        265.75         6.75 o                         
   1  -8   1         58.41         63.64         3.88 o                         
   2  -8   1          2.46          5.37         2.76 o                         
   3  -8   1         90.57         94.61         4.13 o                         
   4  -8   1        316.75        307.09         6.68 o                         
   5  -8   1       1231.53       1191.06        13.37 o                         
   6  -8   1        243.06        195.57         7.30 o                         
   7  -8   1        257.68        257.98         9.45 o                         
 -10  -7   1         56.77         57.48         6.12 o                         
  -9  -7   1        449.35        465.05         9.87 o                         
  -8  -7   1         15.29         24.26         4.19 o                         
  -7  -7   1          7.12         14.52         3.59 o                         
  -6  -7   1        616.43        638.45        13.16 o                         
  -5  -7   1       1481.20       1476.47        20.25 o                         
  -4  -7   1        742.63        791.35        11.01 o                         
  -3  -7   1        386.89        402.03         7.58 o                         
  -2  -7   1        586.75        579.97        14.86 o                         
  -1  -7   1         12.20         12.19         3.02 o                         
   0  -7   1        393.88        328.13         6.22 o                         
   1  -7   1        143.09        122.00         4.62 o                         
   2  -7   1         69.00         75.48         4.03 o                         
   3  -7   1         22.78         24.56         2.65 o                         
   4  -7   1         41.60         49.58         3.35 o                         
   5  -7   1        203.43        196.77         5.66 o                         
   6  -7   1          1.76          3.94         3.62 o                         
   7  -7   1        117.60        110.74         6.45 o                         
   8  -7   1         62.56         70.50         5.43 o                         
 -10  -6   1        423.78        397.06        12.59 o                         
  -9  -6   1         81.86         84.34         4.82 o                         
  -8  -6   1          5.27         12.20         4.25 o                         
  -7  -6   1       3643.15       3655.47        36.80 o                         
  -6  -6   1        292.06        289.50         7.03 o                         
  -5  -6   1        110.43        103.14         4.34 o                         
  -4  -6   1       1296.84       1444.39        18.03 o                         
  -3  -6   1        866.90        992.87        13.04 o                         
  -2  -6   1       3426.34       3385.09       102.88 o                         
  -1  -6   1        427.46        436.15         9.83 o                         
   0  -6   1       3279.48       3377.77        42.32 o                         
   1  -6   1       4745.76       5026.34        86.49 o                         
   2  -6   1          9.92         25.03         2.33 o                         
   3  -6   1          4.97         14.16         2.89 o                         
   4  -6   1        114.90        119.54         6.22 o                         
   5  -6   1       1448.70       1441.39        14.92 o                         
   6  -6   1         88.85         84.45         4.42 o                         
   7  -6   1        120.90        110.87         8.36 o                         
   8  -6   1        530.45        553.33        13.27 o                         
 -10  -5   1         32.43         26.37         5.81 o                         
  -9  -5   1        251.15        264.12         7.97 o                         
  -8  -5   1        308.94        299.72         7.51 o                         
  -7  -5   1        482.68        470.00         9.06 o                         
  -6  -5   1         64.01         61.51         4.36 o                         
  -5  -5   1        118.88        144.91         5.00 o                         
  -4  -5   1        571.02        601.11         9.09 o                         
  -3  -5   1       2263.29       2260.92        47.01 o                         
  -2  -5   1       3435.38       3345.01        53.97 o                         
  -1  -5   1         43.85         72.73         4.74 o                         
   0  -5   1       1964.77       1993.46        29.00 o                         
   1  -5   1       1745.92       1794.71        22.96 o                         
   2  -5   1        183.89        229.90         4.90 o                         
   3  -5   1       2087.86       2142.93        18.82 o                         
   4  -5   1       1388.66       1395.74        14.52 o                         
   5  -5   1        634.01        657.96         9.17 o                         
   6  -5   1        398.11        406.01         7.70 o                         
   7  -5   1        175.69        167.42         6.74 o                         
   8  -5   1         52.02         44.87         5.10 o                         
   9  -5   1         80.60         93.10         6.55 o                         
 -10  -4   1         32.87         47.26         6.62 o                         
  -9  -4   1        468.20        489.39        10.51 o                         
  -8  -4   1        616.36        583.85         9.44 o                         
  -7  -4   1        645.33        640.42        10.13 o                         
  -6  -4   1        111.94        101.07         4.33 o                         
  -5  -4   1        420.89        415.62         6.96 o                         
  -4  -4   1        250.23        231.81         6.05 o                         
  -3  -4   1       1088.83       1080.55        17.42 o                         
  -2  -4   1       1354.49       1325.59        19.66 o                         
  -1  -4   1         26.75         27.54         2.62 o                         
   0  -4   1       2196.77       2053.43        33.12 o                         
   1  -4   1       1707.00       1657.33        19.15 o                         
   2  -4   1         97.58        113.52         3.14 o                         
   3  -4   1          3.22         23.94         2.17 o                         
   4  -4   1       1010.56       1034.44        10.92 o                         
   5  -4   1          3.06         10.90         2.71 o                         
   6  -4   1       3589.05       3560.09        29.71 o                         
   7  -4   1       1876.21       1827.15        19.33 o                         
   8  -4   1         95.75         98.55         6.44 o                         
   9  -4   1        198.66        199.56         8.55 o                         
 -10  -3   1        140.85        130.72         7.71 o                         
  -9  -3   1        261.09        256.02         9.32 o                         
  -8  -3   1        314.18        316.38         7.90 o                         
  -7  -3   1        168.76        161.72         5.47 o                         
  -6  -3   1        414.44        413.39         7.11 o                         
  -5  -3   1         84.39         97.25         3.61 o                         
  -4  -3   1         49.68        126.95         7.53 o                         
  -3  -3   1         70.07         75.44         3.23 o                         
  -2  -3   1          3.80         35.30         1.96 o                         
  -1  -3   1       5952.58       5549.98        73.94 o                         
   0  -3   1        181.98        125.15         4.43 o                         
   1  -3   1      11509.37      10274.91       101.98 o                         
   2  -3   1        333.54        359.55         5.44 o                         
   3  -3   1        101.23        152.23         4.17 o                         
   4  -3   1         18.89         23.23         2.20 o                         
   5  -3   1        550.25        548.78         6.84 o                         
   6  -3   1        943.09        939.88        10.68 o                         
   7  -3   1       2848.63       2857.15        28.39 o                         
   8  -3   1        257.27        248.29         8.74 o                         
   9  -3   1         20.01         18.56         4.62 o                         
 -10  -2   1        380.65        364.12        12.41 o                         
  -9  -2   1        855.50        826.66        16.91 o                         
  -8  -2   1        732.49        736.48        11.91 o                         
  -7  -2   1        136.70        164.98         5.80 o                         
  -6  -2   1        389.30        382.68         6.25 o                         
  -5  -2   1        129.28        177.15         4.51 o                         
  -4  -2   1       1084.38        979.36         9.86 o                         
  -3  -2   1        590.10        563.97         7.15 o                         
  -2  -2   1        234.13        267.73         4.69 o                         
  -1  -2   1        103.33         97.85         4.87 o                         
   0  -2   1       1595.09       1522.32        18.80 o                         
   1  -2   1       1988.88       2008.64        20.76 o                         
   2  -2   1       2550.64       2774.61        26.88 o                         
   3  -2   1        151.37        121.11         3.02 o                         
   4  -2   1       2587.96       2603.99        22.77 o                         
   5  -2   1        273.37        266.98         4.58 o                         
   6  -2   1          6.07          7.69         2.61 o                         
   7  -2   1         97.42        100.68         4.45 o                         
   8  -2   1        369.09        347.18         9.95 o                         
   9  -2   1        103.83         93.84         8.83 o                         
  10  -2   1          0.11         -2.81         3.87 o                         
 -10  -1   1         15.89          9.57         4.60 o                         
  -9  -1   1        106.47        111.47         6.69 o                         
  -8  -1   1         14.37         18.00         4.28 o                         
  -7  -1   1        336.66        310.42         6.53 o                         
  -6  -1   1       1386.06       1387.89        12.54 o                         
  -5  -1   1        843.55        981.46        10.03 o                         
  -4  -1   1       2602.20       2671.34        24.98 o                         
  -3  -1   1       2740.87       2756.76        25.12 o                         
  -2  -1   1        244.02        202.72         2.62 o                         
  -1  -1   1       3216.42       3183.61        45.07 o                         
   0  -1   1       6029.00       5324.95        57.14 o                         
   1  -1   1      10243.54       9347.93       153.27 o                         
   2  -1   1          1.98          5.53         1.05 o                         
   3  -1   1       1544.13       1626.08        15.82 o                         
   4  -1   1       1208.38       1117.90        11.54 o                         
   5  -1   1        100.96        116.11         3.53 o                         
   6  -1   1         11.95         17.52         2.47 o                         
   7  -1   1       1001.15        960.07        11.39 o                         
   8  -1   1         92.56         88.83         6.70 o                         
   9  -1   1        250.88        254.41        10.25 o                         
  10  -1   1          6.47          5.59         4.71 o                         
 -10   0   1        194.39        207.11        10.31 o                         
  -9   0   1        204.97        206.38         9.07 o                         
  -8   0   1         45.43         45.16         5.95 o                         
  -7   0   1       2151.00       2166.71        20.66 o                         
  -6   0   1        122.90        127.03         3.77 o                         
  -5   0   1       1215.51       1309.36        12.17 o                         
  -4   0   1         36.32         56.66         2.77 o                         
  -3   0   1        131.06        132.20         3.11 o                         
  -2   0   1       1711.10       1668.20        20.00 o                         
  -1   0   1        798.78        694.95         8.98 o                         
   0   0   1        159.35        187.30         3.32 o                         
   1   0   1        767.34        755.63         7.08 o                         
   2   0   1        545.61        535.01         5.69 o                         
   3   0   1       5756.77       5620.53        47.63 o                         
   4   0   1       6482.18       6808.41        57.99 o                         
   5   0   1         29.23         40.40         2.02 o                         
   6   0   1        630.28        605.82         7.60 o                         
   7   0   1        167.91        163.44         5.77 o                         
   8   0   1         21.80         22.24         3.93 o                         
   9   0   1        306.99        267.85        12.48 o                         
  10   0   1         18.26         15.83         4.60 o                         
 -10   1   1         22.63         15.16         4.54 o                         
  -9   1   1        169.24        199.68         8.61 o                         
  -8   1   1        103.80        102.65         7.25 o                         
  -7   1   1         92.07        107.10         4.61 o                         
  -6   1   1         90.54         97.63         3.51 o                         
  -5   1   1         10.07         13.34         1.82 o                         
  -4   1   1        500.33        450.11         5.84 o                         
  -3   1   1       2706.85       2625.93        25.99 o                         
  -2   1   1        729.39        671.55        13.91 o                         
  -1   1   1        368.10        380.09         8.88 o                         
   0   1   1        879.00        848.85        10.70 o                         
   1   1   1        533.40        549.41         5.32 o                         
   2   1   1        618.73        605.70         6.06 o                         
   3   1   1        766.24        707.73         7.57 o                         
   4   1   1       6345.20       6407.76        49.86 o                         
   5   1   1        923.36       1023.35        10.29 o                         
   6   1   1       1418.78       1490.05        13.42 o                         
   7   1   1        130.65        129.31         6.96 o                         
   8   1   1         24.60         23.41         4.16 o                         
   9   1   1        410.66        408.94        12.30 o                         
  10   1   1         57.70         56.76         5.53 o                         
 -10   2   1         72.67         72.63         5.40 o                         
  -9   2   1        168.62        164.63         8.52 o                         
  -8   2   1        876.46        873.82        17.09 o                         
  -7   2   1        257.57        259.25         8.67 o                         
  -6   2   1       1487.96       1419.76        15.32 o                         
  -5   2   1         16.27         20.88         2.02 o                         
  -4   2   1        219.14        209.68         3.74 o                         
  -3   2   1       1433.85       1408.58        14.24 o                         
  -2   2   1        668.51        643.76        10.68 o                         
  -1   2   1         10.11         25.32         2.28 o                         
   0   2   1       8386.58       7115.73        93.65 o                         
   1   2   1        235.60        217.42         3.78 o                         
   2   2   1        468.62        495.78         5.56 o                         
   3   2   1         45.54         44.65         1.98 o                         
   4   2   1        830.41       1023.60        11.01 o                         
   5   2   1       6967.57       7373.75        55.62 o                         
   6   2   1        368.51        443.46         6.76 o                         
   7   2   1         44.11         45.14         3.39 o                         
   8   2   1        146.82        146.71         6.90 o                         
   9   2   1        593.51        586.00        13.89 o                         
  10   2   1        239.49        239.03        10.94 o                         
  -9   3   1         17.03         20.77         5.08 o                         
  -8   3   1          0.39         -1.44         4.58 o                         
  -7   3   1       1581.73       1600.11        19.91 o                         
  -6   3   1       3747.09       3708.91        31.97 o                         
  -5   3   1        388.95        416.04         5.81 o                         
  -4   3   1          0.34         18.30         1.94 o                         
  -3   3   1        404.45        406.29         7.50 o                         
  -2   3   1        107.58         94.59         2.88 o                         
  -1   3   1       1612.68       1549.16        42.45 o                         
   0   3   1         30.81         41.95         3.62 o                         
   1   3   1          3.41          1.68         1.68 o                         
   2   3   1       6123.04       5749.28        68.10 o                         
   3   3   1        597.72        598.58         7.03 o                         
   4   3   1       1067.51       1019.24        16.02 o                         
   5   3   1       1184.21       1261.68        13.95 o                         
   6   3   1        218.52        236.75         6.18 o                         
   7   3   1        721.11        720.13         9.73 o                         
   8   3   1        391.77        365.80         9.04 o                         
   9   3   1        163.89        164.14         8.10 o                         
  10   3   1         66.38         56.38         5.72 o                         
  -9   4   1         51.04         46.94         5.70 o                         
  -8   4   1        128.98        140.37         7.94 o                         
  -7   4   1         98.24         99.59         4.95 o                         
  -6   4   1       2179.00       2151.81        21.22 o                         
  -5   4   1         66.38         65.73         3.17 o                         
  -4   4   1       1209.69       1189.80        10.75 o                         
  -3   4   1       1950.26       1895.84        19.79 o                         
  -2   4   1         64.99         72.88         2.64 o                         
  -1   4   1       1583.36       1691.28        22.64 o                         
   0   4   1       1120.72       1069.64        16.53 o                         
   1   4   1       2749.15       2699.08        38.01 o                         
   2   4   1       3804.05       3592.84        49.17 o                         
   3   4   1        165.71        181.85         5.08 o                         
   4   4   1        226.72        245.97         4.62 o                         
   5   4   1         71.57         65.08         3.50 o                         
   6   4   1        140.56        146.38         4.81 o                         
   7   4   1        658.52        625.79         8.91 o                         
   8   4   1        204.04        205.44         6.79 o                         
   9   4   1        575.21        550.94        10.29 o                         
  10   4   1         59.67         67.91         5.94 o                         
  -9   5   1         26.31         26.96         5.38 o                         
  -8   5   1        240.14        242.44         9.81 o                         
  -7   5   1        513.42        506.65        10.40 o                         
  -6   5   1       3250.55       3257.74        30.19 o                         
  -5   5   1        326.51        335.55         6.37 o                         
  -4   5   1        111.81         93.82         4.72 o                         
  -3   5   1       1363.63       1419.44        13.13 o                         
  -2   5   1      11564.38      12039.83       113.36 o                         
  -1   5   1       2316.91       2470.54        31.66 o                         
   0   5   1       3367.57       3290.07        45.66 o                         
   1   5   1       7818.93       7832.77       149.04 o                         
   2   5   1       8182.88       7733.82       149.27 o                         
   3   5   1       2407.79       2549.77        40.45 o                         
   4   5   1        730.73        795.50        11.63 o                         
   5   5   1        848.21        859.43        10.39 o                         
   6   5   1          1.02          7.85         2.59 o                         
   7   5   1        441.64        435.37         9.44 o                         
   8   5   1          2.38          4.33         3.30 o                         
   9   5   1        172.03        172.48         7.10 o                         
  10   5   1        152.35        180.49         8.12 o                         
  -8   6   1          0.50          1.46         4.42 o                         
  -7   6   1         31.48         38.90         4.93 o                         
  -6   6   1        372.86        370.27         8.49 o                         
  -5   6   1        340.50        333.41         6.32 o                         
  -4   6   1         18.38         18.30         2.36 o                         
  -3   6   1        240.02        261.05         4.99 o                         
  -2   6   1          0.22         15.10         3.62 o                         
  -1   6   1        668.89        683.46        10.43 o                         
   0   6   1        327.69        285.33         9.31 o                         
   1   6   1       1674.00       1793.75        31.55 o                         
   2   6   1       3073.71       3449.71        57.20 o                         
   3   6   1         82.34         83.00         2.95 o                         
   4   6   1       1414.04       1517.66        18.97 o                         
   5   6   1       1079.52       1044.98        12.44 o                         
   6   6   1         39.13         32.78         3.14 o                         
   7   6   1       1200.34       1200.78        15.26 o                         
   8   6   1         40.15         33.92         3.71 o                         
   9   6   1        620.60        622.30        10.32 o                         
  10   6   1         13.02          7.67         5.54 o                         
  -8   7   1         97.24         83.77         6.60 o                         
  -7   7   1         58.93         58.87         5.56 o                         
  -6   7   1        718.01        722.22        11.92 o                         
  -5   7   1        398.64        408.32         7.36 o                         
  -4   7   1        332.77        327.00         6.46 o                         
  -3   7   1        419.07        430.45         6.73 o                         
  -2   7   1         57.66         92.92         3.55 o                         
  -1   7   1       1102.52       1182.14        13.14 o                         
   0   7   1       1040.96       1011.46        14.90 o                         
   1   7   1        421.83        486.81        14.13 o                         
   2   7   1        263.51        267.44        11.78 o                         
   3   7   1       6018.99       6445.99        67.32 o                         
   4   7   1        122.10        200.55         6.69 o                         
   5   7   1        527.94        474.67         9.32 o                         
   6   7   1        366.07        354.15         9.98 o                         
   7   7   1       1502.50       1501.45        17.35 o                         
   8   7   1       1923.33       1927.62        20.61 o                         
   9   7   1        191.78        205.02         8.15 o                         
  10   7   1         12.50         15.03         6.78 o                         
  -8   8   1         13.29          4.41         4.27 o                         
  -7   8   1        102.03         96.65         6.00 o                         
  -6   8   1        190.78        196.95         8.27 o                         
  -5   8   1         57.08         51.38         3.42 o                         
  -4   8   1         40.34         42.84         3.26 o                         
  -3   8   1        316.26        320.91         6.56 o                         
  -2   8   1        535.86        496.79         7.40 o                         
  -1   8   1         10.97         15.12         2.74 o                         
   0   8   1        504.78        510.80         9.79 o                         
   1   8   1          3.48          5.75         3.10 o                         
   2   8   1       1590.19       1453.39        19.38 o                         
   3   8   1         11.12         14.87         4.90 o                         
   4   8   1        475.53        434.68         9.35 o                         
   5   8   1        263.17        271.85         8.52 o                         
   6   8   1       1044.86       1014.70        14.03 o                         
   7   8   1         72.40         99.49         5.55 o                         
   8   8   1        213.64        225.53         8.25 o                         
   9   8   1          7.50          9.93         4.30 o                         
  10   8   1        389.59        410.87        19.09 o                         
  -7   9   1        324.34        304.31         9.48 o                         
  -6   9   1          0.01          5.22         4.45 o                         
  -5   9   1        451.30        376.81         8.20 o                         
  -4   9   1         31.22         52.46         3.62 o                         
  -3   9   1          6.09         38.28         3.41 o                         
  -2   9   1        220.63        223.96         5.90 o                         
  -1   9   1        683.45        675.75        12.60 o                         
   0   9   1        818.20        794.86        13.20 o                         
   1   9   1         22.03         16.76         3.71 o                         
   2   9   1        214.48        215.03         8.09 o                         
   3   9   1          6.07          2.51         7.19 o                         
   4   9   1         85.88        104.52         6.17 o                         
   5   9   1         46.90         69.28         6.49 o                         
   6   9   1        823.89        827.80        13.94 o                         
   7   9   1        260.25        257.69         8.60 o                         
   8   9   1        170.09        185.89         8.85 o                         
   9   9   1         41.72         53.51         4.77 o                         
  -6  10   1          0.13         -5.11         5.11 o                         
  -5  10   1        157.49        157.86         6.60 o                         
  -4  10   1       2249.98       1897.16        20.38 o                         
  -3  10   1        155.08        129.89         5.75 o                         
  -2  10   1         68.51         67.82         5.59 o                         
  -1  10   1        166.77        165.51         7.73 o                         
   0  10   1        743.63        716.24        13.96 o                         
   1  10   1        406.96        398.07        12.96 o                         
   2  10   1        578.69        549.31        13.26 o                         
   3  10   1        439.75        467.51        13.32 o                         
   4  10   1         10.55          3.66         5.11 o                         
   5  10   1        242.56        262.82        10.96 o                         
   6  10   1         62.07         48.21         6.92 o                         
   7  10   1         29.66         33.43         5.05 o                         
   8  10   1          1.17         -2.03         4.72 o                         
   9  10   1        105.48        117.21         7.05 o                         
  -6  11   1         11.89          9.09         5.04 o                         
  -5  11   1        463.63        464.41        10.18 o                         
  -4  11   1          1.54         -2.30         3.75 o                         
  -3  11   1        172.34        155.96         6.34 o                         
  -2  11   1        885.28        845.33        13.01 o                         
  -1  11   1       3201.70       3180.93        36.44 o                         
   0  11   1        261.44        296.32         8.96 o                         
   1  11   1       2121.25       2054.01        30.70 o                         
   2  11   1          7.41         15.01         5.28 o                         
   3  11   1          6.96         -1.73         6.42 o                         
   4  11   1         58.32         54.96         6.53 o                         
   5  11   1        863.88        894.46        40.36 o                         
   6  11   1         39.39         38.50         5.97 o                         
   7  11   1         83.18         69.71         6.17 o                         
   8  11   1        125.22        148.48         7.72 o                         
   9  11   1          0.10         -4.94         5.33 o                         
  -5  12   1         21.53         28.74         6.14 o                         
  -4  12   1         87.28         90.30         5.62 o                         
  -3  12   1         92.78         78.01         5.02 o                         
  -2  12   1          5.02          3.93         4.05 o                         
  -1  12   1        193.77        218.46         8.49 o                         
   0  12   1         59.16         64.45         6.24 o                         
   1  12   1          7.74         11.09         5.60 o                         
   2  12   1         73.18         77.34         6.36 o                         
   3  12   1         96.49         99.37         5.91 o                         
   4  12   1         32.68         33.33         6.17 o                         
   5  12   1        601.37        576.29        16.99 o                         
   6  12   1        547.15        468.52        15.92 o                         
   7  12   1         13.56         11.60         5.46 o                         
   8  12   1        215.66        240.73         9.51 o                         
  -4  13   1        142.64        156.08         8.21 o                         
  -3  13   1          0.01          2.97         4.20 o                         
  -2  13   1         19.77         18.72         4.91 o                         
  -1  13   1        486.42        495.73        12.24 o                         
   0  13   1          3.25          6.61         6.46 o                         
   1  13   1        282.86        292.57        20.46 o                         
   2  13   1          0.15          4.21         5.92 o                         
   3  13   1          1.75          4.37         7.45 o                         
   4  13   1          0.94          3.90         6.34 o                         
   5  13   1        305.26        262.66        13.06 o                         
   6  13   1        385.69        415.11        14.35 o                         
   7  13   1         23.93         11.18         5.36 o                         
  -3  14   1        424.91        474.63        10.44 o                         
  -2  14   1        147.49        158.61         8.22 o                         
  -1  14   1        244.00        224.50         9.94 o                         
   0  14   1         10.69          8.92         5.87 o                         
   1  14   1        117.18        121.41         9.41 o                         
   2  14   1         61.96         56.48         7.07 o                         
   3  14   1         13.78         20.70         8.05 o                         
   4  14   1          0.52        -10.19        10.19 o                         
   5  14   1          2.79         -1.56         9.12 o                         
   6  14   1        266.80        263.85        11.59 o                         
  -1  15   1         15.20         15.85         5.08 o                         
   0  15   1         88.98         90.67        12.10 o                         
   1  15   1        499.68        501.34        15.47 o                         
   2  15   1          1.21         -2.80         7.91 o                         
   3  15   1          6.81         14.90        10.78 o                         
   4  15   1        345.83        284.03        27.96 o                         
   5  15   1         14.74         36.95         9.39 o                         
   2  16   1          0.20          6.71         8.59 o                         
  -3 -15   2         61.20         54.79        14.54 o                         
  -2 -15   2         34.89         47.52         8.27 o                         
  -1 -15   2         18.00         22.92         7.91 o                         
   0 -15   2        143.63        144.50         9.45 o                         
  -6 -14   2        224.61        211.93        20.69 o                         
  -5 -14   2        407.78        434.10        16.55 o                         
  -4 -14   2        176.65        161.36        11.41 o                         
  -3 -14   2          7.81         19.74         7.84 o                         
  -2 -14   2        238.67        226.16        12.47 o                         
  -1 -14   2         10.41         10.26         6.37 o                         
   0 -14   2        273.09        275.38        11.82 o                         
   1 -14   2          0.08          4.93         5.08 o                         
   2 -14   2          8.57         14.31         4.62 o                         
  -7 -13   2        398.25        400.11        12.70 o                         
  -6 -13   2        379.27        359.56        13.49 o                         
  -5 -13   2         68.02         73.03        14.84 o                         
  -4 -13   2        168.38        185.61        12.56 o                         
  -3 -13   2         43.04         54.32         7.15 o                         
  -2 -13   2       1578.91       1603.92        28.36 o                         
  -1 -13   2         27.09         13.05         6.46 o                         
   0 -13   2        160.89        159.52        11.05 o                         
   1 -13   2         17.13         13.49         5.47 o                         
   2 -13   2         23.22         38.19         5.83 o                         
   3 -13   2        137.20        147.42         7.17 o                         
   4 -13   2         12.30         18.64         4.68 o                         
  -8 -12   2        484.28        488.14        12.88 o                         
  -7 -12   2        278.91        297.23        11.76 o                         
  -6 -12   2          2.78          1.32         6.29 o                         
  -5 -12   2        209.55        193.25        11.38 o                         
  -4 -12   2         46.12         40.97         7.19 o                         
  -3 -12   2       2919.98       2926.42        36.97 o                         
  -2 -12   2       2402.79       2466.85        39.27 o                         
  -1 -12   2        325.13        320.95        16.47 o                         
   0 -12   2       1614.72       1579.27        27.34 o                         
   1 -12   2         82.62         80.77         5.72 o                         
   2 -12   2        457.40        417.43        11.55 o                         
   3 -12   2        759.77        702.89        13.47 o                         
   4 -12   2        116.23        120.27         7.11 o                         
   5 -12   2          0.41          2.53         5.89 o                         
  -8 -11   2        141.71        135.82         8.16 o                         
  -7 -11   2         28.65         35.72         6.17 o                         
  -6 -11   2          0.08         33.74        12.10 o                         
  -5 -11   2          7.99         13.99         5.96 o                         
  -4 -11   2         14.46          7.38         5.81 o                         
  -3 -11   2        188.64        183.61         9.68 o                         
  -2 -11   2       3052.91       3093.22        42.40 o                         
  -1 -11   2        435.99        449.75        14.04 o                         
   0 -11   2        180.74        210.06         8.88 o                         
   1 -11   2        272.11        275.00         9.02 o                         
   2 -11   2        250.33        234.33         7.93 o                         
   3 -11   2         40.57         32.36         4.72 o                         
   4 -11   2          7.01         12.76         4.37 o                         
   5 -11   2         28.93         37.34         4.75 o                         
  -9 -10   2         92.04        113.62         7.46 o                         
  -8 -10   2          6.19         22.52         4.68 o                         
  -7 -10   2         13.28         12.85         5.05 o                         
  -6 -10   2         22.65         40.08        10.36 o                         
  -5 -10   2         77.73         91.69         5.95 o                         
  -4 -10   2        179.60        192.93        10.45 o                         
  -3 -10   2         41.58         39.32         5.76 o                         
  -2 -10   2        310.92        296.65         9.90 o                         
  -1 -10   2       3237.38       3246.01        45.71 o                         
   0 -10   2        426.72        379.75         8.83 o                         
   1 -10   2         16.28         15.91         4.51 o                         
   2 -10   2         10.40          9.07         4.92 o                         
   3 -10   2        248.01        207.08         6.36 o                         
   4 -10   2         24.11         22.02         3.73 o                         
   5 -10   2        637.27        598.77        10.03 o                         
   6 -10   2         11.54          6.82         6.30 o                         
  -9  -9   2         70.77         74.15         5.06 o                         
  -8  -9   2        634.77        646.65        12.38 o                         
  -7  -9   2        112.31        123.17         6.81 o                         
  -6  -9   2        111.12        100.70         5.82 o                         
  -5  -9   2         20.06         20.73         4.75 o                         
  -4  -9   2        348.67        339.96         9.87 o                         
  -3  -9   2        119.79        119.38         9.70 o                         
  -2  -9   2        442.64        447.34        11.52 o                         
  -1  -9   2        446.64        453.53        11.61 o                         
   0  -9   2        365.53        354.44        11.02 o                         
   1  -9   2        278.37        265.34         6.74 o                         
   2  -9   2        247.97        260.15         6.47 o                         
   3  -9   2        440.73        431.91         7.56 o                         
   4  -9   2        157.68        170.40         5.42 o                         
   5  -9   2        648.71        607.89        10.59 o                         
   6  -9   2         72.11         55.95         4.46 o                         
   7  -9   2        214.89        249.20        11.94 o                         
  -9  -8   2        135.09        140.93         7.24 o                         
  -8  -8   2        223.32        248.38         8.42 o                         
  -7  -8   2        269.51        254.80         8.29 o                         
  -6  -8   2         63.84         61.87         4.80 o                         
  -5  -8   2        329.05        311.99         8.57 o                         
  -4  -8   2        364.15        313.79         8.08 o                         
  -3  -8   2        533.89        610.54        11.99 o                         
  -2  -8   2        369.37        356.12         8.99 o                         
  -1  -8   2        506.00        480.35         9.49 o                         
   0  -8   2        415.15        414.98         7.92 o                         
   1  -8   2         80.24        103.35         4.84 o                         
   2  -8   2         14.46         21.18         2.92 o                         
   3  -8   2       1005.36        988.65        11.68 o                         
   4  -8   2        151.99        169.19         5.57 o                         
   5  -8   2        360.63        333.12         6.97 o                         
   6  -8   2         74.94         84.03         4.52 o                         
   7  -8   2         51.22         65.45         5.50 o                         
 -10  -7   2        716.50        691.51        26.46 o                         
  -9  -7   2        907.67        923.46        14.14 o                         
  -8  -7   2       4194.80       4305.62        45.39 o                         
  -7  -7   2          4.16          5.70         3.74 o                         
  -6  -7   2       1105.77       1083.25        13.64 o                         
  -5  -7   2        203.50        202.39         6.41 o                         
  -4  -7   2          9.47         10.74         3.13 o                         
  -3  -7   2        472.15        447.23         9.44 o                         
  -2  -7   2       2519.41       2688.99        38.28 o                         
  -1  -7   2         55.81         73.63         4.49 o                         
   0  -7   2        572.35        608.89         9.52 o                         
   1  -7   2         21.20         12.89         2.79 o                         
   2  -7   2         37.18         35.67         3.33 o                         
   3  -7   2          1.58          7.37         2.79 o                         
   4  -7   2         15.24          8.68         3.27 o                         
   5  -7   2        529.71        571.13         8.59 o                         
   6  -7   2         75.31         77.10         5.14 o                         
   7  -7   2          0.62          5.86         3.92 o                         
   8  -7   2          1.77          3.65         4.19 o                         
 -10  -6   2        195.46        177.89        15.83 o                         
  -9  -6   2        563.88        563.94         9.75 o                         
  -8  -6   2        547.08        571.51         9.69 o                         
  -7  -6   2         16.84         19.88         3.62 o                         
  -6  -6   2       1026.48       1000.19        14.14 o                         
  -5  -6   2          0.33          8.83         2.98 o                         
  -4  -6   2       2925.93       3074.87        33.22 o                         
  -3  -6   2       2465.22       2502.45        28.00 o                         
  -2  -6   2       2372.11       2476.56        36.10 o                         
  -1  -6   2         36.18         60.20         5.50 o                         
   0  -6   2        139.10        168.77         5.69 o                         
   1  -6   2         63.79         55.41         3.97 o                         
   2  -6   2          3.39         10.93         2.40 o                         
   3  -6   2        362.00        369.60         8.72 o                         
   4  -6   2          7.76          4.47         3.34 o                         
   5  -6   2          3.61          5.23         3.36 o                         
   6  -6   2        120.67        128.72         5.18 o                         
   7  -6   2          6.32          0.86         4.69 o                         
   8  -6   2        251.81        247.92         9.64 o                         
 -10  -5   2        284.73        282.53        10.98 o                         
  -9  -5   2         22.78         15.25         4.30 o                         
  -8  -5   2         14.59         21.75         3.68 o                         
  -7  -5   2         26.79         32.61         3.64 o                         
  -6  -5   2        614.71        597.10         8.75 o                         
  -5  -5   2        553.06        550.21         8.17 o                         
  -4  -5   2        147.68        155.37         4.97 o                         
  -3  -5   2          4.02          9.56         2.36 o                         
  -2  -5   2         20.01         36.74         2.45 o                         
  -1  -5   2        867.59        750.24        11.44 o                         
   0  -5   2       1801.89       1786.74        26.15 o                         
   1  -5   2        698.01        868.33        14.60 o                         
   2  -5   2        867.64        951.78        18.48 o                         
   3  -5   2         32.08         38.85         2.42 o                         
   4  -5   2        285.90        273.00         6.15 o                         
   5  -5   2       1488.75       1517.75        16.69 o                         
   6  -5   2        488.30        495.67         8.40 o                         
   7  -5   2          8.31          1.08         3.99 o                         
   8  -5   2        106.81        111.72         6.36 o                         
   9  -5   2         48.71         48.82         6.56 o                         
 -10  -4   2         97.00         98.14         6.77 o                         
  -9  -4   2         32.21         21.83         4.71 o                         
  -8  -4   2        207.89        195.97         6.32 o                         
  -7  -4   2        143.91        132.53         5.30 o                         
  -6  -4   2        635.49        629.20         9.61 o                         
  -5  -4   2         28.88         31.28         3.08 o                         
  -4  -4   2        556.63        536.20         9.78 o                         
  -3  -4   2        287.86        340.82         9.29 o                         
  -2  -4   2         53.70         45.11         2.13 o                         
  -1  -4   2        748.02        737.42        10.85 o                         
   0  -4   2          9.28          9.16         1.48 o                         
   1  -4   2       2351.64       2309.56        35.67 o                         
   2  -4   2          3.20         15.62         2.67 o                         
   3  -4   2        822.02        893.08        10.50 o                         
   4  -4   2       1731.15       1638.17        14.24 o                         
   5  -4   2       1391.96       1365.08        14.11 o                         
   6  -4   2       5045.42       5061.64        44.09 o                         
   7  -4   2       3005.64       2947.57        28.30 o                         
   8  -4   2       1650.92       1597.08        25.23 o                         
   9  -4   2        483.48        481.72        11.56 o                         
 -10  -3   2        114.83        119.31         8.31 o                         
  -9  -3   2        156.80        159.68         8.24 o                         
  -8  -3   2       1632.13       1543.30        16.65 o                         
  -7  -3   2          1.22          2.18         3.06 o                         
  -6  -3   2        296.41        283.86         6.00 o                         
  -5  -3   2        417.14        470.63         7.28 o                         
  -4  -3   2          1.02         10.70         2.01 o                         
  -3  -3   2         94.47        125.56         4.50 o                         
  -2  -3   2        382.17        417.97         6.59 o                         
  -1  -3   2        267.40        273.98         4.58 o                         
   0  -3   2       1884.85       1734.45        20.01 o                         
   1  -3   2       2468.59       2359.02        26.86 o                         
   2  -3   2        406.64        583.20         7.77 o                         
   3  -3   2       1171.78       1189.90        14.36 o                         
   4  -3   2        248.33        242.78         4.88 o                         
   5  -3   2         66.46         88.55         4.55 o                         
   6  -3   2       4550.19       4637.60        34.75 o                         
   7  -3   2        275.33        284.01         7.56 o                         
   8  -3   2         35.55         31.72         5.13 o                         
   9  -3   2         41.05         49.15         7.71 o                         
 -10  -2   2         51.46         45.56         5.87 o                         
  -9  -2   2        200.60        210.40        10.51 o                         
  -8  -2   2        889.22        866.32        12.70 o                         
  -7  -2   2        135.22        153.30         5.02 o                         
  -6  -2   2        351.92        351.71         6.09 o                         
  -5  -2   2         54.34        113.42         4.22 o                         
  -4  -2   2        123.42        131.46         5.11 o                         
  -3  -2   2        371.38        461.81         6.86 o                         
  -2  -2   2        714.29        698.54         9.94 o                         
  -1  -2   2       4150.76       3800.11        38.09 o                         
   0  -2   2        737.39        654.78         8.96 o                         
   1  -2   2       2791.69       2541.30        21.81 o                         
   2  -2   2       5654.37       5302.61        73.51 o                         
   3  -2   2       1011.56       1002.13        12.19 o                         
   4  -2   2        126.47        153.70         3.90 o                         
   5  -2   2        943.86        911.25         8.67 o                         
   6  -2   2        575.99        590.79         7.74 o                         
   7  -2   2       1627.73       1640.55        16.86 o                         
   8  -2   2         23.47         23.26         4.29 o                         
   9  -2   2        812.31        822.46        18.01 o                         
  10  -2   2         87.85        108.04         7.20 o                         
 -10  -1   2        932.51        935.02        18.09 o                         
  -9  -1   2        396.66        409.43        11.10 o                         
  -8  -1   2        407.94        431.74         8.76 o                         
  -7  -1   2         38.74         43.87         3.31 o                         
  -6  -1   2          6.13         16.22         2.45 o                         
  -5  -1   2        659.01        618.27         7.44 o                         
  -4  -1   2       1455.69       1457.39        13.32 o                         
  -3  -1   2        571.13        581.30         7.50 o                         
  -2  -1   2      12521.93      11542.94       135.42 o                         
   1  -1   2        466.28        448.12         4.77 o                         
   2  -1   2       1327.40       1309.51        12.79 o                         
   3  -1   2        744.45        835.60         9.19 o                         
   4  -1   2        826.75        855.29         9.96 o                         
   5  -1   2        817.64        788.27         7.80 o                         
   6  -1   2        277.34        263.39         5.75 o                         
   7  -1   2         36.08         44.80         3.54 o                         
   8  -1   2          4.02         -4.13         4.13 o                         
   9  -1   2         68.60         67.73         7.32 o                         
  10  -1   2        182.33        183.91         9.45 o                         
 -10   0   2         21.17         14.95         5.18 o                         
  -9   0   2        207.23        193.69         8.90 o                         
  -8   0   2        204.41        203.80         7.26 o                         
  -7   0   2        226.94        234.07         6.51 o                         
  -6   0   2       1112.78       1143.52        11.58 o                         
  -5   0   2          2.13         -0.19         1.76 o                         
  -4   0   2        521.81        603.25         6.47 o                         
  -3   0   2        214.69        287.50         4.82 o                         
  -2   0   2       6551.32       5751.40        76.17 o                         
  -1   0   2       6032.32       5667.19        72.92 o                         
   0   0   2       3192.54       2912.60        58.27 o                         
   1   0   2       2039.72       1927.94        36.34 o                         
   2   0   2       3393.17       3003.90        27.12 o                         
   3   0   2          4.95          8.91         1.43 o                         
   4   0   2       4142.50       4297.58        37.40 o                         
   5   0   2        210.26        185.42         4.31 o                         
   6   0   2          6.58          7.53         2.45 o                         
   7   0   2        607.18        608.96         9.09 o                         
   8   0   2          1.23         12.08         4.27 o                         
   9   0   2         62.90         65.98         7.60 o                         
  10   0   2        102.83        114.05         7.80 o                         
 -10   1   2          0.43         -6.28         6.28 o                         
  -9   1   2         75.09         71.01         5.34 o                         
  -8   1   2         53.47         53.01         4.53 o                         
  -7   1   2        350.63        345.61         7.41 o                         
  -6   1   2       1058.03       1038.73        10.21 o                         
  -5   1   2        466.76        473.90         5.43 o                         
  -4   1   2         10.98         13.92         1.69 o                         
  -3   1   2        131.95        123.47         3.82 o                         
  -2   1   2       1468.48       1423.32        15.57 o                         
  -1   1   2        334.57        359.75         5.16 o                         
   0   1   2       3891.38       3470.20        30.65 o                         
   1   1   2      14866.50      12672.01       499.29 o                         
   2   1   2       6223.81       5713.39        53.57 o                         
   3   1   2          2.48         18.91         1.99 o                         
   4   1   2        118.72        148.94         3.35 o                         
   5   1   2       1251.67       1469.23        13.77 o                         
   6   1   2       1627.73       1667.97        15.56 o                         
   7   1   2         75.41         83.92         4.04 o                         
   8   1   2       1144.19       1063.73        13.52 o                         
   9   1   2        722.29        672.51        13.68 o                         
  10   1   2          1.75          2.38         4.52 o                         
 -10   2   2        319.97        323.10        11.78 o                         
  -9   2   2         20.93         29.25         4.46 o                         
  -8   2   2        223.71        251.65         8.77 o                         
  -7   2   2        379.05        401.06         9.55 o                         
  -6   2   2        509.33        502.20         7.48 o                         
  -5   2   2        429.00        442.39         5.34 o                         
  -4   2   2         99.56         75.32         2.93 o                         
  -3   2   2        144.92        134.59         3.48 o                         
  -2   2   2       3802.47       3809.23        39.42 o                         
  -1   2   2         53.28         59.77         2.31 o                         
   0   2   2       3750.12       3392.49        31.97 o                         
   1   2   2         15.56         33.12         2.48 o                         
   2   2   2       9521.99       8577.22        80.01 o                         
   3   2   2       7923.99       7327.89        64.98 o                         
   4   2   2        667.95        801.89        10.56 o                         
   5   2   2        324.11        442.25         6.66 o                         
   6   2   2        509.51        497.94         7.63 o                         
   7   2   2         58.28         73.62         4.46 o                         
   8   2   2        502.71        459.99        14.00 o                         
   9   2   2          1.96          3.98         5.15 o                         
  10   2   2        904.43        863.97        17.78 o                         
  -9   3   2        165.40        180.67         7.86 o                         
  -8   3   2        745.77        711.36        16.68 o                         
  -7   3   2       1504.07       1486.69        19.11 o                         
  -6   3   2        489.37        498.41         8.29 o                         
  -5   3   2       3589.80       3423.15        26.00 o                         
  -4   3   2       2602.26       2471.68        18.48 o                         
  -3   3   2       6578.11       6765.40        60.71 o                         
  -2   3   2        490.88        551.91         6.85 o                         
  -1   3   2        629.77        603.56        15.01 o                         
   0   3   2       7291.27       6794.03        63.40 o                         
   1   3   2        417.85        450.82         6.31 o                         
   2   3   2         99.56         83.39         2.92 o                         
   3   3   2        441.95        407.11         5.30 o                         
   4   3   2        353.54        396.22         5.72 o                         
   5   3   2        423.40        363.15         5.57 o                         
   6   3   2        379.95        340.40         6.27 o                         
   7   3   2         68.58         60.39         5.05 o                         
   8   3   2        846.07        745.41        12.10 o                         
   9   3   2        487.82        464.43        12.28 o                         
  10   3   2         18.59         20.39         5.06 o                         
  -9   4   2        556.33        524.07        11.47 o                         
  -8   4   2        265.13        255.63         9.38 o                         
  -7   4   2       3107.19       3141.16        32.70 o                         
  -6   4   2        102.59         94.92         4.10 o                         
  -5   4   2        102.53        108.78         4.52 o                         
  -4   4   2        219.08        229.61         4.86 o                         
  -3   4   2        174.52        210.75         4.84 o                         
  -2   4   2        719.94        755.71        10.99 o                         
  -1   4   2        103.32        128.54         4.23 o                         
   0   4   2       5194.46       4795.97        64.71 o                         
   1   4   2        114.39        161.92         4.83 o                         
   2   4   2        650.22        650.37        11.72 o                         
   3   4   2        802.54        746.34        12.55 o                         
   4   4   2        554.21        551.32        10.34 o                         
   5   4   2        598.42        560.40         7.51 o                         
   6   4   2          5.20          8.61         2.82 o                         
   7   4   2          0.11          5.79         3.14 o                         
   8   4   2        914.79        880.07        11.76 o                         
   9   4   2         98.04         80.30         4.82 o                         
  10   4   2        120.45        115.96         6.48 o                         
  -9   5   2         33.90         23.28         4.22 o                         
  -8   5   2         45.21         42.03         4.97 o                         
  -7   5   2          6.64          9.76         4.56 o                         
  -6   5   2        115.48        115.89         4.94 o                         
  -5   5   2         28.80         30.50         2.66 o                         
  -4   5   2        153.92        172.75         4.45 o                         
  -3   5   2       1691.88       1682.01        15.73 o                         
  -2   5   2       6328.54       6152.22        82.82 o                         
  -1   5   2        221.56        244.31         5.36 o                         
   0   5   2        260.51        262.82        14.50 o                         
   1   5   2       4002.25       3911.42        54.20 o                         
   2   5   2       2484.66       2657.45        34.05 o                         
   3   5   2       2250.03       2203.47        23.92 o                         
   4   5   2       1125.48       1178.36        18.17 o                         
   5   5   2         69.06         59.53         3.28 o                         
   6   5   2        453.32        406.95         7.14 o                         
   7   5   2        165.42        169.60         5.71 o                         
   8   5   2        994.58        951.05        12.66 o                         
   9   5   2         50.33         48.09         4.31 o                         
  10   5   2        206.24        200.33         8.32 o                         
  -8   6   2          7.45          8.10         4.62 o                         
  -7   6   2        664.85        664.55        11.61 o                         
  -6   6   2         36.00         37.06         4.46 o                         
  -5   6   2         69.40         66.54         3.29 o                         
  -4   6   2        707.04        707.07         9.28 o                         
  -3   6   2         91.37        124.49         4.97 o                         
  -2   6   2       1945.36       1780.19        22.53 o                         
  -1   6   2        855.54        926.90        13.49 o                         
   0   6   2        340.48        338.35         8.99 o                         
   1   6   2        556.39        584.45        17.75 o                         
   2   6   2        952.03       1149.39        22.93 o                         
   3   6   2       1220.01       1551.68        19.19 o                         
   4   6   2        368.56        420.04         7.51 o                         
   5   6   2        557.86        544.74         8.83 o                         
   6   6   2       1948.99       1929.54        20.35 o                         
   7   6   2       2558.70       2626.66        26.63 o                         
   8   6   2         66.51         71.70         4.71 o                         
   9   6   2        496.45        468.24         9.19 o                         
  10   6   2         30.78         37.20         4.50 o                         
  -8   7   2         10.44          9.97         5.03 o                         
  -7   7   2        333.56        319.09         9.72 o                         
  -6   7   2         30.34         33.98         4.39 o                         
  -5   7   2        980.58        952.90        11.25 o                         
  -4   7   2        549.02        523.68         7.84 o                         
  -3   7   2          3.59          7.76         2.46 o                         
  -2   7   2         54.31         60.24         3.04 o                         
  -1   7   2        597.97        620.94         7.94 o                         
   0   7   2        543.40        505.19        12.33 o                         
   1   7   2          4.73         49.56         4.26 o                         
   2   7   2        254.34        317.16        10.46 o                         
   3   7   2         40.81         37.05         4.57 o                         
   4   7   2        340.86        307.18         7.46 o                         
   5   7   2        690.54        681.53         9.52 o                         
   6   7   2       3268.68       3304.94        38.55 o                         
   7   7   2       5120.47       5101.54        46.96 o                         
   8   7   2        563.30        588.50        10.85 o                         
   9   7   2        605.70        598.77        10.09 o                         
  10   7   2        469.55        493.61        15.05 o                         
  -8   8   2        212.87        249.22        10.65 o                         
  -7   8   2         56.16         60.06         5.02 o                         
  -6   8   2         21.13         17.56         4.83 o                         
  -5   8   2       1465.67       1378.18        15.48 o                         
  -4   8   2          3.03         12.07         3.30 o                         
  -3   8   2         47.66         72.53         4.18 o                         
  -2   8   2          2.99          0.43         2.63 o                         
  -1   8   2        767.80        736.19        11.89 o                         
   0   8   2          0.21          1.23         2.74 o                         
   1   8   2         51.37         70.46         5.59 o                         
   2   8   2        476.07        511.91        15.90 o                         
   3   8   2        824.60        820.54        15.85 o                         
   4   8   2       2136.50       2045.24        24.83 o                         
   5   8   2         61.36         60.46         3.92 o                         
   6   8   2       4670.90       4635.53        48.22 o                         
   7   8   2          4.19          3.38         4.24 o                         
   8   8   2        387.70        404.36        12.15 o                         
   9   8   2        188.03        197.09         8.84 o                         
  10   8   2        230.51        229.52        10.85 o                         
  -7   9   2         53.22         57.77         5.07 o                         
  -6   9   2         72.51         84.00         9.27 o                         
  -5   9   2         34.48         31.52         3.78 o                         
  -4   9   2          0.85          6.69         3.51 o                         
  -3   9   2        598.66        604.58         9.69 o                         
  -2   9   2        707.32        682.90        11.37 o                         
  -1   9   2       1367.09       1332.83        16.75 o                         
   0   9   2          3.63          3.85         3.02 o                         
   1   9   2        526.71        532.68        11.22 o                         
   2   9   2         14.80         17.34         5.97 o                         
   3   9   2       2610.99       2709.61        41.28 o                         
   4   9   2         82.77         85.65         5.01 o                         
   5   9   2          0.52          7.94         4.13 o                         
   6   9   2          1.96         18.33         4.04 o                         
   7   9   2        466.27        467.31        11.95 o                         
   8   9   2        152.49        148.90        12.25 o                         
   9   9   2         43.97         51.68         5.42 o                         
  -6  10   2         69.21         67.79         4.75 o                         
  -5  10   2          0.63         12.57         3.80 o                         
  -4  10   2        252.05        237.41         6.69 o                         
  -3  10   2        417.60        432.30         8.40 o                         
  -2  10   2          1.07         -0.51         3.16 o                         
  -1  10   2       1088.58       1112.58        14.97 o                         
   0  10   2       2518.97       2525.20        28.79 o                         
   1  10   2        880.23        908.24        15.99 o                         
   2  10   2          5.69         20.71         5.36 o                         
   3  10   2         57.37         50.49         6.11 o                         
   4  10   2         17.31         22.85         5.19 o                         
   5  10   2         34.16         58.81         5.21 o                         
   6  10   2         73.59         64.98         5.05 o                         
   7  10   2         78.68         80.92         5.61 o                         
   8  10   2        198.04        198.87         9.05 o                         
   9  10   2          1.65          7.64         4.30 o                         
  -6  11   2          2.83          7.72         4.60 o                         
  -5  11   2        148.04        135.86         7.76 o                         
  -4  11   2        344.75        366.62         9.02 o                         
  -3  11   2         18.77         22.98         3.88 o                         
  -2  11   2        417.67        411.35         8.85 o                         
  -1  11   2        178.20        184.47         6.90 o                         
   0  11   2       1046.75       1076.18        17.22 o                         
   1  11   2       5722.60       5777.00        66.84 o                         
   2  11   2       1316.05       1263.92        19.98 o                         
   3  11   2          2.61         -0.53         5.33 o                         
   4  11   2        173.33        120.74         8.31 o                         
   5  11   2         33.77         50.85         6.47 o                         
   6  11   2        482.49        484.73        14.52 o                         
   7  11   2        369.24        360.55        14.91 o                         
   8  11   2          3.87          3.34         4.54 o                         
   9  11   2         20.73         25.43         4.40 o                         
  -5  12   2          0.56         -1.43         6.07 o                         
  -4  12   2          1.23          2.02         4.08 o                         
  -3  12   2         32.52         26.23         4.05 o                         
  -2  12   2         27.02         25.02         4.55 o                         
  -1  12   2       1272.32       1262.87        17.23 o                         
   0  12   2         65.89         57.61         5.05 o                         
   1  12   2        241.14        217.76        10.17 o                         
   2  12   2       2488.78       2506.13        35.80 o                         
   3  12   2         98.17         88.38         6.38 o                         
   4  12   2        182.03        197.76        10.71 o                         
   5  12   2         70.72         60.39         6.87 o                         
   6  12   2        572.43        522.91        14.89 o                         
   7  12   2        315.48        326.09        12.10 o                         
   8  12   2        436.54        427.05        12.26 o                         
  -4  13   2          4.94          4.50         4.75 o                         
  -3  13   2          0.64          6.79         4.35 o                         
  -2  13   2          8.16          8.78         4.57 o                         
  -1  13   2        272.53        291.31        10.59 o                         
   0  13   2         23.42         25.48         8.70 o                         
   1  13   2        203.10        182.96        10.85 o                         
   2  13   2        118.33        109.64         8.03 o                         
   3  13   2        687.21        663.09        17.09 o                         
   4  13   2          6.65         11.31         8.42 o                         
   5  13   2        236.70        235.35        19.89 o                         
   6  13   2        105.59         93.39         7.69 o                         
   7  13   2        539.06        546.11        14.82 o                         
  -3  14   2          4.63          5.69         3.97 o                         
  -2  14   2         35.05         37.08         4.88 o                         
  -1  14   2        138.70        150.19         9.01 o                         
   0  14   2         14.39         12.12         5.66 o                         
   1  14   2          7.15         11.99         6.00 o                         
   2  14   2         97.45        110.01        12.59 o                         
   3  14   2         67.56         54.06         7.26 o                         
   4  14   2         10.91         23.79         7.46 o                         
   5  14   2         85.84         86.61         7.89 o                         
   6  14   2          3.69          2.06         5.57 o                         
   7  14   2        704.54        711.23        18.98 o                         
  -1  15   2        320.33        320.14        13.52 o                         
   0  15   2        141.07        169.04        10.67 o                         
   1  15   2          0.58         10.10         8.18 o                         
   2  15   2        422.21        436.86        22.92 o                         
   3  15   2          7.86         -0.56         9.10 o                         
   4  15   2         83.91        110.42        11.55 o                         
   5  15   2          6.47         27.96        11.18 o                         
   1  16   2         93.68         89.62         9.07 o                         
   2  16   2         69.98         86.81         8.86 o                         
   3  16   2        135.35        147.61        17.89 o                         
  -3 -15   3        126.41        131.95        20.13 o                         
  -2 -15   3        229.80        213.27        17.33 o                         
  -1 -15   3         23.28          9.15         6.29 o                         
   0 -15   3        136.21        137.29         9.41 o                         
  -5 -14   3         76.92         57.54         8.27 o                         
  -4 -14   3        555.12        550.53        21.70 o                         
  -3 -14   3        418.54        415.34        15.47 o                         
  -2 -14   3        214.07        256.48        25.66 o                         
  -1 -14   3         32.75         16.40         6.46 o                         
   0 -14   3         85.33         86.56        11.44 o                         
   1 -14   3        244.54        249.43        10.49 o                         
   2 -14   3        485.12        475.16        12.69 o                         
  -6 -13   3        823.48        766.40        22.92 o                         
  -5 -13   3         78.79         56.03         7.60 o                         
  -4 -13   3        146.81        165.25        12.47 o                         
  -3 -13   3        232.74        239.88        13.47 o                         
  -2 -13   3         83.74         87.07         7.47 o                         
  -1 -13   3        927.61        895.91        21.73 o                         
   0 -13   3        340.10        373.40        12.91 o                         
   1 -13   3        417.34        439.34        15.28 o                         
   2 -13   3         70.82         57.18         5.22 o                         
   3 -13   3         14.44         16.94         4.42 o                         
  -7 -12   3         23.00         20.69         5.80 o                         
  -6 -12   3         14.77         32.17         7.85 o                         
  -5 -12   3          1.35         14.11         6.18 o                         
  -4 -12   3          6.58          5.54         8.23 o                         
  -3 -12   3         77.48         78.13         7.24 o                         
  -2 -12   3        123.90        113.66        13.27 o                         
  -1 -12   3        204.86        217.88        10.90 o                         
   0 -12   3         47.46         88.78         7.69 o                         
   1 -12   3        124.73        103.46        10.00 o                         
   2 -12   3        199.09        206.46         8.78 o                         
   3 -12   3        104.78        103.04         6.84 o                         
   4 -12   3        446.69        474.65        11.69 o                         
  -8 -11   3        146.23        136.18         8.23 o                         
  -7 -11   3          1.81         -5.28         6.45 o                         
  -6 -11   3        122.55        141.28         8.89 o                         
  -5 -11   3         32.22         22.84         7.88 o                         
  -4 -11   3         10.36          8.11         5.78 o                         
  -3 -11   3        717.43        685.63        16.61 o                         
  -2 -11   3       1008.79       1016.64        18.50 o                         
  -1 -11   3         63.44         87.70         7.18 o                         
   0 -11   3        524.62        536.21        12.36 o                         
   1 -11   3       1499.34       1475.83        20.44 o                         
   2 -11   3          1.70          5.17         4.05 o                         
   3 -11   3        186.31        154.60         8.18 o                         
   4 -11   3         15.73         30.88         4.53 o                         
   5 -11   3         40.49         38.76         5.98 o                         
  -8 -10   3       1733.51       1780.09        25.88 o                         
  -7 -10   3          0.01          3.00         5.89 o                         
  -6 -10   3         35.51         49.80         5.71 o                         
  -5 -10   3          1.00          7.68         5.39 o                         
  -4 -10   3         89.67         84.28         6.30 o                         
  -3 -10   3       2264.23       2300.42        35.69 o                         
  -2 -10   3        138.54        121.02         6.66 o                         
  -1 -10   3        566.07        592.16        13.25 o                         
   0 -10   3        551.46        567.53        11.90 o                         
   1 -10   3       1395.76       1427.92        18.22 o                         
   2 -10   3        884.88        846.00        13.01 o                         
   3 -10   3       1196.90       1015.30        13.95 o                         
   4 -10   3         82.07         82.15         4.72 o                         
   5 -10   3         25.63         23.72         3.77 o                         
   6 -10   3         52.69         38.45         5.80 o                         
  -9  -9   3        361.17        342.14        11.59 o                         
  -8  -9   3         32.38         34.64         4.94 o                         
  -7  -9   3        977.24        974.50        25.00 o                         
  -6  -9   3        862.74        866.82        14.21 o                         
  -5  -9   3         56.96         52.16         5.14 o                         
  -4  -9   3          5.78         -1.23         4.31 o                         
  -3  -9   3        164.24        176.88         8.50 o                         
  -2  -9   3          7.46          6.81         5.13 o                         
  -1  -9   3        316.61        281.37         8.42 o                         
   0  -9   3         83.62         76.55         4.00 o                         
   1  -9   3        391.11        370.35         7.55 o                         
   2  -9   3        553.05        571.02         8.96 o                         
   3  -9   3        289.57        283.46         6.67 o                         
   4  -9   3        303.46        255.29         7.37 o                         
   5  -9   3        412.95        384.49         8.23 o                         
   6  -9   3         34.84         42.57         3.81 o                         
   7  -9   3          0.31          0.96         4.74 o                         
  -9  -8   3          3.34          2.12         6.97 o                         
  -8  -8   3        137.61        142.98         6.96 o                         
  -7  -8   3         66.11         75.36         4.57 o                         
  -6  -8   3        953.14        926.28        14.04 o                         
  -5  -8   3        145.72        146.97         6.43 o                         
  -4  -8   3          2.64          5.28         3.70 o                         
  -3  -8   3         19.09         27.63         3.68 o                         
  -2  -8   3        371.03        358.23        10.53 o                         
  -1  -8   3       2232.09       2219.21        22.60 o                         
   0  -8   3        738.58        761.98        10.79 o                         
   1  -8   3        284.37        298.23         6.72 o                         
   2  -8   3          3.58          6.27         2.75 o                         
   3  -8   3         83.15         76.15         3.51 o                         
   4  -8   3         62.61         69.47         3.63 o                         
   5  -8   3        564.22        525.09         8.57 o                         
   6  -8   3          0.11         -1.16         3.49 o                         
   7  -8   3          1.68          7.78         4.28 o                         
  -9  -7   3        446.08        459.62        10.78 o                         
  -8  -7   3       2189.23       2211.57        26.06 o                         
  -7  -7   3        784.87        759.61        10.80 o                         
  -6  -7   3        308.53        296.20         7.41 o                         
  -5  -7   3       1643.15       1749.50        18.85 o                         
  -4  -7   3       1574.97       1691.53        20.27 o                         
  -3  -7   3          1.10         10.09         2.86 o                         
  -2  -7   3          1.44          8.93         2.93 o                         
  -1  -7   3        207.99        258.81         6.70 o                         
   0  -7   3        624.06        654.52         9.30 o                         
   1  -7   3        555.80        652.02         9.08 o                         
   2  -7   3        176.51        181.12         5.65 o                         
   3  -7   3        338.25        351.59         7.61 o                         
   4  -7   3         80.75         78.52         3.77 o                         
   5  -7   3        126.97        115.18         4.61 o                         
   6  -7   3        355.39        370.74         7.93 o                         
   7  -7   3        737.46        749.35        12.47 o                         
   8  -7   3          9.15         16.90         4.72 o                         
 -10  -6   3         22.89         20.02         6.38 o                         
  -9  -6   3         11.80         14.25         4.62 o                         
  -8  -6   3        121.64        121.63         6.97 o                         
  -7  -6   3        671.68        672.63        10.15 o                         
  -6  -6   3         70.18         72.55         4.02 o                         
  -5  -6   3         17.74         26.65         3.53 o                         
  -4  -6   3        127.57        121.45         4.46 o                         
  -3  -6   3       1514.11       1606.81        16.49 o                         
  -2  -6   3         37.06         47.66         3.39 o                         
  -1  -6   3       1619.33       1673.36        24.09 o                         
   0  -6   3        119.66        126.28         5.40 o                         
   1  -6   3        368.80        433.39         7.52 o                         
   2  -6   3         29.72         49.04         2.86 o                         
   3  -6   3        214.02        229.11         5.54 o                         
   4  -6   3         35.16         37.18         3.14 o                         
   5  -6   3         15.78         15.93         3.10 o                         
   6  -6   3         11.53         12.70         3.26 o                         
   7  -6   3       1122.33       1165.09        16.76 o                         
   8  -6   3        222.27        214.49         7.96 o                         
 -10  -5   3          1.83         10.35         6.30 o                         
  -9  -5   3         90.35        101.96         5.83 o                         
  -8  -5   3        293.92        280.98         7.17 o                         
  -7  -5   3        139.05        144.16         5.77 o                         
  -6  -5   3          8.35          8.84         3.30 o                         
  -5  -5   3        115.03        143.70         4.73 o                         
  -4  -5   3         36.98         47.66         2.86 o                         
  -3  -5   3        643.83        740.08        12.06 o                         
  -2  -5   3        120.20        118.18         3.54 o                         
  -1  -5   3         34.29         43.64         2.48 o                         
   0  -5   3       3183.72       3202.20        39.79 o                         
   1  -5   3       4837.18       5139.83        57.67 o                         
   2  -5   3          8.26         29.99         3.70 o                         
   3  -5   3         34.58         30.39         2.31 o                         
   4  -5   3         92.19        100.31         4.61 o                         
   5  -5   3       6408.28       6264.22        62.41 o                         
   6  -5   3        902.89        888.97        11.58 o                         
   7  -5   3         94.56         93.34         5.34 o                         
   8  -5   3         72.66         76.56         5.64 o                         
   9  -5   3         33.87         37.85         7.26 o                         
 -10  -4   3         44.53         55.10         8.23 o                         
  -9  -4   3         42.00         50.45         5.43 o                         
  -8  -4   3        656.81        643.69        10.53 o                         
  -7  -4   3        184.07        175.50         6.16 o                         
  -6  -4   3        323.57        338.39         7.10 o                         
  -5  -4   3        108.83        139.68         4.51 o                         
  -4  -4   3        778.56        830.40        12.48 o                         
  -3  -4   3        635.63        645.67        33.10 o                         
  -2  -4   3         32.60         40.42         2.73 o                         
  -1  -4   3         56.28         61.85         2.98 o                         
   0  -4   3        628.96        514.99         7.08 o                         
   1  -4   3        596.80        678.40         9.72 o                         
   2  -4   3        200.47        221.97         4.71 o                         
   3  -4   3        440.60        456.04         8.07 o                         
   4  -4   3        133.75        145.11         4.31 o                         
   5  -4   3        242.59        241.30         5.56 o                         
   6  -4   3         23.89         25.72         3.28 o                         
   7  -4   3         11.35          9.59         3.58 o                         
   8  -4   3         19.89         23.99         5.06 o                         
   9  -4   3         51.64         48.82         5.10 o                         
 -10  -3   3        151.42        142.84        13.72 o                         
  -9  -3   3          6.74          5.94         4.85 o                         
  -8  -3   3        173.97        161.64         6.23 o                         
  -7  -3   3        571.82        584.82         9.07 o                         
  -6  -3   3        635.65        634.76         8.72 o                         
  -5  -3   3        295.80        376.71         7.16 o                         
  -4  -3   3       1387.36       1360.77        19.28 o                         
  -3  -3   3        210.64        223.93         4.80 o                         
  -2  -3   3        575.96        709.20         8.76 o                         
  -1  -3   3        182.21        163.97         3.25 o                         
   0  -3   3        518.04        421.40         5.42 o                         
   1  -3   3        720.04        765.49         8.99 o                         
   2  -3   3        314.86        325.25         5.48 o                         
   3  -3   3        391.27        364.63         5.98 o                         
   4  -3   3        842.84        868.41         9.23 o                         
   5  -3   3        239.31        224.68         5.15 o                         
   6  -3   3       1643.84       1678.12        15.59 o                         
   7  -3   3        130.07        139.66         5.93 o                         
   8  -3   3        486.52        497.14        13.55 o                         
   9  -3   3         27.99         29.35         5.07 o                         
 -10  -2   3          9.78          7.92         5.39 o                         
  -9  -2   3         15.36         27.00         5.77 o                         
  -8  -2   3         11.03         12.70         3.90 o                         
  -7  -2   3       1471.72       1489.96        15.43 o                         
  -6  -2   3       1208.93       1286.40        14.21 o                         
  -5  -2   3       1030.22        982.55        11.33 o                         
  -4  -2   3       1473.23       1482.85        18.47 o                         
  -3  -2   3        937.85        946.79        12.36 o                         
  -2  -2   3       2747.25       2524.05        28.53 o                         
  -1  -2   3      12233.72      11252.93       136.27 o                         
   0  -2   3       1404.87       1351.41        16.48 o                         
   1  -2   3          7.19          3.21         1.19 o                         
   2  -2   3        807.33        832.19         8.91 o                         
   3  -2   3       1561.85       1475.90        15.03 o                         
   4  -2   3        340.82        359.69         5.96 o                         
   5  -2   3         85.05         91.05         3.63 o                         
   6  -2   3        203.98        212.32         6.15 o                         
   7  -2   3        815.36        771.15        10.48 o                         
   8  -2   3         60.21         63.89         4.63 o                         
   9  -2   3         57.80         60.46         5.85 o                         
  10  -2   3        141.58        147.70         8.07 o                         
 -10  -1   3          4.64          9.28         5.17 o                         
  -9  -1   3        515.40        504.89        11.98 o                         
  -8  -1   3        111.49        109.15         5.35 o                         
  -7  -1   3        399.93        387.90         7.11 o                         
  -6  -1   3       3300.87       3499.52        32.02 o                         
  -5  -1   3       1440.63       1412.58        16.99 o                         
  -4  -1   3       1635.48       1613.07        21.68 o                         
  -3  -1   3         31.87         43.85         1.91 o                         
  -2  -1   3      13378.62      11818.21       126.91 o                         
  -1  -1   3       1283.75       1315.70        12.33 o                         
   0  -1   3       3284.33       3153.82        32.12 o                         
   1  -1   3       2462.52       2362.69        22.98 o                         
   2  -1   3        146.26        142.42         2.95 o                         
   3  -1   3       1938.61       2029.28        20.72 o                         
   4  -1   3        801.49        934.38        10.68 o                         
   5  -1   3         12.72         12.52         2.39 o                         
   6  -1   3       2472.36       2372.45        19.82 o                         
   7  -1   3         57.61         63.95         3.73 o                         
   8  -1   3         68.81         64.46         6.10 o                         
   9  -1   3          3.64         -4.73         4.73 o                         
  10  -1   3         25.13         23.13         4.56 o                         
 -10   0   3         27.11         16.54         8.49 o                         
  -9   0   3        336.33        362.05        12.30 o                         
  -8   0   3          6.58          0.88         4.03 o                         
  -7   0   3        116.08        113.03         4.70 o                         
  -6   0   3        139.15        131.56         5.20 o                         
  -5   0   3       1439.51       1487.37        13.23 o                         
  -4   0   3         14.48         30.97         1.95 o                         
  -3   0   3        471.00        422.24         6.72 o                         
  -2   0   3      17813.87      15686.20       333.46 o                         
  -1   0   3       4348.10       4148.17        39.14 o                         
   0   0   3       3678.40       3341.29        38.30 o                         
   1   0   3      14708.19      12715.49       334.35 o                         
   2   0   3         25.52         27.70         1.61 o                         
   3   0   3       3411.17       3544.81        32.46 o                         
   4   0   3        466.61        604.78         7.73 o                         
   5   0   3         34.58         61.38         2.72 o                         
   6   0   3        491.32        467.00         7.63 o                         
   7   0   3        118.54        134.52         5.48 o                         
   8   0   3        129.80        118.41         5.69 o                         
   9   0   3        325.97        292.26        11.07 o                         
  10   0   3         69.33         58.80         5.57 o                         
 -10   1   3          0.10         -4.90         4.96 o                         
  -9   1   3        116.28        116.73         6.66 o                         
  -8   1   3        436.09        448.40        10.20 o                         
  -7   1   3        253.76        238.26         8.37 o                         
  -6   1   3        219.83        212.10         5.61 o                         
  -5   1   3        272.91        283.61         4.43 o                         
  -4   1   3       2703.65       2740.50        26.30 o                         
  -3   1   3         74.03         79.38         3.23 o                         
  -2   1   3        733.01        745.63        15.21 o                         
  -1   1   3       3412.88       3208.45        37.29 o                         
   0   1   3        329.01        359.68         4.14 o                         
   1   1   3       4081.40       3845.46        50.14 o                         
   2   1   3       3119.74       3214.71        30.93 o                         
   3   1   3       5057.45       4852.32        43.65 o                         
   4   1   3      10665.16      10716.75       107.34 o                         
   5   1   3       1687.21       1888.84        17.75 o                         
   6   1   3        418.59        471.00         7.48 o                         
   7   1   3         31.95         39.19         3.12 o                         
   8   1   3       1174.23       1119.91        14.01 o                         
   9   1   3        282.34        273.00         9.63 o                         
  10   1   3         21.17          8.92         6.26 o                         
  -9   2   3        946.93        977.31        15.90 o                         
  -8   2   3        340.69        357.79         9.78 o                         
  -7   2   3       2758.25       2806.62        29.72 o                         
  -6   2   3        473.65        474.28         6.54 o                         
  -5   2   3        221.05        213.98         4.42 o                         
  -4   2   3        309.84        359.13         5.61 o                         
  -3   2   3       2730.70       2711.38        32.67 o                         
  -2   2   3        952.43        835.65        10.25 o                         
  -1   2   3       2202.52       2169.87        22.82 o                         
   0   2   3        253.93        277.22         3.60 o                         
   1   2   3         45.11         45.20         1.53 o                         
   2   2   3        386.14        298.36         3.69 o                         
   3   2   3         17.71         26.82         1.53 o                         
   4   2   3       7295.06       7538.49        76.61 o                         
   5   2   3        513.38        578.51         7.41 o                         
   6   2   3        101.38        120.27         4.45 o                         
   7   2   3         19.71         21.11         3.15 o                         
   8   2   3         11.87          8.25         3.30 o                         
   9   2   3         59.85         36.62         4.98 o                         
  10   2   3         24.06         25.90         5.46 o                         
  -9   3   3          3.38         -3.34         4.21 o                         
  -8   3   3        178.94        186.75         9.00 o                         
  -7   3   3        612.44        583.13        11.53 o                         
  -6   3   3        513.72        512.49         7.58 o                         
  -5   3   3        109.08        113.01         3.66 o                         
  -4   3   3        187.17        191.94         4.93 o                         
  -3   3   3        899.21        834.96        14.60 o                         
  -2   3   3          7.07         12.27         1.71 o                         
  -1   3   3       9441.78       8815.03        88.21 o                         
   0   3   3       1424.87       1512.43        14.26 o                         
   1   3   3       4995.55       4453.10        48.55 o                         
   2   3   3       1732.16       1651.29        16.74 o                         
   3   3   3        496.32        541.35         6.55 o                         
   4   3   3       2276.26       2358.37        23.11 o                         
   5   3   3         76.08         55.95         2.76 o                         
   6   3   3       1135.30       1038.63        11.84 o                         
   7   3   3       1521.93       1570.63        19.70 o                         
   8   3   3        257.05        243.99         7.15 o                         
   9   3   3         11.56         12.26         4.47 o                         
  10   3   3         28.28         23.34         4.91 o                         
  -9   4   3          7.81          6.73         4.04 o                         
  -8   4   3       3472.36       3498.68        43.65 o                         
  -7   4   3        903.23        898.50        13.79 o                         
  -6   4   3        403.74        424.35         7.62 o                         
  -5   4   3        262.47        277.41         6.62 o                         
  -4   4   3       1227.88       1287.50        11.84 o                         
  -3   4   3       2830.81       2918.63        32.05 o                         
  -2   4   3        292.22        282.99         7.29 o                         
  -1   4   3         22.46         19.73         2.19 o                         
   0   4   3        142.76        123.24         2.49 o                         
   1   4   3       2039.37       2021.43        23.38 o                         
   2   4   3        554.55        661.26         9.14 o                         
   3   4   3        463.80        475.32         6.72 o                         
   4   4   3        902.86        916.37        10.50 o                         
   5   4   3        579.26        554.65         7.18 o                         
   6   4   3        401.71        375.75         7.02 o                         
   7   4   3          7.87          6.38         3.89 o                         
   8   4   3          2.90          7.46         3.69 o                         
   9   4   3         33.99         37.59         4.33 o                         
  10   4   3          5.13          5.42         4.28 o                         
  -9   5   3        181.32        174.07         7.69 o                         
  -8   5   3          0.28         -2.04         6.33 o                         
  -7   5   3        247.90        248.69         7.69 o                         
  -6   5   3       2048.87       2086.54        21.14 o                         
  -5   5   3        213.73        213.98         5.45 o                         
  -4   5   3        110.69         85.60         3.46 o                         
  -3   5   3       2092.54       2295.13        22.48 o                         
  -2   5   3       1354.10       1445.31        26.71 o                         
  -1   5   3        248.19        214.76         5.34 o                         
   0   5   3          8.22         38.90         3.49 o                         
   1   5   3         59.85         62.75         3.11 o                         
   2   5   3        106.39        110.15         4.33 o                         
   3   5   3         11.73         15.86         2.00 o                         
   4   5   3       2013.99       1885.35        19.56 o                         
   5   5   3       1029.90       1067.98        11.38 o                         
   6   5   3        622.43        626.76         9.85 o                         
   7   5   3        199.23        201.17         6.02 o                         
   8   5   3         65.21         76.74         4.10 o                         
   9   5   3        687.34        645.24        11.27 o                         
  10   5   3        132.15        135.84         8.66 o                         
  -8   6   3          0.53         11.07         5.80 o                         
  -7   6   3         56.17         55.17         6.92 o                         
  -6   6   3        303.55        317.62         8.10 o                         
  -5   6   3        140.17        157.39         5.47 o                         
  -4   6   3        204.27        221.61         5.15 o                         
  -3   6   3        101.31        134.31         4.04 o                         
  -2   6   3       2733.98       2743.31        22.95 o                         
  -1   6   3       1980.59       1858.34        21.55 o                         
   0   6   3       1257.95       1263.58        23.02 o                         
   1   6   3        253.24        301.66         6.85 o                         
   2   6   3       7067.78       7552.96       102.85 o                         
   3   6   3       3520.13       4125.53        51.53 o                         
   4   6   3       1983.28       2048.45        20.49 o                         
   5   6   3        165.41        196.24         5.43 o                         
   6   6   3        563.04        548.20         8.50 o                         
   7   6   3       1929.41       1867.35        19.57 o                         
   8   6   3        309.29        325.03         7.59 o                         
   9   6   3         26.00         35.87         3.99 o                         
  10   6   3          7.41          6.60         4.19 o                         
  -8   7   3        141.22        108.04         8.39 o                         
  -7   7   3         32.54         30.64         4.97 o                         
  -6   7   3        565.10        594.06        12.90 o                         
  -5   7   3         90.42        107.50         4.44 o                         
  -4   7   3        136.52        130.03         4.96 o                         
  -3   7   3       1325.94       1346.89        14.34 o                         
  -2   7   3         40.32         34.59         2.55 o                         
  -1   7   3       2445.92       2487.19        23.75 o                         
   0   7   3         14.90         19.89         3.25 o                         
   1   7   3         70.34         83.70         5.23 o                         
   2   7   3       6661.66       6970.05        91.47 o                         
   3   7   3          0.90          4.39         2.36 o                         
   4   7   3         52.55         38.51         3.13 o                         
   5   7   3        869.44        890.08        10.80 o                         
   6   7   3       2032.40       2036.43        21.47 o                         
   7   7   3       2549.26       2560.61        27.24 o                         
   8   7   3        575.16        568.37        10.39 o                         
   9   7   3        233.84        244.25         7.29 o                         
  10   7   3          7.01          4.52         8.06 o                         
  -7   8   3         64.64         51.06         5.34 o                         
  -6   8   3        351.20        314.40        12.81 o                         
  -5   8   3        600.59        530.93         9.83 o                         
  -4   8   3        389.68        370.13         7.60 o                         
  -3   8   3       1533.60       1484.00        16.40 o                         
  -2   8   3         33.92         35.59         2.89 o                         
  -1   8   3         54.87         51.03         2.99 o                         
   0   8   3       1171.92       1120.78        12.93 o                         
   1   8   3          0.02         10.18         3.31 o                         
   2   8   3        151.37        143.81         6.13 o                         
   3   8   3          8.49         21.49         3.46 o                         
   4   8   3        335.88        338.52         8.01 o                         
   5   8   3       1242.10       1249.07        16.30 o                         
   6   8   3       2026.02       2045.36        23.70 o                         
   7   8   3        559.15        543.31        12.37 o                         
   8   8   3        173.10        178.96         8.81 o                         
   9   8   3        384.82        375.26         9.91 o                         
  10   8   3         11.12         12.87         5.11 o                         
  -7   9   3         76.56         71.50         5.14 o                         
  -6   9   3        889.91        835.67        15.28 o                         
  -5   9   3        616.57        555.84        10.63 o                         
  -4   9   3        129.36        152.69         6.36 o                         
  -3   9   3        111.34        135.38         5.10 o                         
  -2   9   3        283.19        247.36         7.24 o                         
  -1   9   3        403.19        406.83         7.40 o                         
   0   9   3       3159.05       3080.52        32.48 o                         
   1   9   3         11.95         21.02         4.36 o                         
   2   9   3         14.22         11.07         5.60 o                         
   3   9   3         15.43         20.03         4.02 o                         
   4   9   3          5.09         26.23         4.02 o                         
   5   9   3       2321.71       2304.88        28.95 o                         
   6   9   3        413.31        439.37        10.02 o                         
   7   9   3         51.41         53.73         4.74 o                         
   8   9   3       1068.94       1070.68        16.99 o                         
   9   9   3         43.20         44.56         5.05 o                         
  -6  10   3          1.10          3.68         4.03 o                         
  -5  10   3        431.80        444.28        11.33 o                         
  -4  10   3        378.56        348.09         8.80 o                         
  -3  10   3         18.56         19.40         3.51 o                         
  -2  10   3        839.98        816.38        11.24 o                         
  -1  10   3          7.25         20.61         3.84 o                         
   0  10   3       7873.74       7829.89        72.26 o                         
   1  10   3        205.65        212.62         6.86 o                         
   2  10   3       1285.04       1315.26        28.16 o                         
   3  10   3        873.82        878.82        16.55 o                         
   4  10   3         61.07         61.57         5.09 o                         
   5  10   3        108.09         83.24         6.81 o                         
   6  10   3         34.01         35.07         4.65 o                         
   7  10   3         12.41          6.43         6.13 o                         
   8  10   3        268.74        294.54         9.96 o                         
   9  10   3         18.28         25.06         4.46 o                         
  -6  11   3         81.75         73.60         6.39 o                         
  -5  11   3         23.06         23.82         4.08 o                         
  -4  11   3         83.28         62.45         4.20 o                         
  -3  11   3         15.58         20.62         3.76 o                         
  -2  11   3        205.12        228.93         8.73 o                         
  -1  11   3        635.59        654.38        11.14 o                         
   0  11   3         67.73         76.65         5.75 o                         
   1  11   3        845.82        831.51        14.45 o                         
   2  11   3         32.57         45.83         5.18 o                         
   3  11   3         92.97         81.67         6.00 o                         
   4  11   3          6.57         16.49         4.89 o                         
   5  11   3        885.83        788.78        15.75 o                         
   6  11   3        165.26        172.97         8.79 o                         
   7  11   3         49.00         53.76         6.41 o                         
   8  11   3        530.61        527.08        16.41 o                         
   9  11   3         99.38        104.03         6.49 o                         
  -5  12   3         91.73         99.51         8.39 o                         
  -4  12   3         26.61         26.38         3.93 o                         
  -3  12   3        430.43        396.94         9.47 o                         
  -2  12   3        335.78        322.28         8.89 o                         
  -1  12   3          0.06          4.98         4.15 o                         
   0  12   3        537.83        529.17        11.48 o                         
   1  12   3        950.18        960.81        17.54 o                         
   2  12   3          8.80         17.66         5.49 o                         
   3  12   3       1464.10       1319.06        27.00 o                         
   4  12   3         69.86         44.43         6.00 o                         
   5  12   3       1819.15       1752.43        35.05 o                         
   6  12   3        557.15        559.91        17.64 o                         
   7  12   3        517.30        540.87        13.09 o                         
   8  12   3          5.39          7.97         6.62 o                         
  -4  13   3         92.81         98.74         9.30 o                         
  -3  13   3         80.64         81.47         6.67 o                         
  -2  13   3         21.97         14.67         4.68 o                         
  -1  13   3          7.21         12.22         4.92 o                         
   0  13   3        187.98        197.26        10.43 o                         
   1  13   3        647.20        623.84        14.32 o                         
   2  13   3          0.11          7.00         6.07 o                         
   3  13   3        131.13        133.31         8.91 o                         
   4  13   3        352.00        290.99        15.82 o                         
   5  13   3        265.93        250.40        17.29 o                         
   6  13   3        120.54        125.24        13.18 o                         
   7  13   3        168.68        214.83        10.29 o                         
  -3  14   3         33.56         30.25         5.36 o                         
  -2  14   3        178.62        194.29         8.26 o                         
  -1  14   3        292.72        269.15        10.23 o                         
   0  14   3        827.19        808.11        16.06 o                         
   1  14   3        704.05        686.19        16.85 o                         
   2  14   3         32.81         25.72         6.90 o                         
   3  14   3         55.44         64.05         7.26 o                         
   4  14   3         46.30         44.24         7.51 o                         
   5  14   3        116.42        120.35        13.28 o                         
   6  14   3        263.07        233.16        11.14 o                         
   7  14   3        108.66        127.41         9.21 o                         
  -1  15   3         96.26        107.19        10.19 o                         
   0  15   3         29.34         37.72         6.21 o                         
   1  15   3         17.36         14.91        16.77 o                         
   2  15   3          9.87         -0.31        11.93 o                         
   3  15   3        120.07        140.63        23.48 o                         
   4  15   3         83.31         69.71        16.77 o                         
   5  15   3         48.04         29.17        12.30 o                         
   1  16   3        402.82        454.85        33.55 o                         
   2  16   3         80.33         93.54        10.28 o                         
   3  16   3        345.68        344.42        21.25 o                         
  -5 -14   4          3.23          3.81         8.24 o                         
  -4 -14   4          3.57         17.15         9.64 o                         
  -3 -14   4        192.19        184.83        14.05 o                         
  -2 -14   4        277.32        293.25        20.13 o                         
  -1 -14   4         28.65         26.55         6.81 o                         
   0 -14   4        103.15        117.53        11.10 o                         
   1 -14   4         16.59         15.33         5.80 o                         
  -6 -13   4        137.92        145.77        12.30 o                         
  -5 -13   4        305.44        317.64        13.06 o                         
  -4 -13   4         22.40         26.56         7.04 o                         
  -3 -13   4         33.50         33.84         7.69 o                         
  -2 -13   4        431.60        456.28        14.08 o                         
  -1 -13   4         54.68         52.47         6.87 o                         
   0 -13   4        509.19        506.40        24.58 o                         
   1 -13   4         86.83         79.88         6.00 o                         
   2 -13   4        238.90        232.27        11.37 o                         
   3 -13   4        128.61        160.66        10.17 o                         
  -7 -12   4         48.40         36.48         6.69 o                         
  -6 -12   4        313.73        308.95        19.21 o                         
  -5 -12   4        183.85        163.19        11.59 o                         
  -4 -12   4        293.00        281.56        13.76 o                         
  -3 -12   4          5.69          8.39        10.28 o                         
  -2 -12   4        147.64        139.32         9.21 o                         
  -1 -12   4        246.31        219.12        19.05 o                         
   0 -12   4        164.13        152.72        13.40 o                         
   1 -12   4          6.57          1.78         5.56 o                         
   2 -12   4          0.33          7.49         6.36 o                         
   3 -12   4         21.36         23.62         4.55 o                         
   4 -12   4        116.98        113.04         7.47 o                         
  -8 -11   4          3.83          3.61         5.09 o                         
  -7 -11   4          9.67         19.89         5.08 o                         
  -6 -11   4        139.44        129.46        11.54 o                         
  -5 -11   4        206.04        211.94        19.53 o                         
  -4 -11   4          6.39         -5.78         5.78 o                         
  -3 -11   4        308.76        321.60        11.99 o                         
  -2 -11   4       5276.47       5292.47        62.97 o                         
  -1 -11   4       2746.42       2843.43        37.42 o                         
   0 -11   4        127.20        155.28        13.72 o                         
   1 -11   4         81.70         87.56        11.94 o                         
   2 -11   4        674.36        665.22        13.48 o                         
   3 -11   4        120.71        146.91        10.48 o                         
   4 -11   4         18.91         24.30         4.39 o                         
   5 -11   4        530.98        566.69        14.20 o                         
  -8 -10   4         15.65         21.64         4.81 o                         
  -7 -10   4        316.74        325.63        14.12 o                         
  -6 -10   4         80.02         81.57         6.48 o                         
  -5 -10   4        439.74        456.76        13.67 o                         
  -4 -10   4         31.20         35.77         5.44 o                         
  -3 -10   4          4.79          9.33         4.90 o                         
  -2 -10   4        243.04        246.10         9.40 o                         
  -1 -10   4        319.12        343.70        10.88 o                         
   0 -10   4        437.11        461.97        10.75 o                         
   1 -10   4        424.43        429.86         8.96 o                         
   2 -10   4          7.06         12.57         4.05 o                         
   3 -10   4       1459.91       1369.79        17.25 o                         
   4 -10   4         21.78         26.05         3.78 o                         
   5 -10   4        637.59        632.38        11.16 o                         
   6 -10   4        114.65        157.04         8.81 o                         
  -9  -9   4        131.39        124.28        11.63 o                         
  -8  -9   4        149.61        160.64         8.98 o                         
  -7  -9   4          3.41          6.70         4.68 o                         
  -6  -9   4        168.20        164.85         7.80 o                         
  -5  -9   4        586.20        557.20        11.53 o                         
  -4  -9   4        787.32        759.12        12.90 o                         
  -3  -9   4         50.05         55.66         4.54 o                         
  -2  -9   4        722.52        739.79        13.40 o                         
  -1  -9   4         21.58         21.34         4.69 o                         
   0  -9   4        104.56         83.44         4.72 o                         
   1  -9   4       1140.73       1154.66        13.89 o                         
   2  -9   4        141.86        153.88         6.28 o                         
   3  -9   4        334.15        349.15         7.60 o                         
   4  -9   4        392.77        367.87         7.79 o                         
   5  -9   4         23.24         19.67         3.48 o                         
   6  -9   4        389.02        383.78         8.11 o                         
  -9  -8   4         78.12         85.17         6.58 o                         
  -8  -8   4        152.24        163.52         8.20 o                         
  -7  -8   4        539.19        516.75        10.50 o                         
  -6  -8   4        307.89        303.92         8.12 o                         
  -5  -8   4       1903.57       1852.29        21.21 o                         
  -4  -8   4         42.76         44.74         3.88 o                         
  -3  -8   4        124.07        119.69         5.30 o                         
  -2  -8   4         84.93         97.02         5.30 o                         
  -1  -8   4          0.20          3.97         4.24 o                         
   0  -8   4         98.64         90.34         4.20 o                         
   1  -8   4         14.89          9.65         2.82 o                         
   2  -8   4          2.38         18.64         3.83 o                         
   3  -8   4        200.25        210.29         6.16 o                         
   4  -8   4          2.38          0.84         3.56 o                         
   5  -8   4         46.59         35.28         3.30 o                         
   6  -8   4        133.28        130.92         5.68 o                         
   7  -8   4        155.48        160.59         6.77 o                         
  -9  -7   4        117.98        125.61         6.91 o                         
  -8  -7   4          2.63          4.53         3.96 o                         
  -7  -7   4         94.35         82.05         4.27 o                         
  -6  -7   4        906.91        900.26        12.23 o                         
  -5  -7   4        770.24        817.73        11.62 o                         
  -4  -7   4       4039.54       4058.05        49.39 o                         
  -3  -7   4         88.64        119.25         7.61 o                         
  -2  -7   4        512.55        553.95         9.39 o                         
  -1  -7   4        438.03        444.07        10.68 o                         
   0  -7   4        756.25        742.59        10.08 o                         
   1  -7   4         10.47         17.54         2.74 o                         
   2  -7   4          0.04          7.99         2.71 o                         
   3  -7   4        693.96        699.66         9.91 o                         
   4  -7   4       1358.80       1368.03        15.22 o                         
   5  -7   4        481.07        455.14         7.89 o                         
   6  -7   4        498.20        488.77        10.28 o                         
   7  -7   4          1.33          4.78         4.26 o                         
   8  -7   4         93.57        106.45         7.24 o                         
  -9  -6   4        609.58        605.89        12.50 o                         
  -8  -6   4        813.72        831.81        13.30 o                         
  -7  -6   4         20.22         18.99         3.37 o                         
  -6  -6   4        852.56        824.07        10.52 o                         
  -5  -6   4        470.41        452.02         7.51 o                         
  -4  -6   4          2.34          0.35         2.71 o                         
  -3  -6   4       1058.86       1154.69        13.37 o                         
  -2  -6   4        838.84        792.95        10.62 o                         
  -1  -6   4        921.09        917.45        11.17 o                         
   0  -6   4        505.38        588.17         9.59 o                         
   1  -6   4        125.59        128.58         4.95 o                         
   2  -6   4          7.47         10.71         2.92 o                         
   3  -6   4        823.26        847.94         9.96 o                         
   4  -6   4        165.97        181.19         6.01 o                         
   5  -6   4         11.75         23.20         3.36 o                         
   6  -6   4        355.64        349.60         8.60 o                         
   7  -6   4          4.69          9.83         3.89 o                         
   8  -6   4         36.38         38.45         4.20 o                         
 -10  -5   4        530.90        503.38        15.17 o                         
  -9  -5   4        623.90        629.66        11.82 o                         
  -8  -5   4          2.30          5.63         3.69 o                         
  -7  -5   4        732.94        747.66        10.50 o                         
  -6  -5   4         65.69         63.08         3.42 o                         
  -5  -5   4       1226.45       1230.13        13.41 o                         
  -4  -5   4        226.12        227.72         5.39 o                         
  -3  -5   4       1579.96       1605.31        22.33 o                         
  -2  -5   4        824.25        775.80        15.33 o                         
  -1  -5   4       2927.08       2977.30        37.18 o                         
   0  -5   4       1825.30       1850.67        24.47 o                         
   1  -5   4       1536.56       1723.62        19.85 o                         
   2  -5   4          3.33         21.64         3.80 o                         
   3  -5   4        214.44        233.23         4.92 o                         
   4  -5   4       2249.36       2247.29        20.77 o                         
   5  -5   4       3189.24       3142.19        32.04 o                         
   6  -5   4         47.67         54.83         4.66 o                         
   7  -5   4        160.47        168.35         6.66 o                         
   8  -5   4        146.86        171.02         8.71 o                         
   9  -5   4        193.19        223.65        15.66 o                         
 -10  -4   4          2.22          9.32         5.30 o                         
  -9  -4   4        524.34        519.87        12.74 o                         
  -8  -4   4        568.65        566.10        12.22 o                         
  -7  -4   4         43.23         41.32         3.90 o                         
  -6  -4   4          5.05          3.42         2.92 o                         
  -5  -4   4         45.37         50.54         3.62 o                         
  -4  -4   4        340.90        292.27         7.80 o                         
  -3  -4   4        612.35        583.36        12.48 o                         
  -2  -4   4         17.08          8.78         1.87 o                         
  -1  -4   4         21.91         15.24         1.92 o                         
   0  -4   4        498.50        491.12         7.67 o                         
   1  -4   4        481.63        433.43         6.98 o                         
   2  -4   4       6538.29       7065.58        63.94 o                         
   3  -4   4        105.31        135.03         5.81 o                         
   4  -4   4         68.53         64.11         3.12 o                         
   5  -4   4        287.94        294.15         6.08 o                         
   6  -4   4       3246.93       3217.95        27.53 o                         
   7  -4   4        214.35        201.94         7.12 o                         
   8  -4   4        104.75        108.95         7.08 o                         
   9  -4   4          4.32          4.92         4.66 o                         
 -10  -3   4        186.58        198.30        11.68 o                         
  -9  -3   4        751.03        713.11        17.08 o                         
  -8  -3   4       1962.08       1925.79        22.59 o                         
  -7  -3   4        171.19        174.66         6.58 o                         
  -6  -3   4         88.46         81.36         3.78 o                         
  -5  -3   4         69.41         80.66         3.37 o                         
  -4  -3   4        266.06        330.97         5.47 o                         
  -3  -3   4        168.39        166.72         4.57 o                         
  -2  -3   4        625.24        692.80         8.90 o                         
  -1  -3   4        191.31        188.76         3.73 o                         
   0  -3   4         74.60         84.81         2.72 o                         
   1  -3   4        204.12        186.52         4.19 o                         
   2  -3   4       1109.21       1041.31        10.97 o                         
   3  -3   4         38.56         68.05         3.46 o                         
   4  -3   4         13.13         17.26         2.38 o                         
   5  -3   4         84.56         96.93         3.97 o                         
   6  -3   4          1.50         10.14         2.84 o                         
   7  -3   4        185.29        180.00         6.82 o                         
   8  -3   4        264.62        285.94        10.67 o                         
   9  -3   4        168.08        162.08         9.64 o                         
 -10  -2   4       1068.88       1047.09        21.98 o                         
  -9  -2   4          1.04          7.24         6.17 o                         
  -8  -2   4        138.31        136.37         6.59 o                         
  -7  -2   4        348.27        360.78         7.87 o                         
  -6  -2   4        411.16        409.29         6.87 o                         
  -5  -2   4        649.57        678.49         8.45 o                         
  -4  -2   4        157.18        169.32         4.12 o                         
  -3  -2   4       1415.96       1381.50        16.04 o                         
  -2  -2   4       1174.92       1094.98        12.52 o                         
  -1  -2   4       1846.44       1997.13        19.66 o                         
   0  -2   4        357.71        284.60         3.73 o                         
   1  -2   4       3369.88       3234.81        36.08 o                         
   2  -2   4       1936.15       2046.95        21.05 o                         
   3  -2   4         86.46         85.02         3.18 o                         
   4  -2   4        318.09        278.05         5.24 o                         
   5  -2   4       1074.25       1070.18        11.09 o                         
   6  -2   4        438.86        464.39         7.32 o                         
   7  -2   4         22.04         19.60         3.60 o                         
   8  -2   4         91.44        101.86         8.63 o                         
   9  -2   4        224.14        229.75        10.81 o                         
 -10  -1   4         36.80         49.92         5.75 o                         
  -9  -1   4        148.50        162.57         8.83 o                         
  -8  -1   4          1.45          1.60         3.97 o                         
  -7  -1   4        100.21        104.47         4.44 o                         
  -6  -1   4        352.58        320.61         6.22 o                         
  -5  -1   4         15.73         11.96         2.66 o                         
  -4  -1   4        436.31        451.24         7.04 o                         
  -3  -1   4        657.62        646.05         9.04 o                         
  -2  -1   4       1823.45       1915.38        29.34 o                         
  -1  -1   4      17690.88      15873.42       169.75 o                         
   0  -1   4      10084.79       9488.03       101.19 o                         
   1  -1   4       1482.15       1434.55        14.81 o                         
   2  -1   4       1614.07       1531.70        16.00 o                         
   3  -1   4        811.02        804.02         8.88 o                         
   4  -1   4       2287.13       2343.42        22.13 o                         
   5  -1   4        682.80        732.17         7.85 o                         
   6  -1   4        206.30        213.52         5.02 o                         
   7  -1   4        281.65        258.11         6.90 o                         
   8  -1   4          0.41          5.39         3.97 o                         
   9  -1   4        113.24        123.99        10.29 o                         
  10  -1   4        366.01        384.67        10.48 o                         
 -10   0   4        146.33        156.56        11.60 o                         
  -9   0   4         29.04         35.43         5.09 o                         
  -8   0   4        103.41         95.34         5.22 o                         
  -7   0   4        333.52        328.79         7.03 o                         
  -6   0   4         31.49         33.47         2.94 o                         
  -5   0   4          0.03          1.46         2.48 o                         
  -4   0   4       2279.51       2424.31        21.86 o                         
  -3   0   4        497.16        571.36         8.26 o                         
  -2   0   4       1151.26       1206.82        17.59 o                         
  -1   0   4     132761.67     109494.67      2379.05 o                         
   0   0   4      12376.63      11274.25       139.99 o                         
   1   0   4        956.23       1007.04        10.97 o                         
   2   0   4       1594.24       1449.00        15.01 o                         
   3   0   4        458.58        531.90         6.94 o                         
   4   0   4        290.39        325.11         5.87 o                         
   5   0   4          4.69          5.73         2.14 o                         
   6   0   4         18.67         25.48         2.72 o                         
   7   0   4       1059.02       1021.06        12.16 o                         
   8   0   4          0.22          7.67         4.04 o                         
   9   0   4         25.79         30.22         6.05 o                         
  10   0   4         50.37         49.12         5.25 o                         
  -9   1   4        129.63        122.70         6.92 o                         
  -8   1   4         69.69         88.27         6.00 o                         
  -7   1   4         30.22         32.37         3.45 o                         
  -6   1   4         19.02         19.96         2.66 o                         
  -5   1   4         23.56         31.65         2.37 o                         
  -4   1   4        502.94        506.44         7.34 o                         
  -3   1   4       1234.60       1237.22        16.11 o                         
  -2   1   4       5282.41       5250.90        57.90 o                         
  -1   1   4      21235.68      18873.59       346.34 o                         
   0   1   4        716.44        666.08         6.46 o                         
   1   1   4      14346.37      12529.34       158.86 o                         
   2   1   4       2414.21       2329.88        23.12 o                         
   3   1   4       4224.31       4348.69        41.95 o                         
   4   1   4          0.62          6.75         1.45 o                         
   5   1   4         29.12         29.54         2.94 o                         
   6   1   4        870.50        903.59        11.06 o                         
   7   1   4         14.19         52.74         3.53 o                         
   8   1   4         87.92        106.94         5.39 o                         
   9   1   4        515.76        501.59        11.14 o                         
  10   1   4        121.29        131.14         9.95 o                         
  -9   2   4         11.51         11.08         4.22 o                         
  -8   2   4         41.82         43.60         5.69 o                         
  -7   2   4        915.05        904.12        14.09 o                         
  -6   2   4        110.95        117.40         4.14 o                         
  -5   2   4       2449.74       2460.88        18.47 o                         
  -4   2   4        167.59        160.85         3.86 o                         
  -3   2   4         75.90         87.01         3.89 o                         
  -2   2   4        222.43        254.71         4.84 o                         
  -1   2   4        117.39        123.59         3.09 o                         
   0   2   4       1184.31       1044.94        10.48 o                         
   1   2   4         66.15         55.63         2.13 o                         
   2   2   4        382.34        393.03         5.50 o                         
   3   2   4       2412.73       2578.16        28.98 o                         
   4   2   4          0.58         15.21         1.75 o                         
   5   2   4        173.51        134.42         4.03 o                         
   6   2   4        109.39        118.71         6.73 o                         
   7   2   4        153.60        125.98         4.85 o                         
   8   2   4        442.53        402.73         8.91 o                         
   9   2   4        205.72        179.61         7.65 o                         
  10   2   4        141.25        168.24        15.93 o                         
  -9   3   4          3.92          5.59         3.92 o                         
  -8   3   4        123.47        149.95         8.17 o                         
  -7   3   4       1223.98       1208.69        16.88 o                         
  -6   3   4          2.86          6.82         2.95 o                         
  -5   3   4        438.51        429.71         6.68 o                         
  -4   3   4        634.42        611.77         7.05 o                         
  -3   3   4        318.32        325.66         5.12 o                         
  -2   3   4        533.07        489.90         7.65 o                         
  -1   3   4       2217.37       2233.98        26.17 o                         
   0   3   4       5833.15       5558.27        52.62 o                         
   1   3   4        211.45        187.07         3.12 o                         
   2   3   4         20.12         15.60         1.77 o                         
   3   3   4        214.43        319.37         5.14 o                         
   4   3   4        442.40        452.85         6.41 o                         
   5   3   4        931.00        975.08        11.42 o                         
   6   3   4        207.70        183.52         4.88 o                         
   7   3   4          2.35          1.38         3.44 o                         
   8   3   4        359.77        373.20         8.62 o                         
   9   3   4         62.43         60.56         4.73 o                         
  10   3   4        185.54        182.73         9.85 o                         
  -9   4   4        177.32        197.10         9.20 o                         
  -8   4   4        230.64        241.38         9.28 o                         
  -7   4   4       2103.66       2095.77        25.16 o                         
  -6   4   4        209.57        206.41         5.92 o                         
  -5   4   4         46.10         51.44         3.22 o                         
  -4   4   4       2152.37       2300.20        20.42 o                         
  -3   4   4        637.90        585.44        10.25 o                         
  -2   4   4       6641.88       6498.61        67.07 o                         
  -1   4   4        586.15        597.65         8.99 o                         
   0   4   4       3104.11       3011.48        27.68 o                         
   1   4   4         80.59         84.01         2.90 o                         
   2   4   4        534.54        520.35         7.84 o                         
   3   4   4       3024.41       3129.98        36.11 o                         
   4   4   4        262.33        289.92         4.86 o                         
   5   4   4         27.91         39.66         2.39 o                         
   6   4   4        301.97        282.77         6.30 o                         
   7   4   4        111.27         87.26         4.44 o                         
   8   4   4       1215.16       1157.28        14.63 o                         
   9   4   4        219.56        171.37         7.24 o                         
  10   4   4          9.48         18.07         4.30 o                         
  -9   5   4         21.60         25.85         5.20 o                         
  -8   5   4        714.82        693.95        13.68 o                         
  -7   5   4        320.51        320.14        14.56 o                         
  -6   5   4         99.23        112.26         5.35 o                         
  -5   5   4        358.70        314.65         7.44 o                         
  -4   5   4        292.98        289.34         5.99 o                         
  -3   5   4       2595.32       2791.95        24.44 o                         
  -2   5   4      19341.03      18310.88       171.38 o                         
  -1   5   4         55.05         47.31         4.70 o                         
   0   5   4       1702.68       1819.10        22.15 o                         
   1   5   4         40.20         39.53         2.58 o                         
   2   5   4         43.06         21.98         2.36 o                         
   3   5   4        378.46        496.94         8.14 o                         
   4   5   4          5.26          5.31         1.88 o                         
   5   5   4         58.47         62.56         3.29 o                         
   6   5   4        824.91        825.61        11.43 o                         
   7   5   4        438.56        438.04         9.04 o                         
   8   5   4         14.03         12.14         3.33 o                         
   9   5   4        776.12        771.42        12.34 o                         
  10   5   4         13.79         13.70         4.44 o                         
  -8   6   4         34.32         34.62         5.05 o                         
  -7   6   4         18.04         15.72         5.39 o                         
  -6   6   4        595.65        575.81         9.28 o                         
  -5   6   4        958.62        901.58        11.21 o                         
  -4   6   4        133.00        119.91         4.58 o                         
  -3   6   4         75.90         67.17         3.47 o                         
  -2   6   4        739.93        775.72         8.99 o                         
  -1   6   4         80.70         77.14         6.26 o                         
   0   6   4       2870.85       2900.12        34.23 o                         
   1   6   4        130.25        223.36         5.44 o                         
   2   6   4        668.50        663.95        12.21 o                         
   3   6   4        522.60        573.07        12.82 o                         
   4   6   4        212.36        198.90         6.19 o                         
   5   6   4       1897.09       1798.78        18.92 o                         
   6   6   4       7881.98       7994.47        78.40 o                         
   7   6   4         52.72         52.59         3.81 o                         
   8   6   4        121.89        140.54         6.56 o                         
   9   6   4          3.66         -0.54         4.04 o                         
  10   6   4         21.42         22.35         4.36 o                         
  -8   7   4         55.16         51.82         5.16 o                         
  -7   7   4         55.07         58.31         9.86 o                         
  -6   7   4         24.63         24.35         3.84 o                         
  -5   7   4        199.20        204.63         6.86 o                         
  -4   7   4          1.55          6.55         2.73 o                         
  -3   7   4        280.33        270.16         6.03 o                         
  -2   7   4        154.29        166.70         4.57 o                         
  -1   7   4        423.57        363.88         6.37 o                         
   0   7   4       1323.87       1278.97        16.82 o                         
   1   7   4       1005.25       1009.04        19.03 o                         
   2   7   4       2405.16       2499.27        32.22 o                         
   3   7   4         34.86         70.01         3.68 o                         
   4   7   4       1784.72       1713.13        19.61 o                         
   5   7   4       1329.48       1277.00        23.72 o                         
   6   7   4       2548.91       2549.50        25.58 o                         
   7   7   4          9.78          4.41         3.27 o                         
   8   7   4       1697.95       1658.90        20.79 o                         
   9   7   4          0.85          2.61         3.78 o                         
  10   7   4        281.55        274.60        12.45 o                         
  -7   8   4        675.17        686.56        14.52 o                         
  -6   8   4          8.89          5.90         4.01 o                         
  -5   8   4          0.53          0.94         3.67 o                         
  -4   8   4        131.70        151.19         5.97 o                         
  -3   8   4          4.95         13.74         2.90 o                         
  -2   8   4       1126.30       1095.47        12.25 o                         
  -1   8   4        865.48        898.72        10.95 o                         
   0   8   4          0.88          0.16         2.35 o                         
   1   8   4        152.53        150.84         5.38 o                         
   2   8   4        658.10        643.99        13.22 o                         
   3   8   4         26.63         14.47         3.29 o                         
   4   8   4       1940.08       1884.82        21.11 o                         
   5   8   4        158.15        140.58         5.24 o                         
   6   8   4       1404.54       1422.03        16.32 o                         
   7   8   4         15.34          7.69         3.50 o                         
   8   8   4         22.36         28.73         4.83 o                         
   9   8   4        189.26        206.74         8.06 o                         
  10   8   4         38.45         44.40         7.04 o                         
  -7   9   4        336.07        316.62         9.98 o                         
  -6   9   4        527.13        523.72        11.70 o                         
  -5   9   4         13.87         21.73         4.45 o                         
  -4   9   4         46.43         55.19         4.44 o                         
  -3   9   4        336.76        319.64         7.12 o                         
  -2   9   4        146.97        162.84         5.92 o                         
  -1   9   4          1.38         23.35         3.32 o                         
   0   9   4         19.59         36.01         3.10 o                         
   1   9   4       2347.35       2308.01        25.78 o                         
   2   9   4         52.28         65.16         6.08 o                         
   3   9   4        101.37         95.46         5.00 o                         
   4   9   4        142.36        156.93         6.60 o                         
   5   9   4        246.82        237.23        11.50 o                         
   6   9   4          4.91         31.19         5.02 o                         
   7   9   4        104.70        105.08         8.67 o                         
   8   9   4         24.44         32.31         4.65 o                         
   9   9   4         43.37         49.40         6.67 o                         
  -6  10   4         26.43         22.52         5.65 o                         
  -5  10   4          1.26         12.20         4.54 o                         
  -4  10   4       1175.67       1160.77        14.52 o                         
  -3  10   4          1.61         -2.71         3.19 o                         
  -2  10   4         52.03         76.72         3.90 o                         
  -1  10   4         82.76         98.75         5.50 o                         
   0  10   4        290.46        286.07         7.19 o                         
   1  10   4       1696.20       1679.44        19.14 o                         
   2  10   4       1107.80       1117.02        17.25 o                         
   3  10   4         13.20          8.53         4.26 o                         
   4  10   4          7.36         36.05         5.90 o                         
   5  10   4         11.21         13.83         5.28 o                         
   6  10   4       1566.23       1538.56        26.02 o                         
   7  10   4        122.23        144.00         7.63 o                         
   8  10   4        104.25         99.68         7.17 o                         
   9  10   4        115.24        106.63         9.99 o                         
  -6  11   4         59.90         54.59         5.57 o                         
  -5  11   4          0.88          4.63         3.65 o                         
  -4  11   4         44.19         40.06         3.90 o                         
  -3  11   4         28.55         23.92         3.89 o                         
  -2  11   4        176.32        185.48         7.36 o                         
  -1  11   4       4907.43       4898.53        49.98 o                         
   0  11   4       7303.03       7286.72        67.86 o                         
   1  11   4          3.90          5.38         4.62 o                         
   2  11   4        335.13        321.05         9.53 o                         
   3  11   4         22.30         16.76         4.68 o                         
   4  11   4        171.20        212.14        10.12 o                         
   5  11   4        445.08        451.57        11.84 o                         
   6  11   4         78.41         94.57         7.88 o                         
   7  11   4        539.10        504.35        14.23 o                         
   8  11   4         43.96         45.87         5.40 o                         
   9  11   4        113.61        122.46         8.98 o                         
  -5  12   4         13.51         18.18         6.52 o                         
  -4  12   4         61.97         45.13         4.35 o                         
  -3  12   4         50.29         46.67         4.10 o                         
  -2  12   4        231.18        245.90         9.84 o                         
  -1  12   4          9.60         13.86         4.27 o                         
   0  12   4        183.22        173.66         7.84 o                         
   1  12   4        750.45        795.79        15.70 o                         
   2  12   4        711.80        695.85        13.87 o                         
   3  12   4        266.02        291.82        11.87 o                         
   4  12   4         14.07         14.99         4.93 o                         
   5  12   4        218.61        172.39         8.89 o                         
   6  12   4         10.19          0.79         5.64 o                         
   7  12   4        291.49        324.38        10.81 o                         
   8  12   4          1.53          8.14         4.70 o                         
  -4  13   4        399.18        390.42        16.30 o                         
  -3  13   4         97.74        100.23         6.13 o                         
  -2  13   4         18.73         16.54         4.47 o                         
  -1  13   4        311.78        314.34         9.99 o                         
   0  13   4        172.19        178.31         8.94 o                         
   1  13   4        358.79        339.88        12.03 o                         
   2  13   4        132.01        150.24        10.22 o                         
   3  13   4         16.38         25.00         6.87 o                         
   4  13   4         65.32         67.22         8.53 o                         
   5  13   4         14.73         33.33         6.94 o                         
   6  13   4        138.55        139.79        10.29 o                         
   7  13   4        450.69        449.22        13.53 o                         
  -3  14   4        575.59        591.82        14.62 o                         
  -2  14   4          4.25          7.00         4.56 o                         
  -1  14   4          1.69         -4.57         4.57 o                         
   0  14   4         58.80         58.97         5.76 o                         
   1  14   4        427.63        428.18        16.30 o                         
   2  14   4        368.38        371.89        15.03 o                         
   3  14   4         23.93         31.32         6.69 o                         
   4  14   4         19.53         12.30         6.46 o                         
   5  14   4        241.52        266.84        13.21 o                         
   6  14   4          8.48          9.13         7.60 o                         
   7  14   4        143.60        134.56        11.78 o                         
  -1  15   4        120.73        125.35         9.35 o                         
   0  15   4         65.63         79.51        16.21 o                         
   1  15   4        188.66        204.38        11.86 o                         
   2  15   4          2.66          3.04         6.53 o                         
   3  15   4        139.62        138.54        13.37 o                         
   4  15   4         78.13         77.40         9.81 o                         
   5  15   4         76.26         71.57        13.42 o                         
   1  16   4        379.97        437.23        23.48 o                         
   2  16   4        221.82        176.94        27.40 o                         
   3  16   4         85.07         69.79         9.51 o                         
  -4 -14   5       1191.82       1159.20        27.67 o                         
  -3 -14   5        153.80        159.68        17.98 o                         
  -2 -14   5         80.02         58.06         8.27 o                         
  -1 -14   5        597.49        586.29        19.36 o                         
   0 -14   5         69.45         75.09         9.79 o                         
   1 -14   5        167.01        171.29        13.92 o                         
  -5 -13   5         35.95         15.24         7.83 o                         
  -4 -13   5        151.71        142.93        10.29 o                         
  -3 -13   5        310.08        311.21        16.42 o                         
  -2 -13   5        621.77        615.63        17.43 o                         
  -1 -13   5        383.94        419.27        13.42 o                         
   0 -13   5         72.71         67.28         6.23 o                         
   1 -13   5         74.01         71.32         5.89 o                         
   2 -13   5        105.78        133.88        11.00 o                         
  -6 -12   5         24.02         34.34         7.12 o                         
  -5 -12   5        802.93        793.09        19.58 o                         
  -4 -12   5         38.07         29.92         9.29 o                         
  -3 -12   5       1630.52       1657.85        36.62 o                         
  -2 -12   5        199.19        222.16        13.56 o                         
  -1 -12   5       1105.91       1132.02        23.67 o                         
   0 -12   5          3.89         12.50         8.74 o                         
   1 -12   5         57.93         70.50         5.69 o                         
   2 -12   5        155.73        158.50         8.38 o                         
   3 -12   5        119.41        125.09         6.98 o                         
   4 -12   5        235.05        208.12         8.17 o                         
  -7 -11   5        463.75        468.63        14.80 o                         
  -6 -11   5          0.01          2.60         5.17 o                         
  -5 -11   5         40.78         38.41         6.47 o                         
  -4 -11   5       1910.75       1859.13        28.92 o                         
  -3 -11   5          9.02          0.88         5.33 o                         
  -2 -11   5        207.03        204.72         9.54 o                         
  -1 -11   5         13.31         25.85         5.13 o                         
   0 -11   5       1141.19       1139.78        18.07 o                         
   1 -11   5       2089.89       1971.03        28.89 o                         
   2 -11   5       1175.08       1084.94        19.34 o                         
   3 -11   5          0.01          7.36         4.15 o                         
   4 -11   5         56.44         46.18         4.37 o                         
   5 -11   5         39.55         42.10         5.06 o                         
  -8 -10   5         11.41         14.47         6.60 o                         
  -7 -10   5         47.39         43.49         5.38 o                         
  -6 -10   5        348.26        342.93        11.30 o                         
  -5 -10   5        238.85        254.84        12.87 o                         
  -4 -10   5        184.07        191.89        10.02 o                         
  -3 -10   5        635.65        682.86        13.01 o                         
  -2 -10   5        665.13        646.27        12.49 o                         
  -1 -10   5        610.22        597.61        12.65 o                         
   0 -10   5          3.63         -2.94         4.66 o                         
   1 -10   5       1071.65       1121.41        19.20 o                         
   2 -10   5         17.25         31.81         5.02 o                         
   3 -10   5        215.79        222.55         7.94 o                         
   4 -10   5        994.03        967.25        14.25 o                         
   5 -10   5          6.65          7.67         3.69 o                         
   6 -10   5         15.03          2.65        11.69 o                         
  -8  -9   5        253.76        263.49        13.40 o                         
  -7  -9   5         82.30         80.07         5.51 o                         
  -6  -9   5        543.74        569.55        12.57 o                         
  -5  -9   5        102.74         90.47         5.63 o                         
  -4  -9   5          1.41          4.01         4.44 o                         
  -3  -9   5          2.58          5.20         4.34 o                         
  -2  -9   5         17.82         22.76         4.73 o                         
  -1  -9   5       2840.63       2812.40        38.66 o                         
   0  -9   5        122.63        116.99         5.23 o                         
   1  -9   5        241.48        253.99         7.38 o                         
   2  -9   5         12.70         29.04         4.14 o                         
   3  -9   5          4.58          2.90         3.32 o                         
   4  -9   5        153.74        173.61         6.79 o                         
   5  -9   5        149.80        148.18         6.11 o                         
   6  -9   5        166.45        153.36         6.71 o                         
  -9  -8   5          0.37          2.12         7.09 o                         
  -8  -8   5       1570.80       1631.55        23.63 o                         
  -7  -8   5         16.72         13.46         4.89 o                         
  -6  -8   5         31.55         36.10         4.67 o                         
  -5  -8   5         14.14         18.16         4.08 o                         
  -4  -8   5        258.98        256.60         7.18 o                         
  -3  -8   5        714.26        654.00        10.34 o                         
  -2  -8   5         24.49         28.36         3.92 o                         
  -1  -8   5         55.58         55.51         7.00 o                         
   0  -8   5         10.63          9.96         3.61 o                         
   1  -8   5          0.57          7.94         3.05 o                         
   2  -8   5        126.73        148.63         5.55 o                         
   3  -8   5        153.80        145.21         6.82 o                         
   4  -8   5          7.04         11.32         4.40 o                         
   5  -8   5        238.29        220.98         8.37 o                         
   6  -8   5          0.08          3.91         4.15 o                         
   7  -8   5         64.09         70.99         4.66 o                         
  -9  -7   5         22.46         18.16         5.67 o                         
  -8  -7   5       1783.37       1801.05        22.79 o                         
  -7  -7   5         94.54         89.98         5.06 o                         
  -6  -7   5        282.57        259.76         7.13 o                         
  -5  -7   5          0.18         -0.02         3.89 o                         
  -4  -7   5         48.23         41.43         3.52 o                         
  -3  -7   5        771.90        717.32        12.19 o                         
  -2  -7   5        168.57        180.34         6.47 o                         
  -1  -7   5         50.28         51.60         5.12 o                         
   0  -7   5        203.84        213.40         7.82 o                         
   1  -7   5          4.94          7.37         2.59 o                         
   2  -7   5        197.84        188.57         5.48 o                         
   3  -7   5        163.10        162.40         6.02 o                         
   4  -7   5        121.59        112.38         5.03 o                         
   5  -7   5        346.57        355.21         7.61 o                         
   6  -7   5         18.91         23.07         3.89 o                         
   7  -7   5       1451.25       1511.44        20.67 o                         
  -9  -6   5         11.39         15.31         4.99 o                         
  -8  -6   5          1.61          1.65         3.67 o                         
  -7  -6   5        213.53        219.30         6.33 o                         
  -6  -6   5         21.40         22.64         3.36 o                         
  -5  -6   5       1690.36       1754.07        17.93 o                         
  -4  -6   5       1345.00       1406.88        17.64 o                         
  -3  -6   5        708.26        663.86         8.65 o                         
  -2  -6   5        975.36        962.90        12.02 o                         
  -1  -6   5          4.90          9.31         2.59 o                         
   0  -6   5       6200.01       6183.16        57.01 o                         
   1  -6   5         33.88         42.14         2.79 o                         
   2  -6   5        110.66        114.04         4.27 o                         
   3  -6   5        248.45        248.77         6.00 o                         
   4  -6   5        784.61        763.30        10.37 o                         
   5  -6   5       1277.17       1271.01        16.80 o                         
   6  -6   5         15.80         14.94         4.30 o                         
   7  -6   5         79.78         69.65         6.37 o                         
   8  -6   5         50.85         42.62         4.30 o                         
  -9  -5   5         27.05         27.41         4.63 o                         
  -8  -5   5         12.88         17.35         4.10 o                         
  -7  -5   5          1.78         -0.45         3.24 o                         
  -6  -5   5        205.30        215.71         6.14 o                         
  -5  -5   5        868.16        878.79        10.99 o                         
  -4  -5   5        199.10        182.75         5.20 o                         
  -3  -5   5         44.95         48.26         3.01 o                         
  -2  -5   5        290.04        288.18         6.06 o                         
  -1  -5   5         12.83         10.81         2.26 o                         
   0  -5   5        282.71        338.05         7.96 o                         
   1  -5   5        327.15        389.00         6.33 o                         
   2  -5   5       2787.64       2991.70        24.88 o                         
   3  -5   5        137.89        130.67         6.33 o                         
   4  -5   5         38.14         43.63         2.88 o                         
   5  -5   5       2895.50       2906.24        27.23 o                         
   6  -5   5          2.69         13.75         3.61 o                         
   7  -5   5        147.10        156.42         7.82 o                         
   8  -5   5          6.16         10.56         4.35 o                         
  -9  -4   5        163.34        181.27         9.16 o                         
  -8  -4   5        392.39        387.60         9.16 o                         
  -7  -4   5        235.55        233.08         7.02 o                         
  -6  -4   5         18.16         20.68         2.98 o                         
  -5  -4   5         80.16         96.12         4.14 o                         
  -4  -4   5        344.17        320.05         5.93 o                         
  -3  -4   5        362.30        361.21         5.94 o                         
  -2  -4   5        493.66        472.45        11.71 o                         
  -1  -4   5         11.75         15.21         2.08 o                         
   0  -4   5        813.37        968.24        13.13 o                         
   1  -4   5         28.03         52.48         2.94 o                         
   2  -4   5        210.43        201.86         4.60 o                         
   3  -4   5        275.55        278.18         5.12 o                         
   4  -4   5       1199.79       1207.61        11.94 o                         
   5  -4   5       1229.80       1226.37        14.15 o                         
   6  -4   5       3074.35       3048.46        28.63 o                         
   7  -4   5       1461.45       1418.98        21.01 o                         
   8  -4   5        225.07        239.61         8.95 o                         
   9  -4   5        182.36        172.77         8.21 o                         
 -10  -3   5        136.33        152.37        12.52 o                         
  -9  -3   5          1.38          5.75         5.16 o                         
  -8  -3   5        734.96        730.87        12.93 o                         
  -7  -3   5        458.31        444.92         8.50 o                         
  -6  -3   5         28.67         36.02         2.91 o                         
  -5  -3   5        109.94        125.72         4.16 o                         
  -4  -3   5         52.22         56.97         3.34 o                         
  -3  -3   5        178.68        204.18         4.94 o                         
  -2  -3   5        161.74        138.64         4.09 o                         
  -1  -3   5       1186.19       1171.59        12.77 o                         
   0  -3   5       1551.19       1620.68        24.44 o                         
   1  -3   5         33.64         63.70         3.13 o                         
   2  -3   5        868.92        862.47        10.36 o                         
   3  -3   5       1279.89       1331.66        13.10 o                         
   4  -3   5        213.63        207.88         4.82 o                         
   5  -3   5        471.72        417.69         7.65 o                         
   6  -3   5        582.80        602.95         9.01 o                         
   7  -3   5       1092.70       1094.75        16.14 o                         
   8  -3   5        232.90        231.16         8.68 o                         
   9  -3   5         10.73         11.63         4.72 o                         
 -10  -2   5        179.48        176.84         9.41 o                         
  -9  -2   5        163.97        157.57         8.21 o                         
  -8  -2   5          9.78          1.29         4.12 o                         
  -7  -2   5        394.85        380.74         8.37 o                         
  -6  -2   5         15.76         15.11         2.78 o                         
  -5  -2   5        165.97        144.16         4.53 o                         
  -4  -2   5        434.10        377.91         6.45 o                         
  -3  -2   5        101.42         79.29         3.61 o                         
  -2  -2   5       2272.62       2245.06        22.76 o                         
  -1  -2   5        377.06        369.15         5.10 o                         
   0  -2   5        607.67        657.71         7.31 o                         
   1  -2   5       1291.87       1318.21        15.32 o                         
   2  -2   5        198.24        201.66         4.48 o                         
   3  -2   5        298.71        311.30         5.72 o                         
   4  -2   5        299.87        310.94         5.34 o                         
   5  -2   5         45.47         47.18         2.92 o                         
   6  -2   5        434.09        431.55         7.44 o                         
   7  -2   5       3096.63       3046.75        32.11 o                         
   8  -2   5        507.45        485.19        19.50 o                         
   9  -2   5          0.25          2.14         5.58 o                         
  -9  -1   5        564.29        601.51        13.76 o                         
  -8  -1   5          6.11         -0.74         4.26 o                         
  -7  -1   5        334.23        327.52         7.45 o                         
  -6  -1   5        783.47        796.15        10.56 o                         
  -5  -1   5        296.49        301.44         5.93 o                         
  -4  -1   5       1331.01       1498.09        13.97 o                         
  -3  -1   5        740.63        725.36        11.99 o                         
  -2  -1   5       3314.32       3460.01        36.03 o                         
  -1  -1   5       7707.71       7388.01        74.02 o                         
   0  -1   5        564.50        472.41         6.12 o                         
   1  -1   5        209.55        265.46         4.39 o                         
   2  -1   5       2129.43       2170.96        21.24 o                         
   3  -1   5        559.31        623.60         7.89 o                         
   4  -1   5         72.11         62.22         2.73 o                         
   5  -1   5        939.04        915.83         9.76 o                         
   6  -1   5        105.24        126.10         5.01 o                         
   7  -1   5         25.01         18.83         4.73 o                         
   8  -1   5        140.66        111.38         6.23 o                         
   9  -1   5         51.84         43.70         5.48 o                         
  10  -1   5        584.96        580.26        16.84 o                         
  -9   0   5        120.21        142.82         8.41 o                         
  -8   0   5        248.10        244.46         9.49 o                         
  -7   0   5        580.14        567.48         8.97 o                         
  -6   0   5         38.35         46.10         3.18 o                         
  -5   0   5        231.23        263.00         6.45 o                         
  -4   0   5        148.53        141.05         4.37 o                         
  -3   0   5        189.36        211.51         4.59 o                         
  -2   0   5       1302.25       1253.82        12.96 o                         
  -1   0   5       6479.75       6141.98        68.37 o                         
   0   0   5      17322.91      15457.90       135.31 o                         
   1   0   5       1045.04        989.99        10.26 o                         
   2   0   5       3410.88       3441.76        30.08 o                         
   3   0   5       7935.64       8120.35        68.98 o                         
   4   0   5         46.68         48.98         2.35 o                         
   5   0   5        969.45       1049.48        10.05 o                         
   6   0   5         23.47         19.09         2.67 o                         
   7   0   5        108.34        109.79         4.57 o                         
   8   0   5         35.49         49.16         4.37 o                         
   9   0   5        123.06        128.99         9.83 o                         
  10   0   5        141.37        117.85        10.38 o                         
  -9   1   5        111.55        105.09         6.52 o                         
  -8   1   5        761.10        760.44        15.93 o                         
  -7   1   5        439.67        420.08         8.82 o                         
  -6   1   5        268.22        261.18         6.74 o                         
  -5   1   5         20.58         26.52         2.53 o                         
  -4   1   5          0.45          2.99         2.59 o                         
  -3   1   5        489.86        522.40         8.23 o                         
  -2   1   5       2080.39       1913.86        17.98 o                         
  -1   1   5       3178.65       2912.26        28.61 o                         
   0   1   5      12795.73      11600.41        88.18 o                         
   1   1   5       1039.11       1093.08        11.53 o                         
   2   1   5        393.11        402.42         5.40 o                         
   3   1   5        574.74        736.22        11.92 o                         
   4   1   5       6756.03       7371.78        60.13 o                         
   5   1   5          0.02         -0.86         2.08 o                         
   6   1   5         13.76         41.51         3.20 o                         
   7   1   5          9.99         18.17         3.28 o                         
   8   1   5        242.23        239.64         7.88 o                         
   9   1   5        133.42        146.92         7.58 o                         
  10   1   5          0.00         -5.23         5.36 o                         
  -9   2   5       1512.40       1518.10        21.79 o                         
  -8   2   5          1.52          5.54         4.26 o                         
  -7   2   5        143.39        155.77         7.07 o                         
  -6   2   5         86.08         77.32         3.66 o                         
  -5   2   5         11.54         17.11         2.29 o                         
  -4   2   5        728.14        700.27         8.74 o                         
  -3   2   5        427.18        421.30         6.89 o                         
  -2   2   5       1756.89       1756.30        24.25 o                         
  -1   2   5        247.05        206.56         4.03 o                         
   0   2   5        215.63        187.63         3.67 o                         
   1   2   5         41.38         56.48         2.26 o                         
   2   2   5         68.65         68.46         2.86 o                         
   3   2   5       4215.26       4309.92        48.53 o                         
   4   2   5          0.04          8.54         1.81 o                         
   5   2   5        920.29       1136.15        12.03 o                         
   6   2   5        952.39        947.92        11.12 o                         
   7   2   5        350.52        368.16         7.62 o                         
   8   2   5         62.03         47.08         4.24 o                         
   9   2   5         29.09         19.73         4.28 o                         
  10   2   5        590.37        555.71        14.82 o                         
  -9   3   5        790.94        785.22        14.75 o                         
  -8   3   5        562.98        602.82        12.61 o                         
  -7   3   5         23.16         20.80         3.92 o                         
  -6   3   5       1136.82       1122.09        14.11 o                         
  -5   3   5          0.54          8.36         2.40 o                         
  -4   3   5        180.07        191.16         4.46 o                         
  -3   3   5          6.05         14.15         2.50 o                         
  -2   3   5       2372.95       2410.50        26.56 o                         
  -1   3   5        773.88        677.59         9.22 o                         
   0   3   5       1605.86       1748.17        19.18 o                         
   1   3   5        180.53        156.88         3.72 o                         
   2   3   5         11.05         37.60         2.50 o                         
   3   3   5          4.49         33.54         2.38 o                         
   4   3   5         15.13         10.68         1.97 o                         
   5   3   5          0.39          4.38         3.06 o                         
   6   3   5        498.66        447.28         7.30 o                         
   7   3   5        249.30        256.21         6.85 o                         
   8   3   5         90.31         81.26         4.81 o                         
   9   3   5        154.38        140.37         6.72 o                         
  10   3   5         14.08         15.94         7.30 o                         
  -9   4   5        377.38        367.97         9.37 o                         
  -8   4   5          3.38          2.89         4.57 o                         
  -7   4   5        202.65        192.70         7.55 o                         
  -6   4   5       1164.17       1102.77        13.26 o                         
  -5   4   5        580.59        587.07         8.37 o                         
  -4   4   5        994.86       1075.15        16.15 o                         
  -3   4   5        162.67        159.43         4.46 o                         
  -2   4   5        965.69        970.39        11.95 o                         
  -1   4   5       1647.95       1589.44        25.00 o                         
   0   4   5         92.40         83.00         2.67 o                         
   1   4   5        511.06        463.25         6.04 o                         
   2   4   5         78.56         92.66         4.25 o                         
   3   4   5        248.73        264.16         5.10 o                         
   4   4   5       1223.61       1218.27        12.78 o                         
   5   4   5         82.28         99.35         6.21 o                         
   6   4   5        427.95        444.53         7.27 o                         
   7   4   5          1.73         -0.14         3.34 o                         
   8   4   5       1209.81       1154.61        15.41 o                         
   9   4   5        722.40        699.19        11.94 o                         
  10   4   5         77.40         79.11         6.37 o                         
  -8   5   5        372.31        392.60        10.69 o                         
  -7   5   5       1584.42       1601.06        22.94 o                         
  -6   5   5          2.49          5.95         4.02 o                         
  -5   5   5          4.00          7.35         3.81 o                         
  -4   5   5        170.95        167.98         5.24 o                         
  -3   5   5       2453.57       2501.62        22.25 o                         
  -2   5   5        917.11        956.64        10.64 o                         
  -1   5   5        325.02        321.33         6.28 o                         
   0   5   5       1153.82       1198.92        13.96 o                         
   1   5   5       5096.70       5513.51        74.21 o                         
   2   5   5       1714.51       1901.89        25.51 o                         
   3   5   5       1111.60       1223.38        14.20 o                         
   4   5   5        863.07        794.59         9.08 o                         
   5   5   5        609.07        595.36         8.35 o                         
   6   5   5        190.12        177.26         5.54 o                         
   7   5   5       1066.89       1008.34        13.88 o                         
   8   5   5        563.30        536.30         9.69 o                         
   9   5   5        505.41        502.46        10.14 o                         
  10   5   5        312.89        319.23        11.59 o                         
  -8   6   5         69.50         77.54         5.74 o                         
  -7   6   5        138.86        140.91         6.92 o                         
  -6   6   5         92.94        114.20         5.97 o                         
  -5   6   5         40.08         34.82         3.63 o                         
  -4   6   5        125.37        121.70         4.81 o                         
  -3   6   5         36.09         51.77         3.17 o                         
  -2   6   5        126.07        116.38         3.95 o                         
  -1   6   5       1111.31       1065.24        12.00 o                         
   0   6   5         10.73         35.31         2.75 o                         
   1   6   5         37.72         72.92         3.41 o                         
   2   6   5       6480.25       6417.92        96.00 o                         
   3   6   5       1127.03       1181.18        14.05 o                         
   4   6   5        299.33        276.04         6.46 o                         
   5   6   5         11.87         15.94         2.65 o                         
   6   6   5       4016.32       4038.72        39.96 o                         
   7   6   5        911.01        931.13        13.82 o                         
   8   6   5         49.11         45.22         4.07 o                         
   9   6   5          3.88          2.70         3.73 o                         
  10   6   5         17.68         19.56         4.33 o                         
  -8   7   5        625.43        647.29        14.85 o                         
  -7   7   5         56.39         49.56         9.68 o                         
  -6   7   5         40.17         37.47         5.02 o                         
  -5   7   5        335.27        321.01         8.47 o                         
  -4   7   5        259.53        255.79         6.13 o                         
  -3   7   5        993.21        996.62        11.26 o                         
  -2   7   5        286.60        272.66         5.91 o                         
  -1   7   5         34.29         51.73         2.82 o                         
   0   7   5        682.43        605.25        10.60 o                         
   1   7   5       2293.66       2298.61        23.60 o                         
   2   7   5          2.05         18.35         2.84 o                         
   3   7   5        374.78        434.24         6.88 o                         
   4   7   5         16.48         13.98         3.10 o                         
   5   7   5        792.41        832.80        10.91 o                         
   6   7   5        117.11        146.79         5.90 o                         
   7   7   5         67.88         62.76         4.05 o                         
   8   7   5          9.77         12.89         3.85 o                         
   9   7   5          1.25         -4.35         5.43 o                         
  10   7   5         76.08         67.75         5.71 o                         
  -7   8   5          0.14          5.27         4.34 o                         
  -6   8   5        301.56        290.80        10.82 o                         
  -5   8   5         10.06         23.68         4.94 o                         
  -4   8   5        199.05        196.11         5.92 o                         
  -3   8   5        243.68        256.12         6.21 o                         
  -2   8   5         51.55         51.02         3.33 o                         
  -1   8   5        824.92        837.75        10.14 o                         
   0   8   5       1186.77       1167.25        12.64 o                         
   1   8   5          5.32          9.21         3.30 o                         
   2   8   5       1087.99       1085.73        21.53 o                         
   3   8   5        823.11        869.65        12.41 o                         
   4   8   5        285.02        280.91         7.07 o                         
   5   8   5       1241.02       1217.50        14.34 o                         
   6   8   5        286.51        321.38         7.52 o                         
   7   8   5        159.90        150.78         6.43 o                         
   8   8   5        371.06        378.05        11.30 o                         
   9   8   5        838.38        824.10        14.57 o                         
  10   8   5        737.77        801.89        16.16 o                         
  -7   9   5          5.62          9.45         5.65 o                         
  -6   9   5        189.92        204.42         8.24 o                         
  -5   9   5        497.17        528.46        16.66 o                         
  -4   9   5         99.22         85.40         4.69 o                         
  -3   9   5          1.56         -3.09         3.11 o                         
  -2   9   5        488.06        528.41         8.25 o                         
  -1   9   5       1078.47       1058.03        12.28 o                         
   0   9   5       1030.09       1023.64        12.43 o                         
   1   9   5          0.10          8.63         3.19 o                         
   2   9   5        536.39        547.64        11.10 o                         
   3   9   5        256.74        246.14         8.60 o                         
   4   9   5        272.00        283.00         7.24 o                         
   5   9   5        188.77        167.50         6.86 o                         
   6   9   5        221.52        232.57         9.91 o                         
   7   9   5         64.88         57.91         4.81 o                         
   8   9   5         18.76         17.78         4.45 o                         
   9   9   5         76.82         83.14         6.81 o                         
  -6  10   5        425.22        406.44        10.43 o                         
  -5  10   5        354.84        297.46         8.01 o                         
  -4  10   5         65.42         52.16         5.85 o                         
  -3  10   5         84.69         78.11         5.69 o                         
  -2  10   5        235.47        224.29         6.16 o                         
  -1  10   5       8045.51       8090.29        64.62 o                         
   0  10   5        106.20        102.32         4.55 o                         
   1  10   5        812.92        808.86        11.92 o                         
   2  10   5        958.57        955.06        15.47 o                         
   3  10   5        397.92        423.32         9.43 o                         
   4  10   5        181.62        156.86         7.75 o                         
   5  10   5         67.75         59.87         4.61 o                         
   6  10   5         36.73         37.83         4.46 o                         
   7  10   5       1393.45       1370.00        22.78 o                         
   8  10   5        147.05        167.35         8.19 o                         
   9  10   5         17.41         23.29         4.99 o                         
  -5  11   5          5.14          0.88         3.79 o                         
  -4  11   5        241.68        238.10         7.69 o                         
  -3  11   5          2.47          3.09         3.58 o                         
  -2  11   5        131.20        127.31         6.22 o                         
  -1  11   5          4.40         19.35         3.85 o                         
   0  11   5       2137.62       2136.29        26.26 o                         
   1  11   5         11.37         13.10         3.79 o                         
   2  11   5       1921.23       1866.35        23.75 o                         
   3  11   5        740.55        709.55        13.85 o                         
   4  11   5         23.89         26.24         4.69 o                         
   5  11   5        260.31        278.58         9.69 o                         
   6  11   5        257.50        276.47         9.87 o                         
   7  11   5        797.45        817.55        20.70 o                         
   8  11   5          3.82         -0.82         4.36 o                         
   9  11   5        122.62        139.88        10.48 o                         
  -5  12   5        126.89        116.92        17.89 o                         
  -4  12   5         41.62         39.21         4.72 o                         
  -3  12   5        119.25        124.34         7.81 o                         
  -2  12   5        205.32        202.46         8.78 o                         
  -1  12   5        362.06        372.41         9.64 o                         
   0  12   5        668.79        649.11        13.27 o                         
   1  12   5         40.33         26.42         4.53 o                         
   2  12   5          7.40          8.24         4.58 o                         
   3  12   5          2.73         15.85         6.67 o                         
   4  12   5        182.39        156.29         8.69 o                         
   5  12   5       2588.16       2485.19        57.30 o                         
   6  12   5        298.31        256.33         9.83 o                         
   7  12   5        160.97        137.80         9.26 o                         
   8  12   5        162.41        189.51         8.70 o                         
  -4  13   5        212.95        243.28        27.96 o                         
  -3  13   5         10.69         14.37         4.76 o                         
  -2  13   5        658.67        666.88        12.50 o                         
  -1  13   5        297.24        300.33         9.42 o                         
   0  13   5        433.72        457.95        12.57 o                         
   1  13   5         93.86         97.83        11.46 o                         
   2  13   5         80.08         85.06         7.89 o                         
   3  13   5         68.26         81.15         9.04 o                         
   4  13   5         41.06         34.13         7.76 o                         
   5  13   5          9.68         11.92         5.35 o                         
   6  13   5        141.46        110.43         7.96 o                         
   7  13   5          6.94          5.42         4.74 o                         
  -3  14   5         65.99         59.12         5.81 o                         
  -2  14   5        160.33        163.28         8.96 o                         
  -1  14   5          3.11         10.02         5.07 o                         
   0  14   5        209.46        222.96         9.23 o                         
   1  14   5          4.40         16.58         9.68 o                         
   2  14   5        238.67        245.23        13.08 o                         
   3  14   5        733.47        686.92        16.57 o                         
   4  14   5         25.24         12.46         6.22 o                         
   5  14   5        152.82        173.59        17.07 o                         
   6  14   5        182.39        171.50        16.51 o                         
  -1  15   5        131.82        135.47        12.16 o                         
   0  15   5        219.52        234.50        11.96 o                         
   1  15   5        393.11        379.74        13.43 o                         
   2  15   5        120.34        148.22        11.19 o                         
   3  15   5         19.50         11.42         7.48 o                         
   4  15   5          0.09          1.68         7.12 o                         
   5  15   5         14.47          9.19        11.74 o                         
   2  16   5         68.47         83.32         8.54 o                         
  -3 -14   6        497.34        488.16        16.55 o                         
  -2 -14   6          4.56          8.71         7.48 o                         
  -1 -14   6          0.13          7.83         6.71 o                         
  -5 -13   6        130.27        128.21        11.51 o                         
  -4 -13   6         54.03         62.86         8.27 o                         
  -3 -13   6        102.01         96.77         7.85 o                         
  -2 -13   6          0.15          8.46         6.39 o                         
  -1 -13   6        134.11        117.10         9.89 o                         
   0 -13   6        618.80        600.30        15.70 o                         
   1 -13   6         10.08          5.92         4.87 o                         
   2 -13   6        135.33        125.76         8.72 o                         
  -6 -12   6          0.39         -0.77         5.31 o                         
  -5 -12   6       1135.32       1162.11        24.10 o                         
  -4 -12   6       1549.90       1575.07        37.30 o                         
  -3 -12   6        682.34        668.84        19.31 o                         
  -2 -12   6         12.67         15.39         6.35 o                         
  -1 -12   6       1146.07       1152.51        19.90 o                         
   0 -12   6        264.49        271.21        10.06 o                         
   1 -12   6        759.55        736.89        14.49 o                         
   2 -12   6        331.77        304.65        10.66 o                         
   3 -12   6         29.56         37.04         4.70 o                         
  -7 -11   6         86.25        113.21         9.86 o                         
  -6 -11   6        357.11        361.59        15.02 o                         
  -5 -11   6        563.51        594.49        15.35 o                         
  -4 -11   6         17.72         18.27         5.79 o                         
  -3 -11   6        928.28        954.68        18.06 o                         
  -2 -11   6       2461.31       2516.78        39.82 o                         
  -1 -11   6          3.16          1.55         5.41 o                         
   0 -11   6         89.65         90.30         6.44 o                         
   1 -11   6        358.79        354.33        12.67 o                         
   2 -11   6        441.45        428.84        12.80 o                         
   3 -11   6        417.93        432.92        10.78 o                         
   4 -11   6         30.07         17.73         4.09 o                         
  -7 -10   6        263.77        271.58        11.53 o                         
  -6 -10   6         17.25         15.31         5.13 o                         
  -5 -10   6         99.83         82.41         7.18 o                         
  -4 -10   6        100.33         96.14         6.39 o                         
  -3 -10   6        639.27        624.05        12.51 o                         
  -2 -10   6         32.46         31.97         9.65 o                         
  -1 -10   6        216.85        228.15         8.85 o                         
   0 -10   6        391.73        409.37        16.42 o                         
   1 -10   6        117.79        121.63         6.60 o                         
   2 -10   6         51.54         60.64         4.66 o                         
   3 -10   6        273.97        290.27         8.79 o                         
   4 -10   6         64.31         52.23         4.24 o                         
   5 -10   6         21.49         25.07         4.18 o                         
  -8  -9   6        279.40        306.88        11.11 o                         
  -7  -9   6         94.11         83.20         5.63 o                         
  -6  -9   6        342.79        325.32        10.15 o                         
  -5  -9   6        213.24        213.61         8.67 o                         
  -4  -9   6        287.46        292.63         8.77 o                         
  -3  -9   6        436.72        434.40        10.22 o                         
  -2  -9   6        304.63        304.77        10.04 o                         
  -1  -9   6        280.72        267.63         8.65 o                         
   0  -9   6        129.48        131.49         6.30 o                         
   1  -9   6       1614.63       1621.92        18.98 o                         
   2  -9   6         28.62         41.17         3.86 o                         
   3  -9   6          0.09          4.95         3.48 o                         
   4  -9   6        109.09         94.83         5.14 o                         
   5  -9   6       1270.87       1290.05        16.17 o                         
   6  -9   6         81.21         66.11         4.54 o                         
  -8  -8   6        326.84        328.41        10.03 o                         
  -7  -8   6          0.66         -1.55         4.90 o                         
  -6  -8   6         89.58         99.55         8.50 o                         
  -5  -8   6        232.45        219.70         8.91 o                         
  -4  -8   6       1993.44       2051.39        21.13 o                         
  -3  -8   6         22.77         26.36         3.55 o                         
  -2  -8   6        680.84        703.25        11.75 o                         
  -1  -8   6         34.46         35.74         4.48 o                         
   0  -8   6       1013.50       1024.79        13.42 o                         
   1  -8   6        491.39        501.61         7.84 o                         
   2  -8   6        182.79        176.36         5.79 o                         
   3  -8   6        229.35        260.90         6.93 o                         
   4  -8   6        185.06        183.76         9.50 o                         
   5  -8   6        431.42        448.57         8.95 o                         
   6  -8   6        219.31        206.83         7.28 o                         
   7  -8   6        220.56        232.40         9.15 o                         
  -9  -7   6        472.51        454.40        15.76 o                         
  -8  -7   6         10.23          9.57         4.65 o                         
  -7  -7   6         43.65         54.80         5.58 o                         
  -6  -7   6        148.80        150.52         6.30 o                         
  -5  -7   6        659.82        716.02        10.42 o                         
  -4  -7   6         82.49         77.86         5.23 o                         
  -3  -7   6        746.66        797.52        11.46 o                         
  -2  -7   6       5172.77       5227.27        59.55 o                         
  -1  -7   6       1366.19       1350.14        16.07 o                         
   0  -7   6        651.20        636.49        10.26 o                         
   1  -7   6         35.15         28.19         3.04 o                         
   2  -7   6        102.20         95.46         5.99 o                         
   3  -7   6         99.82         82.17         4.45 o                         
   4  -7   6       1756.97       1767.62        23.18 o                         
   5  -7   6        242.81        224.33         6.95 o                         
   6  -7   6          4.13          6.23         3.78 o                         
   7  -7   6         17.47         22.26         3.81 o                         
  -9  -6   6        208.13        195.59        12.45 o                         
  -8  -6   6         14.97         15.39         3.98 o                         
  -7  -6   6        393.68        393.12         8.31 o                         
  -6  -6   6        423.65        435.73         8.22 o                         
  -5  -6   6        589.22        610.41         9.06 o                         
  -4  -6   6       2496.40       2491.25        22.01 o                         
  -3  -6   6         83.06        104.05         5.22 o                         
  -2  -6   6       5583.65       5659.16        63.96 o                         
  -1  -6   6         21.31         23.34         3.14 o                         
   0  -6   6        102.82        110.77         4.58 o                         
   1  -6   6         90.35         80.48         4.84 o                         
   2  -6   6         52.07         39.73         2.73 o                         
   3  -6   6        400.07        395.77         7.26 o                         
   4  -6   6         29.83         33.34         3.81 o                         
   5  -6   6        327.36        323.60         8.25 o                         
   6  -6   6        556.34        562.23        10.99 o                         
   7  -6   6         47.66         43.57         4.27 o                         
   8  -6   6        328.31        335.62         8.13 o                         
  -9  -5   6        520.87        501.12        11.03 o                         
  -8  -5   6         64.27         64.36         4.52 o                         
  -7  -5   6        126.64        125.01         5.10 o                         
  -6  -5   6         48.59         51.83         3.52 o                         
  -5  -5   6        135.41        139.44         5.02 o                         
  -4  -5   6        231.69        233.16         6.23 o                         
  -3  -5   6        908.98        903.75        11.16 o                         
  -2  -5   6        730.14        688.93         9.68 o                         
  -1  -5   6        474.93        492.98         8.26 o                         
   0  -5   6        899.78        940.09        11.22 o                         
   1  -5   6         59.77         94.03         3.68 o                         
   2  -5   6         82.24         86.41         4.31 o                         
   3  -5   6        363.18        341.83         6.32 o                         
   4  -5   6       1132.98       1157.74        12.31 o                         
   5  -5   6        133.96        146.87         5.87 o                         
   6  -5   6       1554.56       1518.37        19.39 o                         
   7  -5   6          6.30         14.03         3.98 o                         
   8  -5   6        483.65        518.22        11.17 o                         
  -9  -4   6        768.06        780.63        15.08 o                         
  -8  -4   6        564.12        583.35        11.74 o                         
  -7  -4   6        214.45        226.11         9.78 o                         
  -6  -4   6          2.26          6.43         2.95 o                         
  -5  -4   6         17.00         11.91         2.78 o                         
  -4  -4   6        404.17        393.75         6.63 o                         
  -3  -4   6        555.49        546.72         7.78 o                         
  -2  -4   6        221.69        261.96         5.44 o                         
  -1  -4   6       2171.54       2169.58        30.55 o                         
   0  -4   6       2253.53       2196.97        24.55 o                         
   1  -4   6        435.66        423.02         7.08 o                         
   2  -4   6         96.97        117.22         3.91 o                         
   3  -4   6        185.06        181.83         4.63 o                         
   4  -4   6       1549.88       1470.50        16.63 o                         
   5  -4   6       1329.28       1313.87        14.92 o                         
   6  -4   6       1504.14       1493.56        17.67 o                         
   7  -4   6        331.06        319.51        13.15 o                         
   8  -4   6        322.89        316.81         9.18 o                         
   9  -4   6        619.93        670.01        12.48 o                         
  -9  -3   6         62.50         56.49         6.22 o                         
  -8  -3   6         12.92         13.16         4.75 o                         
  -7  -3   6        147.97        158.49         6.07 o                         
  -6  -3   6       1619.93       1627.62        16.46 o                         
  -5  -3   6         50.06         55.84         3.60 o                         
  -4  -3   6        217.63        209.84         5.01 o                         
  -3  -3   6         23.59         31.23         2.41 o                         
  -2  -3   6        201.09        200.39         5.45 o                         
  -1  -3   6        112.01        104.68         4.06 o                         
   0  -3   6        139.25        150.07         4.07 o                         
   1  -3   6        875.80        898.61        12.89 o                         
   2  -3   6        101.50        102.47         3.47 o                         
   3  -3   6         92.82        100.49         3.70 o                         
   4  -3   6        648.94        679.67         8.71 o                         
   5  -3   6        485.41        505.03         7.70 o                         
   6  -3   6        278.49        290.54         6.92 o                         
   7  -3   6       1159.37       1158.84        15.01 o                         
   8  -3   6        579.11        610.67        12.50 o                         
   9  -3   6        164.32        168.12        11.48 o                         
  -9  -2   6         10.15          9.39         4.70 o                         
  -8  -2   6        211.94        213.18         9.28 o                         
  -7  -2   6        215.24        211.75         7.72 o                         
  -6  -2   6        988.54        970.19        12.04 o                         
  -5  -2   6        155.36        155.53         5.17 o                         
  -4  -2   6        294.26        287.01         5.56 o                         
  -3  -2   6         63.04         66.41         3.08 o                         
  -2  -2   6       1090.83       1202.32        20.95 o                         
  -1  -2   6         45.47         28.49         1.89 o                         
   0  -2   6         26.59         21.96         1.74 o                         
   1  -2   6       1194.32       1272.75        16.56 o                         
   2  -2   6        914.47        820.92        10.77 o                         
   3  -2   6        125.68        134.02         4.16 o                         
   4  -2   6        715.66        695.19        10.67 o                         
   5  -2   6         29.47         40.40         3.12 o                         
   6  -2   6        532.46        540.50         8.44 o                         
   7  -2   6       1125.48       1107.51        14.58 o                         
   8  -2   6         19.37         23.58         4.75 o                         
   9  -2   6        567.84        561.12        11.99 o                         
  -9  -1   6         95.93        129.01         8.49 o                         
  -8  -1   6        968.48        956.90        28.92 o                         
  -7  -1   6          0.04         -0.05         3.49 o                         
  -6  -1   6         13.12         20.07         3.08 o                         
  -5  -1   6         57.76         42.01         2.75 o                         
  -4  -1   6         38.06         50.25         2.74 o                         
  -3  -1   6       9810.06       9981.55       177.31 o                         
  -2  -1   6       3010.75       3173.46        46.98 o                         
  -1  -1   6       6233.40       6571.49        62.31 o                         
   0  -1   6       4606.62       4673.40        42.41 o                         
   1  -1   6       1620.39       1561.45        17.43 o                         
   2  -1   6       1539.02       1464.24        14.41 o                         
   3  -1   6        481.04        544.22         6.83 o                         
   4  -1   6        876.50        880.42         9.14 o                         
   5  -1   6          5.36          8.77         2.27 o                         
   6  -1   6        320.36        306.19         6.41 o                         
   7  -1   6        181.56        197.97         7.22 o                         
   8  -1   6          5.89          2.10         5.24 o                         
   9  -1   6        149.51        165.81         9.34 o                         
  -9   0   6          5.14         10.67         4.82 o                         
  -8   0   6        303.37        296.33        10.27 o                         
  -7   0   6        142.31        149.62         6.08 o                         
  -6   0   6         49.67         46.99         4.10 o                         
  -5   0   6          2.25          4.92         2.52 o                         
  -4   0   6          6.03         10.67         2.33 o                         
  -3   0   6        108.23        136.76         4.64 o                         
  -2   0   6         63.37         57.60         3.01 o                         
  -1   0   6       3454.65       3502.99        40.87 o                         
   0   0   6       9326.12       9049.70        80.10 o                         
   1   0   6         27.14         37.78         1.96 o                         
   2   0   6        535.11        591.23         8.03 o                         
   3   0   6       6892.67       7170.13        58.64 o                         
   4   0   6         93.88        123.84         3.53 o                         
   5   0   6         16.17         13.77         2.27 o                         
   6   0   6        618.40        649.95         8.91 o                         
   7   0   6        140.99        144.08         6.15 o                         
   8   0   6         14.76          3.54         3.96 o                         
   9   0   6        179.21        170.17         9.47 o                         
  10   0   6        151.55        137.47        10.19 o                         
  -9   1   6        411.47        436.75        11.35 o                         
  -8   1   6         20.24         25.68         4.77 o                         
  -7   1   6         22.62         30.46         3.87 o                         
  -6   1   6          1.85          0.59         2.99 o                         
  -5   1   6        546.63        563.20         8.04 o                         
  -4   1   6        166.61        151.05         4.22 o                         
  -3   1   6        882.71        945.81        10.67 o                         
  -2   1   6       1799.59       1901.34        20.09 o                         
  -1   1   6        355.39        392.57         6.44 o                         
   0   1   6         33.87         83.52         2.66 o                         
   1   1   6        117.79        115.50         2.92 o                         
   2   1   6       4825.45       4798.90        50.63 o                         
   3   1   6         84.81        124.96         3.85 o                         
   4   1   6       2703.64       2763.75        23.74 o                         
   5   1   6         65.87         83.45         3.82 o                         
   6   1   6       1063.74       1107.88        12.85 o                         
   7   1   6        796.55        643.44         9.40 o                         
   8   1   6        336.14        291.33         7.90 o                         
   9   1   6        682.67        630.08        13.07 o                         
  10   1   6        314.27        332.83        12.91 o                         
  -9   2   6         10.39         11.43         4.77 o                         
  -8   2   6         29.11         43.77         4.71 o                         
  -7   2   6         28.41         29.11         4.20 o                         
  -6   2   6        169.19        172.89         6.47 o                         
  -5   2   6        558.63        587.32         7.72 o                         
  -4   2   6         26.76         42.10         2.81 o                         
  -3   2   6        199.45        183.09         4.49 o                         
  -2   2   6        375.04        350.80         6.22 o                         
  -1   2   6        730.87        628.18         8.99 o                         
   0   2   6        546.90        513.91         8.46 o                         
   1   2   6        805.84        830.91         8.81 o                         
   2   2   6        832.94        772.79         9.10 o                         
   3   2   6         58.57         86.99         4.02 o                         
   4   2   6       1569.53       1571.40        27.36 o                         
   5   2   6       1412.68       1485.11        14.88 o                         
   6   2   6         29.64         39.02         2.95 o                         
   7   2   6         13.39         16.69         3.47 o                         
   8   2   6         23.48         10.39         4.01 o                         
   9   2   6         19.37         21.99         4.68 o                         
  10   2   6         22.28         23.61         6.09 o                         
  -9   3   6         15.44         14.43         4.59 o                         
  -8   3   6          4.50          5.56         4.21 o                         
  -7   3   6        115.29        105.30         5.23 o                         
  -6   3   6          5.45         12.37         3.29 o                         
  -5   3   6        249.83        222.67         5.33 o                         
  -4   3   6        910.96        934.77         9.59 o                         
  -3   3   6        679.57        655.32         8.48 o                         
  -2   3   6        836.71        807.77        16.20 o                         
  -1   3   6        331.79        319.98         6.42 o                         
   0   3   6        723.37        767.20         9.64 o                         
   1   3   6        519.84        514.89         6.39 o                         
   2   3   6        425.56        471.34         5.82 o                         
   3   3   6        643.19        629.28         9.43 o                         
   4   3   6          4.81          8.68         2.12 o                         
   5   3   6        425.51        476.02         7.38 o                         
   6   3   6         87.26         86.97         3.97 o                         
   7   3   6        305.39        329.36         7.70 o                         
   8   3   6        274.84        242.46         8.31 o                         
   9   3   6        256.22        213.85         7.85 o                         
  10   3   6         17.64         21.61         5.31 o                         
  -8   4   6         65.03         74.73         7.81 o                         
  -7   4   6        228.64        221.02         8.81 o                         
  -6   4   6        296.90        281.49         7.53 o                         
  -5   4   6        425.55        460.33         7.35 o                         
  -4   4   6         35.29         31.79         3.09 o                         
  -3   4   6       2975.97       3100.15        27.75 o                         
  -2   4   6       2332.69       2380.55        25.78 o                         
  -1   4   6        160.91        148.30         4.67 o                         
   0   4   6        343.05        309.66         5.44 o                         
   1   4   6        820.08        843.92         8.20 o                         
   2   4   6        748.16        698.80         9.37 o                         
   3   4   6         23.40         29.65         2.31 o                         
   4   4   6          7.04         15.35         2.01 o                         
   5   4   6       1456.75       1330.19        13.74 o                         
   6   4   6        140.12        131.46         5.01 o                         
   7   4   6        549.70        523.30         8.97 o                         
   8   4   6          0.21          2.46         3.88 o                         
   9   4   6        123.79        114.80         5.99 o                         
  10   4   6        417.74        424.34        17.28 o                         
  -8   5   6        747.55        796.76        15.54 o                         
  -7   5   6         28.99         26.38         4.71 o                         
  -6   5   6         87.13         93.07         4.54 o                         
  -5   5   6        352.06        339.85         6.89 o                         
  -4   5   6       1910.98       1930.24        19.12 o                         
  -3   5   6         27.68         29.44         2.70 o                         
  -2   5   6       1053.64       1168.11        11.61 o                         
  -1   5   6          0.22          2.27         1.87 o                         
   0   5   6        345.91        309.84         5.17 o                         
   1   5   6        209.42        225.62         3.89 o                         
   2   5   6        664.71        669.40         8.92 o                         
   3   5   6         48.44         47.17         2.77 o                         
   4   5   6         22.43         28.92         3.24 o                         
   5   5   6       1177.69       1184.07        13.10 o                         
   6   5   6          0.64          4.51         2.77 o                         
   7   5   6        212.88        189.30         6.62 o                         
   8   5   6         25.28         30.65         5.35 o                         
   9   5   6         75.41         71.58         4.86 o                         
  10   5   6        344.90        362.51        11.67 o                         
  -8   6   6          1.23          3.98         4.20 o                         
  -7   6   6        449.45        442.27        12.75 o                         
  -6   6   6          7.26          7.98         4.05 o                         
  -5   6   6        116.65        118.14         4.84 o                         
  -4   6   6        369.93        374.06         7.29 o                         
  -3   6   6         38.58         36.45         2.69 o                         
  -2   6   6        447.30        449.92         7.33 o                         
  -1   6   6        717.77        729.46         8.61 o                         
   0   6   6       3681.16       3789.40        30.51 o                         
   1   6   6        797.51        907.03        10.24 o                         
   2   6   6       2012.86       2196.34        21.45 o                         
   3   6   6         21.13         17.05         3.43 o                         
   4   6   6        715.69        740.71         9.89 o                         
   5   6   6        542.49        520.52         9.98 o                         
   6   6   6       4716.13       4727.60        43.53 o                         
   7   6   6        335.75        329.16         8.43 o                         
   8   6   6          5.98          1.73         3.63 o                         
   9   6   6         11.44         12.70         3.90 o                         
  10   6   6        446.00        501.24        13.72 o                         
  -7   7   6        625.05        633.78        16.14 o                         
  -6   7   6         31.13         29.90         6.48 o                         
  -5   7   6         19.65         34.94         3.43 o                         
  -4   7   6          2.76         11.95         3.33 o                         
  -3   7   6          0.30         -0.82         2.53 o                         
  -2   7   6        461.10        458.81         6.96 o                         
  -1   7   6         36.84         34.20         2.45 o                         
   0   7   6       1892.24       1963.32        19.40 o                         
   1   7   6        173.29        209.17         5.56 o                         
   2   7   6        100.85        132.88         5.34 o                         
   3   7   6       1287.83       1318.58        16.29 o                         
   4   7   6        586.39        583.58         8.71 o                         
   5   7   6         30.09         28.84         2.93 o                         
   6   7   6      11255.66      11340.67        98.00 o                         
   7   7   6        506.49        504.17         9.44 o                         
   8   7   6       3613.48       3673.64        45.57 o                         
   9   7   6        246.59        239.11         7.67 o                         
  10   7   6         41.51         28.13         4.98 o                         
  -7   8   6        644.00        618.07        15.27 o                         
  -6   8   6        206.19        195.25         7.97 o                         
  -5   8   6         10.37         19.09         5.31 o                         
  -4   8   6         54.55         60.23         3.79 o                         
  -3   8   6        405.89        425.51         7.68 o                         
  -2   8   6        667.63        668.23         9.19 o                         
  -1   8   6        338.57        331.05         6.36 o                         
   0   8   6        164.33        174.96         7.44 o                         
   1   8   6        460.82        433.31         8.88 o                         
   2   8   6        107.15         85.24         5.19 o                         
   3   8   6        708.22        690.07        11.56 o                         
   4   8   6        101.85        110.73         5.14 o                         
   5   8   6       1334.04       1333.34        15.30 o                         
   6   8   6       1355.68       1375.69        15.27 o                         
   7   8   6        435.21        449.26         9.11 o                         
   8   8   6         44.04         52.94         6.67 o                         
   9   8   6         63.56         67.23         4.95 o                         
  -7   9   6        143.82        148.97        10.74 o                         
  -6   9   6         88.91         90.73         5.96 o                         
  -5   9   6        148.57        132.96         6.61 o                         
  -4   9   6        316.69        301.79         8.93 o                         
  -3   9   6         11.98         11.76         3.11 o                         
  -2   9   6        631.38        655.46         9.36 o                         
  -1   9   6       1078.21       1073.14        12.50 o                         
   0   9   6        256.41        254.74         5.82 o                         
   1   9   6       1599.86       1621.24        17.15 o                         
   2   9   6       1559.19       1614.27        19.85 o                         
   3   9   6        171.53        139.40         7.32 o                         
   4   9   6          0.60          4.67         3.63 o                         
   5   9   6         15.79         24.79         3.74 o                         
   6   9   6       3560.36       3545.40        40.31 o                         
   7   9   6        181.47        187.20         8.13 o                         
   8   9   6          4.91          9.45         6.31 o                         
   9   9   6         47.45         54.34         7.78 o                         
  -6  10   6         54.38         60.75         7.75 o                         
  -5  10   6         40.24         34.15         3.92 o                         
  -4  10   6        194.19        201.73         7.48 o                         
  -3  10   6         19.00         25.96         3.79 o                         
  -2  10   6        121.21        136.57         5.13 o                         
  -1  10   6       6708.80       6771.26        54.88 o                         
   0  10   6         78.89         78.10         3.88 o                         
   1  10   6       1095.10       1048.38        14.77 o                         
   2  10   6         77.47         69.23         5.00 o                         
   3  10   6         79.35        124.83         5.94 o                         
   4  10   6        619.01        600.50        11.20 o                         
   5  10   6        288.61        284.87         8.81 o                         
   6  10   6        282.16        261.54         8.47 o                         
   7  10   6         10.75         15.24         5.58 o                         
   8  10   6        290.46        289.74         9.47 o                         
   9  10   6        143.45        157.11         7.55 o                         
  -5  11   6          0.37          6.78         5.02 o                         
  -4  11   6        128.78        130.06         6.77 o                         
  -3  11   6        334.54        313.49        10.42 o                         
  -2  11   6        435.94        442.23         9.05 o                         
  -1  11   6        133.43        126.41         6.17 o                         
   0  11   6       2492.79       2504.00        26.81 o                         
   1  11   6       1293.01       1298.85        17.10 o                         
   2  11   6        114.41         94.48         5.66 o                         
   3  11   6       2354.85       2248.44        30.22 o                         
   4  11   6       1439.87       1497.75        22.09 o                         
   5  11   6         91.51         81.87         5.75 o                         
   6  11   6        165.20        173.51         9.14 o                         
   7  11   6        256.50        258.46         9.49 o                         
   8  11   6        374.38        397.23        10.24 o                         
  -4  12   6         16.03         20.11         5.75 o                         
  -3  12   6        153.46        157.97         7.93 o                         
  -2  12   6         41.42         55.59         5.36 o                         
  -1  12   6       1084.00       1071.11        16.90 o                         
   0  12   6         41.19         44.15         4.64 o                         
   1  12   6        287.02        268.34         8.48 o                         
   2  12   6          8.88         11.34         4.23 o                         
   3  12   6         96.83         95.11         7.56 o                         
   4  12   6       1690.83       1484.44        23.84 o                         
   5  12   6        149.69        116.36         7.82 o                         
   6  12   6         18.33         19.60         4.85 o                         
   7  12   6         18.17         12.70         4.89 o                         
   8  12   6         30.30         35.76         4.76 o                         
  -4  13   6        453.39        428.18        14.61 o                         
  -3  13   6        375.77        408.59        21.25 o                         
  -2  13   6          0.35          2.74         4.46 o                         
  -1  13   6          5.18          8.03         5.20 o                         
   0  13   6          5.55          4.32         4.91 o                         
   1  13   6       2002.01       2042.35        46.47 o                         
   2  13   6       1025.91        988.08        19.52 o                         
   3  13   6          9.46          7.92         5.79 o                         
   4  13   6         96.81         69.62         6.78 o                         
   5  13   6         20.37         23.77         5.48 o                         
   6  13   6        128.27        137.88         7.13 o                         
   7  13   6          5.01          6.62         4.80 o                         
  -2  14   6         37.47         52.51         5.25 o                         
  -1  14   6        317.41        323.70         9.87 o                         
   0  14   6         37.96         40.25         5.36 o                         
   1  14   6        700.54        729.08        14.96 o                         
   2  14   6        151.75        150.63         9.83 o                         
   3  14   6          2.70          5.68         5.92 o                         
   4  14   6        264.81        287.18        12.66 o                         
   5  14   6        145.68        141.42        10.29 o                         
   6  14   6        112.04         96.43        13.98 o                         
  -1  15   6        561.24        537.36        14.24 o                         
   0  15   6          4.44         11.97         5.98 o                         
   1  15   6          0.03          6.49         5.74 o                         
   2  15   6        287.58        308.04        12.33 o                         
   3  15   6        181.57        166.27        12.58 o                         
   4  15   6        657.36        637.22        21.84 o                         
   5  15   6        191.15        174.20        16.66 o                         
  -4 -13   7         63.45         77.98        12.30 o                         
  -3 -13   7        127.49        139.72        10.10 o                         
  -2 -13   7         37.50         47.06         6.39 o                         
  -1 -13   7         45.77         55.58         7.06 o                         
   0 -13   7         80.86         77.18         6.95 o                         
   1 -13   7        261.18        242.15        10.10 o                         
  -5 -12   7         34.46         27.28         6.22 o                         
  -4 -12   7        406.05        415.08        14.17 o                         
  -3 -12   7        223.47        226.41        12.77 o                         
  -2 -12   7        531.47        545.03        14.79 o                         
  -1 -12   7         30.26         45.24         6.10 o                         
   0 -12   7        324.31        294.78        13.10 o                         
   1 -12   7         61.10         65.70         5.68 o                         
   2 -12   7        514.52        482.77        11.15 o                         
   3 -12   7          1.63          6.45         4.61 o                         
  -6 -11   7         10.07         26.06         7.20 o                         
  -5 -11   7        209.08        201.82        12.47 o                         
  -4 -11   7        552.85        572.66        17.46 o                         
  -3 -11   7        623.00        612.19        14.75 o                         
  -2 -11   7          0.20         23.58         5.76 o                         
  -1 -11   7       1378.47       1400.64        21.79 o                         
   0 -11   7        167.31        182.98         9.84 o                         
   1 -11   7        366.46        366.31        11.62 o                         
   2 -11   7        606.83        612.42        13.27 o                         
   3 -11   7         14.90          9.40         4.43 o                         
   4 -11   7        188.79        189.22         8.08 o                         
  -7 -10   7         24.57         34.12         5.38 o                         
  -6 -10   7        241.38        245.48        10.56 o                         
  -5 -10   7         93.44         82.42         6.83 o                         
  -4 -10   7         29.23         36.15        14.50 o                         
  -3 -10   7        257.72        280.63        13.17 o                         
  -2 -10   7        796.35        806.11        14.30 o                         
  -1 -10   7        626.24        598.80        12.81 o                         
   0 -10   7        222.91        240.48         8.45 o                         
   1 -10   7         53.83         61.00         4.95 o                         
   2 -10   7       1210.57       1104.53        24.77 o                         
   3 -10   7        147.58        135.68         7.14 o                         
   4 -10   7        434.80        458.02         9.37 o                         
   5 -10   7         13.25         12.48         4.95 o                         
  -8  -9   7        788.71        760.95        16.76 o                         
  -7  -9   7        112.89        102.94         9.36 o                         
  -6  -9   7         75.20         70.34         5.79 o                         
  -5  -9   7        170.78        173.64         9.01 o                         
  -4  -9   7        121.40        118.06         6.49 o                         
  -3  -9   7        766.98        770.35        12.72 o                         
  -2  -9   7        297.29        289.02         8.77 o                         
  -1  -9   7       1283.65       1320.50        18.39 o                         
   0  -9   7         20.46         29.57         4.96 o                         
   1  -9   7        431.12        460.13         9.61 o                         
   2  -9   7        268.77        286.28         8.92 o                         
   3  -9   7          9.68          8.45         3.64 o                         
   4  -9   7         48.68         51.89         4.89 o                         
   5  -9   7        296.25        272.32         7.44 o                         
   6  -9   7         16.37         14.22         4.14 o                         
  -8  -8   7        541.52        573.18        12.36 o                         
  -7  -8   7         11.06         14.20         4.62 o                         
  -6  -8   7        194.12        178.36         9.11 o                         
  -5  -8   7          3.76         -2.59         6.47 o                         
  -4  -8   7        981.58        996.34        13.44 o                         
  -3  -8   7        659.96        645.32        10.28 o                         
  -2  -8   7        159.77        180.83         7.45 o                         
  -1  -8   7        113.31        133.21         6.54 o                         
   0  -8   7         44.08         37.01         3.96 o                         
   1  -8   7         84.72         80.48         3.99 o                         
   2  -8   7        438.72        434.39         7.63 o                         
   3  -8   7         11.27         13.16         3.79 o                         
   4  -8   7         17.73         19.70         3.94 o                         
   5  -8   7        998.04        982.11        13.28 o                         
   6  -8   7        195.58        208.90         8.13 o                         
  -8  -7   7         11.40         10.34         5.00 o                         
  -7  -7   7         14.70         10.87         4.54 o                         
  -6  -7   7       1515.74       1559.31        21.42 o                         
  -5  -7   7       1587.15       1612.04        19.73 o                         
  -4  -7   7        445.12        441.71         8.27 o                         
  -3  -7   7       1195.38       1177.77        13.45 o                         
  -2  -7   7         26.72         18.54         3.22 o                         
  -1  -7   7        113.62        108.85         5.94 o                         
   0  -7   7         97.58         81.62         3.99 o                         
   1  -7   7          9.80         12.73         3.30 o                         
   2  -7   7        647.73        667.83         9.53 o                         
   3  -7   7         40.75         49.74         3.67 o                         
   4  -7   7         31.85         29.05         3.95 o                         
   5  -7   7          2.34         11.48         4.12 o                         
   6  -7   7          0.42          7.76         3.71 o                         
   7  -7   7         44.71         49.02         6.50 o                         
  -9  -6   7        626.95        636.28        27.96 o                         
  -8  -6   7          6.78         11.11         4.90 o                         
  -7  -6   7        114.97        109.94         5.29 o                         
  -6  -6   7        353.38        352.48         7.61 o                         
  -5  -6   7        781.44        792.88        10.29 o                         
  -4  -6   7        363.87        381.05         7.13 o                         
  -3  -6   7          0.12          8.81         2.83 o                         
  -2  -6   7          4.47          5.95         3.39 o                         
  -1  -6   7       1772.57       1651.53        18.34 o                         
   0  -6   7       1492.77       1538.03        19.50 o                         
   1  -6   7        130.50        132.11         5.45 o                         
   2  -6   7         15.89         18.67         2.96 o                         
   3  -6   7        197.79        199.28         5.93 o                         
   4  -6   7        410.00        389.92         7.72 o                         
   5  -6   7        136.32        141.24         5.93 o                         
   6  -6   7         89.31         80.99         4.82 o                         
   7  -6   7        260.25        264.57         9.17 o                         
  -9  -5   7         44.49         38.77        10.89 o                         
  -8  -5   7        602.45        621.00        10.73 o                         
  -7  -5   7          0.78         -2.30         4.00 o                         
  -6  -5   7        849.13        821.27        11.50 o                         
  -5  -5   7        694.54        678.94         9.51 o                         
  -4  -5   7        118.47        132.24         5.20 o                         
  -3  -5   7        421.38        440.64         7.87 o                         
  -2  -5   7        731.11        738.63        12.82 o                         
  -1  -5   7        347.70        321.32         6.18 o                         
   0  -5   7       2845.58       2974.38        26.81 o                         
   1  -5   7        219.47        238.68         6.26 o                         
   2  -5   7          5.42          9.06         2.60 o                         
   3  -5   7        124.04        111.09         4.40 o                         
   4  -5   7       1931.22       1933.02        19.57 o                         
   5  -5   7        586.91        566.73        11.07 o                         
   6  -5   7         13.25         11.35         4.14 o                         
   7  -5   7        332.33        335.13         8.91 o                         
   8  -5   7         42.20         43.83         4.38 o                         
  -9  -4   7        401.38        387.46        10.62 o                         
  -8  -4   7       1043.97       1046.56        15.52 o                         
  -7  -4   7         47.81         42.91         4.78 o                         
  -6  -4   7         76.31         80.10         4.00 o                         
  -5  -4   7        105.10        104.46         4.25 o                         
  -4  -4   7        229.12        240.13         6.05 o                         
  -3  -4   7        330.20        299.25         6.12 o                         
  -2  -4   7        478.10        471.37         7.60 o                         
  -1  -4   7          0.52         -1.57         2.25 o                         
   0  -4   7        172.86        199.49         6.93 o                         
   1  -4   7        545.93        503.30         9.45 o                         
   2  -4   7        141.45        142.24         4.30 o                         
   3  -4   7       1157.91       1085.49        11.42 o                         
   4  -4   7        133.10        150.50         5.00 o                         
   5  -4   7         16.93         26.71         3.41 o                         
   6  -4   7         89.49         87.01         4.56 o                         
   7  -4   7       1825.39       1836.88        23.00 o                         
   8  -4   7         14.59         23.64         4.14 o                         
  -9  -3   7         14.60         16.23         6.75 o                         
  -8  -3   7        465.84        483.79        10.26 o                         
  -7  -3   7         74.45         68.98         4.42 o                         
  -6  -3   7         27.74         35.38         3.37 o                         
  -5  -3   7         77.06         70.75         3.84 o                         
  -4  -3   7        334.48        322.87         6.18 o                         
  -3  -3   7        163.06        157.80         4.51 o                         
  -2  -3   7         23.29         33.86         2.37 o                         
  -1  -3   7         61.98         57.70         2.63 o                         
   0  -3   7       3315.88       3436.55        43.03 o                         
   1  -3   7        287.93        288.77         5.68 o                         
   2  -3   7        137.12        140.11         4.22 o                         
   3  -3   7         39.91         43.91         2.84 o                         
   4  -3   7          0.19          4.38         2.46 o                         
   5  -3   7         61.31         77.45         4.76 o                         
   6  -3   7       1468.16       1505.50        16.40 o                         
   7  -3   7        491.64        506.52        10.91 o                         
   8  -3   7         75.03         77.93         5.00 o                         
   9  -3   7         24.62         28.59         7.77 o                         
  -9  -2   7        131.93        130.44         7.54 o                         
  -8  -2   7         11.56          3.54         4.49 o                         
  -7  -2   7        553.32        571.46        10.06 o                         
  -6  -2   7        916.82        896.74        11.86 o                         
  -5  -2   7        338.94        351.82         6.65 o                         
  -4  -2   7        170.46        184.56         4.79 o                         
  -3  -2   7        663.88        673.29         8.13 o                         
  -2  -2   7      10447.04      10586.58        78.82 o                         
  -1  -2   7       3005.17       3080.72        27.57 o                         
   0  -2   7        523.47        468.89         5.97 o                         
   1  -2   7          1.83          4.45         2.08 o                         
   2  -2   7        114.25        120.77         3.70 o                         
   3  -2   7          6.58          9.59         2.14 o                         
   4  -2   7          2.94          1.12         2.70 o                         
   5  -2   7       4157.48       4189.19        35.57 o                         
   6  -2   7        740.70        749.09        10.24 o                         
   7  -2   7        621.72        639.99        11.54 o                         
   8  -2   7         13.75         23.19         4.47 o                         
   9  -2   7          7.89         10.44         4.30 o                         
  -9  -1   7        378.80        388.08        11.21 o                         
  -8  -1   7        131.08        141.31        10.72 o                         
  -7  -1   7         83.26         89.96         4.61 o                         
  -6  -1   7        340.02        341.57         7.33 o                         
  -5  -1   7          1.12         -0.27         2.54 o                         
  -4  -1   7        149.14        148.92         4.86 o                         
  -3  -1   7       1546.34       1549.34        14.75 o                         
  -2  -1   7        529.31        518.28         7.26 o                         
  -1  -1   7         32.14         35.59         2.36 o                         
   0  -1   7        245.88        346.48         5.16 o                         
   1  -1   7        915.88       1046.17        10.88 o                         
   2  -1   7        565.66        591.74         7.32 o                         
   3  -1   7       1013.48        983.44        10.02 o                         
   4  -1   7         19.03         17.94         2.46 o                         
   5  -1   7        123.22        148.62         5.06 o                         
   6  -1   7         38.28         48.24         3.42 o                         
   7  -1   7        108.63        110.15         7.49 o                         
   8  -1   7        133.89        117.54         7.62 o                         
   9  -1   7         29.40         39.14         5.50 o                         
  -9   0   7          0.21          7.28         4.75 o                         
  -8   0   7         94.50         87.69         6.19 o                         
  -7   0   7        478.75        467.13        10.89 o                         
  -6   0   7          3.29          3.22         3.18 o                         
  -5   0   7        401.46        419.81         7.20 o                         
  -4   0   7         10.95         11.67         2.73 o                         
  -3   0   7       1194.66       1181.24        12.15 o                         
  -2   0   7        321.67        236.61         4.89 o                         
  -1   0   7         93.00         98.05         3.26 o                         
   0   0   7       2919.10       3077.83        36.45 o                         
   1   0   7        824.26        840.36         9.20 o                         
   2   0   7       2650.67       2765.45        23.09 o                         
   3   0   7       3171.14       3309.03        28.89 o                         
   4   0   7        218.91        247.21         5.26 o                         
   5   0   7         47.32         49.26         2.80 o                         
   6   0   7        146.84        141.46         5.08 o                         
   7   0   7        317.52        322.95         8.01 o                         
   8   0   7         13.93         27.74         5.94 o                         
   9   0   7         21.10         26.29         4.43 o                         
  -9   1   7        863.46        910.47        16.01 o                         
  -8   1   7         21.85         20.17         5.09 o                         
  -7   1   7          8.07          9.00         4.25 o                         
  -6   1   7        136.52        138.80         5.45 o                         
  -5   1   7        705.80        708.68         9.82 o                         
  -4   1   7        421.80        417.06         7.03 o                         
  -3   1   7       1265.78       1318.27        13.05 o                         
  -2   1   7          7.05          9.73         2.10 o                         
  -1   1   7        126.20        137.37         4.41 o                         
   0   1   7        261.09        248.30         4.44 o                         
   1   1   7        664.23        642.26         8.00 o                         
   2   1   7        487.59        520.57         7.71 o                         
   3   1   7        422.21        503.66         6.89 o                         
   4   1   7       1583.12       1648.45        16.10 o                         
   5   1   7          0.61          8.56         2.42 o                         
   6   1   7         12.40         22.46         2.98 o                         
   7   1   7        144.31        120.59         4.87 o                         
   8   1   7         67.81         49.03         5.04 o                         
   9   1   7        273.39        239.88        10.42 o                         
  10   1   7        203.07        258.31        27.96 o                         
  -9   2   7        167.79        184.79        11.10 o                         
  -8   2   7        434.30        446.46        19.17 o                         
  -7   2   7        646.86        634.32        11.43 o                         
  -6   2   7        524.66        510.00         8.92 o                         
  -5   2   7        916.13        922.67        10.59 o                         
  -4   2   7         16.09          7.91         2.56 o                         
  -3   2   7        211.66        190.01         4.86 o                         
  -2   2   7        297.00        314.93         5.78 o                         
  -1   2   7          1.57          3.30         2.29 o                         
   0   2   7        376.40        330.45         5.03 o                         
   1   2   7         44.62         63.66         2.76 o                         
   2   2   7        220.29        232.00         4.50 o                         
   3   2   7         15.12         12.28         1.84 o                         
   4   2   7        714.40        734.67         8.92 o                         
   5   2   7          2.16          6.10         3.15 o                         
   6   2   7       1084.31       1052.02        12.82 o                         
   7   2   7         22.35         25.57         3.60 o                         
   8   2   7         10.95         21.95         6.92 o                         
   9   2   7         38.03         34.87         5.67 o                         
  10   2   7        245.66        246.89         9.96 o                         
  -9   3   7       1545.65       1514.81        42.73 o                         
  -8   3   7          0.42         -1.14         4.31 o                         
  -7   3   7        556.59        543.87        13.25 o                         
  -6   3   7       1897.32       1854.87        21.65 o                         
  -5   3   7        103.28        111.18         5.51 o                         
  -4   3   7        869.71        881.18        10.10 o                         
  -3   3   7        284.10        291.92         6.73 o                         
  -2   3   7        715.77        703.20        10.83 o                         
  -1   3   7       1552.57       1529.42        14.65 o                         
   0   3   7        112.37        134.71         3.55 o                         
   1   3   7        289.92        355.94         5.28 o                         
   2   3   7         17.25         50.83         2.69 o                         
   3   3   7          3.43         11.25         1.94 o                         
   4   3   7         96.91         85.48         3.55 o                         
   5   3   7        121.46        127.32         4.43 o                         
   6   3   7        278.13        275.70         6.28 o                         
   7   3   7        271.21        286.20         7.67 o                         
   8   3   7       1203.64       1192.95        17.15 o                         
   9   3   7        139.17        146.21         7.18 o                         
  10   3   7          1.99         -0.72         4.18 o                         
  -8   4   7       1297.74       1366.41        37.79 o                         
  -7   4   7        358.14        360.54         9.94 o                         
  -6   4   7        189.85        200.00         8.39 o                         
  -5   4   7        383.45        397.25         8.34 o                         
  -4   4   7          0.26         -0.33         2.49 o                         
  -3   4   7        248.56        278.63         5.93 o                         
  -2   4   7          4.62         13.05         2.88 o                         
  -1   4   7        425.48        478.99         6.91 o                         
   0   4   7        122.12        147.52         3.66 o                         
   1   4   7        876.71        910.82         9.25 o                         
   2   4   7        210.43        258.97         6.39 o                         
   3   4   7          1.52          7.50         2.21 o                         
   4   4   7        735.54        722.43         8.80 o                         
   5   4   7         20.84         21.09         2.41 o                         
   6   4   7         57.49         56.49         3.29 o                         
   7   4   7          5.95         11.27         3.56 o                         
   8   4   7        470.22        472.85        10.69 o                         
   9   4   7        929.84        939.40        19.34 o                         
  10   4   7         45.95         46.29         5.08 o                         
  -8   5   7          3.07          7.04         4.64 o                         
  -7   5   7        163.17        163.86         8.77 o                         
  -6   5   7        103.49         86.69         5.35 o                         
  -5   5   7          1.21          2.14         3.13 o                         
  -4   5   7        256.59        251.14         5.99 o                         
  -3   5   7       2618.81       2715.75        23.47 o                         
  -2   5   7        367.25        350.89         7.22 o                         
  -1   5   7        599.68        654.04         9.17 o                         
   0   5   7         14.06         16.92         1.90 o                         
   1   5   7        961.57        903.41         9.56 o                         
   2   5   7          4.18         21.81         2.67 o                         
   3   5   7         28.30         31.27         2.54 o                         
   4   5   7        494.58        483.28         7.67 o                         
   5   5   7        536.22        537.30         8.23 o                         
   6   5   7       1380.06       1352.34        15.02 o                         
   7   5   7        253.51        261.05         7.61 o                         
   8   5   7        149.15        134.34         7.56 o                         
   9   5   7          0.48          3.50         3.88 o                         
  10   5   7        210.06        200.56        13.42 o                         
  -8   6   7         49.81         57.60         4.82 o                         
  -7   6   7         76.78         81.68         6.24 o                         
  -6   6   7          8.95         19.64         4.55 o                         
  -5   6   7         10.88          8.14         3.66 o                         
  -4   6   7        501.66        483.94         8.32 o                         
  -3   6   7          1.56          2.88         2.87 o                         
  -2   6   7        204.41        192.74         4.74 o                         
  -1   6   7         44.47         39.39         2.97 o                         
   0   6   7        441.68        464.67         6.56 o                         
   1   6   7          4.03          3.91         3.30 o                         
   2   6   7        987.80       1178.55        11.80 o                         
   3   6   7        152.56        144.76         4.66 o                         
   4   6   7         58.89         57.97         3.86 o                         
   5   6   7       1440.56       1395.42        15.50 o                         
   6   6   7        640.25        636.49         9.94 o                         
   7   6   7         14.59          8.33         3.72 o                         
   8   6   7          0.20          2.16         3.84 o                         
   9   6   7          0.75         -3.21         3.88 o                         
  10   6   7         40.05         40.01         9.92 o                         
  -7   7   7        107.28        111.37         7.83 o                         
  -6   7   7        159.21        155.28         7.36 o                         
  -5   7   7         98.25         93.58         5.15 o                         
  -4   7   7          0.68          1.93         2.96 o                         
  -3   7   7        197.25        219.97         5.65 o                         
  -2   7   7         48.24         55.92         3.48 o                         
  -1   7   7        565.57        582.48         7.65 o                         
   0   7   7         48.45         49.55         3.11 o                         
   1   7   7        258.17        272.40         6.24 o                         
   2   7   7        950.42       1038.47        12.44 o                         
   3   7   7          3.49         18.77         2.91 o                         
   4   7   7        171.08        160.78         6.56 o                         
   5   7   7        157.11        167.53         5.63 o                         
   6   7   7        150.65        157.58         5.88 o                         
   7   7   7         19.54         17.10         4.08 o                         
   8   7   7        230.88        234.77         7.85 o                         
   9   7   7        396.56        419.88         9.86 o                         
  -7   8   7          7.30          9.13         4.03 o                         
  -6   8   7         31.21         47.75         4.82 o                         
  -5   8   7          4.08         13.01         4.05 o                         
  -4   8   7          0.09         -1.25         3.40 o                         
  -3   8   7         76.43        100.36         4.30 o                         
  -2   8   7        169.67        186.23         5.33 o                         
  -1   8   7        456.16        462.38         7.51 o                         
   0   8   7          2.57          1.35         2.61 o                         
   1   8   7          3.10          5.54         2.64 o                         
   2   8   7        356.35        371.88         8.52 o                         
   3   8   7        203.85        224.52         6.35 o                         
   4   8   7       1243.05       1173.99        13.83 o                         
   5   8   7         33.95         67.19         3.67 o                         
   6   8   7        200.78        196.96         5.92 o                         
   7   8   7        217.03        224.20         7.71 o                         
   8   8   7        509.21        490.07        11.27 o                         
   9   8   7        287.28        314.82         9.84 o                         
  -6   9   7         74.66         78.75         5.34 o                         
  -5   9   7          8.93          2.79         3.65 o                         
  -4   9   7        219.26        201.23         7.42 o                         
  -3   9   7         55.18         43.16         4.35 o                         
  -2   9   7        213.72        193.82         5.95 o                         
  -1   9   7        471.29        429.32         7.71 o                         
   0   9   7        179.51        186.60         6.10 o                         
   1   9   7        222.78        232.13         6.17 o                         
   2   9   7       1176.39       1209.25        15.55 o                         
   3   9   7          3.01         18.29         3.90 o                         
   4   9   7         76.18         71.76         4.00 o                         
   5   9   7        859.53        902.07        11.56 o                         
   6   9   7          8.89         12.89         3.50 o                         
   7   9   7         14.30         12.67         4.59 o                         
   8   9   7         46.43         36.27         5.06 o                         
   9   9   7         28.20         25.09         6.42 o                         
  -6  10   7         80.86         76.78         5.60 o                         
  -5  10   7        313.97        286.79         8.32 o                         
  -4  10   7        190.68        176.97         6.85 o                         
  -3  10   7        543.74        563.06        12.23 o                         
  -2  10   7         76.50         65.76         3.87 o                         
  -1  10   7        441.66        438.13         8.18 o                         
   0  10   7         44.61         62.97         3.62 o                         
   1  10   7        190.94        186.74         6.38 o                         
   2  10   7        571.23        548.62        10.17 o                         
   3  10   7        201.93        204.60         8.51 o                         
   4  10   7        104.93        127.73         5.49 o                         
   5  10   7        146.69        143.48         6.96 o                         
   6  10   7         98.92         88.14         5.31 o                         
   7  10   7        657.01        623.28        13.39 o                         
   8  10   7          4.72         13.14         4.30 o                         
   9  10   7          4.77          6.16         4.87 o                         
  -5  11   7          1.27          0.00         6.33 o                         
  -4  11   7         37.53         33.71         3.84 o                         
  -3  11   7        338.04        364.81         8.17 o                         
  -2  11   7       1102.18       1153.27        16.07 o                         
  -1  11   7          1.01         -1.98         3.56 o                         
   0  11   7       2206.63       2182.70        28.63 o                         
   1  11   7         74.97         64.08         4.30 o                         
   2  11   7        328.88        356.77         8.64 o                         
   3  11   7        160.13        147.36         7.78 o                         
   4  11   7       1161.51       1117.24        16.82 o                         
   5  11   7       1404.62       1383.47        27.73 o                         
   6  11   7         29.26         35.46         5.08 o                         
   7  11   7          3.63          2.69         4.28 o                         
   8  11   7         18.27         17.23         4.41 o                         
  -4  12   7         33.18         26.95         4.91 o                         
  -3  12   7          3.51         12.47         4.53 o                         
  -2  12   7         25.74         25.16         4.85 o                         
  -1  12   7         19.08         27.62         4.69 o                         
   0  12   7         33.64         35.39         6.19 o                         
   1  12   7         29.16         24.96         4.36 o                         
   2  12   7        741.44        736.90        12.78 o                         
   3  12   7        105.36        105.54         8.44 o                         
   4  12   7        445.57        414.92        12.53 o                         
   5  12   7         90.19        100.07         8.00 o                         
   6  12   7          7.72          0.38         4.54 o                         
   7  12   7         67.07         78.49         7.40 o                         
   8  12   7        553.73        588.00        11.75 o                         
  -3  13   7         27.29         28.24         5.17 o                         
  -2  13   7        536.92        544.70        11.85 o                         
  -1  13   7        476.23        512.36        12.01 o                         
   0  13   7          6.88         14.52         4.86 o                         
   1  13   7          7.26         16.85         5.06 o                         
   2  13   7        168.34        190.29        11.61 o                         
   3  13   7        941.22        934.47        15.29 o                         
   4  13   7          0.10          0.55         5.06 o                         
   5  13   7         36.86         45.49         5.41 o                         
   6  13   7        190.50        169.93         8.49 o                         
   7  13   7        381.44        423.93        11.42 o                         
  -2  14   7        276.53        282.10         9.38 o                         
  -1  14   7         35.09         40.64         4.72 o                         
   0  14   7        381.83        384.62        11.87 o                         
   1  14   7          0.63          1.98         4.91 o                         
   2  14   7         99.15         72.63         8.39 o                         
   3  14   7         96.86         99.57         7.16 o                         
   4  14   7          6.51          5.99         5.29 o                         
   5  14   7        338.46        298.41        11.79 o                         
   6  14   7        409.46        418.56        15.40 o                         
   0  15   7        677.44        672.79        16.30 o                         
   1  15   7        188.92        185.98         9.77 o                         
   2  15   7        109.63        122.95         9.54 o                         
   3  15   7         13.78         11.64         7.83 o                         
   4  15   7         16.43         31.03         6.16 o                         
   5  15   7        398.75        373.28        12.87 o                         
  -2 -13   8         54.27         52.36         8.39 o                         
  -1 -13   8         33.24         16.42         7.27 o                         
   0 -13   8        456.57        431.64        21.25 o                         
  -5 -12   8         30.26         56.21        15.10 o                         
  -4 -12   8          8.45         11.97         6.69 o                         
  -3 -12   8         38.34         41.28         6.81 o                         
  -2 -12   8        284.66        301.46        12.69 o                         
  -1 -12   8        256.92        281.90        11.86 o                         
   0 -12   8        550.50        518.39        18.61 o                         
   1 -12   8         53.97         57.17         6.98 o                         
   2 -12   8         75.63         75.70         6.16 o                         
  -6 -11   8        229.66        207.65         9.64 o                         
  -5 -11   8          1.27          1.31         4.84 o                         
  -4 -11   8        132.58        140.85        12.30 o                         
  -3 -11   8         12.00         15.52         5.08 o                         
  -2 -11   8       1021.64       1036.36        17.86 o                         
  -1 -11   8        107.59        111.18         8.82 o                         
   0 -11   8         38.48         37.03         4.95 o                         
   1 -11   8         77.79         77.67         5.47 o                         
   2 -11   8        454.77        428.02        10.68 o                         
   3 -11   8        160.18        181.30         8.22 o                         
  -6 -10   8          0.04          7.60         4.94 o                         
  -5 -10   8        295.93        307.40        10.37 o                         
  -4 -10   8        125.75        130.69         9.36 o                         
  -3 -10   8       1170.60       1186.75        20.56 o                         
  -2 -10   8        217.61        243.94        10.69 o                         
  -1 -10   8        250.93        260.03         9.76 o                         
   0 -10   8        596.40        578.54        12.78 o                         
   1 -10   8          2.82          6.81         4.38 o                         
   2 -10   8          4.44          9.48         4.71 o                         
   3 -10   8        141.12        138.42         7.23 o                         
   4 -10   8        349.74        360.89         8.41 o                         
  -7  -9   8          7.75          7.60         4.73 o                         
  -6  -9   8         26.49         24.78         4.86 o                         
  -5  -9   8         29.73         27.89         5.36 o                         
  -4  -9   8        470.99        465.40        10.76 o                         
  -3  -9   8          0.21          1.91         4.73 o                         
  -2  -9   8        126.63        119.26         6.21 o                         
  -1  -9   8         90.43         88.51         6.04 o                         
   0  -9   8       1025.21       1028.65        14.16 o                         
   1  -9   8        362.32        367.21         8.54 o                         
   2  -9   8        138.43        142.45        11.57 o                         
   3  -9   8          0.86         10.49         4.54 o                         
   4  -9   8          3.52         -2.21         3.83 o                         
   5  -9   8        274.88        271.82         8.74 o                         
  -8  -8   8        134.40        118.44        10.81 o                         
  -7  -8   8          3.93         11.27         5.20 o                         
  -6  -8   8          0.48         -3.84         4.66 o                         
  -5  -8   8        283.91        277.69        12.02 o                         
  -4  -8   8          1.41          6.91         4.25 o                         
  -3  -8   8        703.65        699.92        11.60 o                         
  -2  -8   8       2451.98       2506.58        26.72 o                         
  -1  -8   8         43.02         37.27         4.17 o                         
   0  -8   8        986.02        989.95        13.23 o                         
   1  -8   8         52.44         59.13         3.70 o                         
   2  -8   8        169.47        176.18         6.55 o                         
   3  -8   8       1459.92       1418.69        17.36 o                         
   4  -8   8         11.83         10.91         4.73 o                         
   5  -8   8         72.20         70.71         4.52 o                         
   6  -8   8          0.08          2.96         3.60 o                         
  -8  -7   8        167.65        163.94         9.08 o                         
  -7  -7   8        553.43        564.84        11.76 o                         
  -6  -7   8          0.52         -1.65         4.80 o                         
  -5  -7   8        155.11        159.93         6.83 o                         
  -4  -7   8        396.29        390.09         7.81 o                         
  -3  -7   8         80.39         79.53         3.89 o                         
  -2  -7   8       1205.56       1166.94        12.90 o                         
  -1  -7   8         11.44         14.82         3.61 o                         
   0  -7   8         40.90         46.07         3.70 o                         
   1  -7   8        481.28        471.91         8.05 o                         
   2  -7   8        518.03        492.04         8.34 o                         
   3  -7   8        162.89        158.50         6.03 o                         
   4  -7   8        194.31        198.75         7.88 o                         
   5  -7   8         71.57         76.09         5.61 o                         
   6  -7   8        278.66        264.57         8.99 o                         
   7  -7   8          7.65          9.99         5.33 o                         
  -8  -6   8        269.68        273.64        10.95 o                         
  -7  -6   8        222.48        226.24         8.37 o                         
  -6  -6   8         73.77         63.61         4.20 o                         
  -5  -6   8         46.91         34.13         3.55 o                         
  -4  -6   8       2709.96       2775.89        26.21 o                         
  -3  -6   8          0.61          6.39         3.01 o                         
  -2  -6   8        174.14        153.21         5.47 o                         
  -1  -6   8       1366.57       1461.70        18.23 o                         
   0  -6   8       1171.69       1146.59        15.52 o                         
   1  -6   8       1363.79       1431.30        16.05 o                         
   2  -6   8        343.33        337.15         6.88 o                         
   3  -6   8       1959.21       2025.66        21.23 o                         
   4  -6   8        258.41        266.47         7.22 o                         
   5  -6   8        293.76        294.32         9.18 o                         
   6  -6   8        881.77        872.92        14.04 o                         
   7  -6   8         37.79         38.72         4.47 o                         
  -8  -5   8         65.36         56.82         5.42 o                         
  -7  -5   8         27.68         17.58         3.93 o                         
  -6  -5   8        209.74        221.65         7.34 o                         
  -5  -5   8        150.58        143.73         5.55 o                         
  -4  -5   8         98.74         95.37         5.99 o                         
  -3  -5   8         41.35         41.40         2.97 o                         
  -2  -5   8       1566.35       1621.99        19.33 o                         
  -1  -5   8        180.11        194.51         5.92 o                         
   0  -5   8       3009.36       3143.25        29.57 o                         
   1  -5   8        220.01        199.18         6.37 o                         
   2  -5   8        242.66        256.10         7.36 o                         
   3  -5   8       1756.90       1781.91        18.26 o                         
   4  -5   8       5389.03       5498.81        47.66 o                         
   5  -5   8        347.66        362.13         8.92 o                         
   6  -5   8        124.37        122.37         7.44 o                         
   7  -5   8          0.53          1.31         5.25 o                         
   8  -5   8        296.21        300.86         8.71 o                         
  -9  -4   8         10.29          3.55         8.86 o                         
  -8  -4   8         10.93         18.07         3.89 o                         
  -7  -4   8        868.75        888.41        18.43 o                         
  -6  -4   8        441.92        452.97         9.88 o                         
  -5  -4   8        167.23        152.67         6.19 o                         
  -4  -4   8        707.67        705.06         9.79 o                         
  -3  -4   8         54.11         45.98         3.15 o                         
  -2  -4   8        734.52        732.08        10.42 o                         
  -1  -4   8         96.83         94.51         3.47 o                         
   0  -4   8        145.97        127.42         4.36 o                         
   1  -4   8       1052.42       1049.68        13.99 o                         
   2  -4   8         25.27         39.90         2.67 o                         
   3  -4   8        920.78        974.03        11.73 o                         
   4  -4   8        184.69        175.56         5.80 o                         
   5  -4   8        358.58        366.67         7.94 o                         
   6  -4   8        625.68        631.67        10.58 o                         
   7  -4   8         10.82          4.93         5.28 o                         
   8  -4   8        463.63        488.63        11.42 o                         
  -9  -3   8        410.84        363.41        11.51 o                         
  -8  -3   8        581.96        573.61        12.17 o                         
  -7  -3   8       1029.01       1009.62        16.50 o                         
  -6  -3   8        390.84        389.57         8.14 o                         
  -5  -3   8         17.47         22.00         3.07 o                         
  -4  -3   8        112.21        117.59         4.65 o                         
  -3  -3   8       1124.69       1136.68        12.33 o                         
  -2  -3   8        236.63        214.77         5.56 o                         
  -1  -3   8        175.37        138.56         4.50 o                         
   0  -3   8         15.71         24.39         2.40 o                         
   1  -3   8       1352.24       1338.65        13.90 o                         
   2  -3   8       2039.89       2033.65        20.59 o                         
   3  -3   8        825.49        834.35        10.81 o                         
   4  -3   8        761.87        786.11        10.13 o                         
   5  -3   8       1746.09       1769.05        17.91 o                         
   6  -3   8       1246.95       1256.85        14.39 o                         
   7  -3   8        475.23        475.70        10.97 o                         
   8  -3   8        393.33        419.58        11.50 o                         
  -9  -2   8        260.83        257.83         9.76 o                         
  -8  -2   8        345.63        353.96        10.30 o                         
  -7  -2   8         16.98         14.56         3.88 o                         
  -6  -2   8        442.26        417.78         8.51 o                         
  -5  -2   8        396.58        411.53         7.39 o                         
  -4  -2   8       1903.09       1914.87        17.01 o                         
  -3  -2   8         11.74         15.92         2.54 o                         
  -2  -2   8        639.16        546.96         7.20 o                         
  -1  -2   8       1073.17       1123.84        11.38 o                         
   0  -2   8        127.73        123.11         3.54 o                         
   1  -2   8       3440.19       3507.53        30.83 o                         
   2  -2   8        543.38        578.11         7.67 o                         
   3  -2   8        332.33        361.86         7.27 o                         
   4  -2   8          2.99         15.26         2.74 o                         
   5  -2   8          7.10         24.87         3.10 o                         
   6  -2   8        202.39        216.66         7.07 o                         
   7  -2   8         27.73         26.23         5.84 o                         
   8  -2   8         51.05         50.91         4.99 o                         
   9  -2   8          7.49          8.18         4.28 o                         
  -9  -1   8        273.09        280.92         8.97 o                         
  -8  -1   8        285.09        293.32        10.46 o                         
  -7  -1   8         61.34         42.20         4.49 o                         
  -6  -1   8        851.62        823.99        11.48 o                         
  -5  -1   8          1.29         -0.95         2.84 o                         
  -4  -1   8       1629.45       1572.17        17.08 o                         
  -3  -1   8         17.46         35.86         3.33 o                         
  -2  -1   8       4305.06       4501.39        36.73 o                         
  -1  -1   8        125.05        129.01         3.54 o                         
   0  -1   8        534.03        592.07         7.08 o                         
   1  -1   8         21.29         22.53         1.96 o                         
   2  -1   8         45.82         66.19         4.04 o                         
   3  -1   8        480.00        508.47         7.30 o                         
   4  -1   8        809.32        785.93        10.93 o                         
   5  -1   8        187.46        183.51         5.61 o                         
   6  -1   8        376.87        380.59         7.87 o                         
   7  -1   8          0.34          2.29         4.96 o                         
   8  -1   8          0.50          3.53         6.60 o                         
   9  -1   8        664.55        662.14        16.90 o                         
  -9   0   8        487.98        473.73        24.08 o                         
  -8   0   8          6.23          9.90         4.98 o                         
  -7   0   8         11.19          9.66         4.76 o                         
  -6   0   8        574.40        586.70        10.12 o                         
  -5   0   8          0.60          0.18         3.75 o                         
  -4   0   8       1733.06       1740.93        18.67 o                         
  -3   0   8        152.34        168.98         5.00 o                         
  -2   0   8      34436.92      33210.95       263.02 o                         
  -1   0   8          8.81          5.85         2.48 o                         
   0   0   8        113.89        132.12         3.87 o                         
   1   0   8       1258.85       1278.24        11.46 o                         
   2   0   8         54.19         58.55         3.03 o                         
   3   0   8         67.59         77.91         4.35 o                         
   4   0   8       1822.27       1794.45        16.34 o                         
   5   0   8          2.00         18.63         2.72 o                         
   6   0   8          3.72         46.85         4.09 o                         
   7   0   8          2.62          4.41         3.70 o                         
   8   0   8        335.90        328.80         9.28 o                         
   9   0   8        160.09        159.44         7.86 o                         
  -9   1   8          6.46         10.74         4.91 o                         
  -8   1   8         22.93         21.33         4.76 o                         
  -7   1   8         85.69         72.82         6.12 o                         
  -6   1   8        244.18        239.90         7.67 o                         
  -5   1   8        152.80        152.41         5.48 o                         
  -4   1   8        320.94        316.66         6.32 o                         
  -3   1   8        971.31       1021.60        10.73 o                         
  -2   1   8       1024.42       1036.13        11.32 o                         
  -1   1   8        785.95        702.46         8.51 o                         
   0   1   8       2930.19       3023.26        26.25 o                         
   1   1   8         14.90         14.08         1.58 o                         
   2   1   8       2163.83       2205.63        19.89 o                         
   3   1   8        301.62        310.87         4.93 o                         
   4   1   8       2808.38       2781.42        21.96 o                         
   5   1   8       1150.53       1227.50        14.30 o                         
   6   1   8        133.84        158.38         5.63 o                         
   7   1   8         12.37         19.42         3.64 o                         
   8   1   8          7.58          6.49         4.51 o                         
   9   1   8         35.18         43.75         4.66 o                         
  -8   2   8         50.66         57.74         5.48 o                         
  -7   2   8        149.76        139.17         8.17 o                         
  -6   2   8        277.48        279.88         7.67 o                         
  -5   2   8        338.96        329.43         7.19 o                         
  -4   2   8         14.02         13.37         2.64 o                         
  -3   2   8       1752.67       1758.27        16.29 o                         
  -2   2   8         68.61         84.81         3.38 o                         
  -1   2   8          7.38         10.65         2.13 o                         
   0   2   8        411.49        438.19         6.18 o                         
   1   2   8        123.47        115.92         3.21 o                         
   2   2   8        265.96        253.52         4.06 o                         
   3   2   8         12.65         14.94         1.99 o                         
   4   2   8       1478.55       1556.41        17.34 o                         
   5   2   8          0.55          5.77         2.50 o                         
   6   2   8         48.95         43.73         3.22 o                         
   7   2   8         21.45          9.55         4.00 o                         
   8   2   8        985.81        863.62        23.67 o                         
   9   2   8          0.95          2.61         4.75 o                         
  -8   3   8        346.12        388.17        11.22 o                         
  -7   3   8        391.68        404.02        10.67 o                         
  -6   3   8         13.92         29.27         4.04 o                         
  -5   3   8        180.97        177.32         6.40 o                         
  -4   3   8        648.66        652.29         8.64 o                         
  -3   3   8       1168.65       1197.26        12.41 o                         
  -2   3   8        451.29        447.33         6.79 o                         
  -1   3   8       2780.82       2656.13        21.96 o                         
   0   3   8        165.27        162.32         3.89 o                         
   1   3   8        937.71       1019.65        10.36 o                         
   2   3   8        811.08        796.52         7.87 o                         
   3   3   8         54.03         47.02         2.60 o                         
   4   3   8         13.79          7.76         2.51 o                         
   5   3   8        224.09        191.81         5.11 o                         
   6   3   8        667.78        671.36         9.24 o                         
   7   3   8        332.39        338.58         8.77 o                         
   8   3   8        127.07        115.61         6.33 o                         
   9   3   8        342.07        308.19        10.00 o                         
  -8   4   8         40.76         33.25         5.03 o                         
  -7   4   8         44.07         48.18         5.13 o                         
  -6   4   8        223.49        218.29         8.47 o                         
  -5   4   8       2304.58       2377.90        22.46 o                         
  -4   4   8        797.85        785.60        10.05 o                         
  -3   4   8        110.10        112.29         5.36 o                         
  -2   4   8         54.29         51.09         3.26 o                         
  -1   4   8        139.62        130.28         4.02 o                         
   0   4   8        286.19        246.63         4.58 o                         
   1   4   8        388.76        362.81         5.14 o                         
   2   4   8        238.11        274.35         5.17 o                         
   3   4   8          5.07          5.81         2.19 o                         
   4   4   8         68.49         72.89         3.45 o                         
   5   4   8        867.30        834.14        10.82 o                         
   6   4   8        165.41        152.64         5.75 o                         
   7   4   8         97.08         69.49         5.33 o                         
   8   4   8        566.72        526.51        11.65 o                         
   9   4   8        178.89        146.04         8.22 o                         
  -8   5   8         93.48         87.81         6.25 o                         
  -7   5   8          4.10         10.01         4.40 o                         
  -6   5   8        123.68        106.62         8.06 o                         
  -5   5   8         26.61         29.18         4.27 o                         
  -4   5   8        954.99       1012.19        11.95 o                         
  -3   5   8       2675.52       2625.05        23.74 o                         
  -2   5   8        395.66        369.10         6.37 o                         
  -1   5   8        890.54        894.29         9.19 o                         
   0   5   8         42.49         37.06         2.70 o                         
   1   5   8         48.71         46.73         2.49 o                         
   2   5   8         41.31         51.56         3.29 o                         
   3   5   8        475.42        514.01         7.94 o                         
   4   5   8        668.98        640.40         9.16 o                         
   5   5   8        275.42        285.54         7.37 o                         
   6   5   8        475.60        461.93         8.42 o                         
   7   5   8         42.47         62.10         4.85 o                         
   8   5   8        531.48        514.42        17.24 o                         
   9   5   8         35.53         33.93         4.36 o                         
  -7   6   8       1202.72       1230.57        18.53 o                         
  -6   6   8          0.53          4.12         4.25 o                         
  -5   6   8          0.78          9.62         4.06 o                         
  -4   6   8        114.01        102.57         6.57 o                         
  -3   6   8        371.20        412.12         7.41 o                         
  -2   6   8        211.95        192.31         6.32 o                         
  -1   6   8         37.37         78.83         3.34 o                         
   0   6   8        126.16        155.94         5.00 o                         
   1   6   8        419.54        442.07         7.66 o                         
   2   6   8        108.11        121.52         4.53 o                         
   3   6   8        126.69        138.81         5.19 o                         
   4   6   8         68.23         68.97         3.76 o                         
   5   6   8       4064.58       4094.53        37.08 o                         
   6   6   8        225.44        215.84         6.48 o                         
   7   6   8       1992.70       1987.73        22.45 o                         
   8   6   8        246.34        272.20         9.63 o                         
   9   6   8         12.09          5.95         4.02 o                         
  -7   7   8        378.11        389.36        10.09 o                         
  -6   7   8         60.69         62.10         5.23 o                         
  -5   7   8          4.01          6.69         4.33 o                         
  -4   7   8          1.54          1.23         3.62 o                         
  -3   7   8        301.69        310.01         6.67 o                         
  -2   7   8        260.80        250.15         6.15 o                         
  -1   7   8        221.96        211.50         5.59 o                         
   0   7   8        230.37        232.91         6.75 o                         
   1   7   8        122.31        121.89         5.40 o                         
   2   7   8        811.26        882.01        11.30 o                         
   3   7   8        849.60        891.08        12.25 o                         
   4   7   8         16.17         18.07         2.89 o                         
   5   7   8       4310.42       4289.05        39.86 o                         
   6   7   8       1710.84       1710.20        19.16 o                         
   7   7   8          4.07         19.47         3.93 o                         
   8   7   8        559.03        569.99        10.79 o                         
   9   7   8        256.01        257.82        10.23 o                         
  -7   8   8         32.79         32.67         5.49 o                         
  -6   8   8          0.56          6.41         4.23 o                         
  -5   8   8         15.25         20.94         4.32 o                         
  -4   8   8        107.61        119.28         5.59 o                         
  -3   8   8        233.65        257.61         6.56 o                         
  -2   8   8         44.25         49.56         3.27 o                         
  -1   8   8        457.36        459.45         7.67 o                         
   0   8   8         25.80         27.58         3.02 o                         
   1   8   8        724.16        705.40        10.58 o                         
   2   8   8          0.78          2.13         3.17 o                         
   3   8   8         11.81         10.92         3.11 o                         
   4   8   8        271.38        267.22         7.23 o                         
   5   8   8         40.22         56.24         3.67 o                         
   6   8   8       1514.98       1516.94        17.41 o                         
   7   8   8        105.98        103.00         5.53 o                         
   8   8   8         21.32         26.30         4.01 o                         
   9   8   8        184.62        211.72        15.33 o                         
  -6   9   8          4.00          9.80         4.60 o                         
  -5   9   8       1241.52       1248.31        18.84 o                         
  -4   9   8         81.09         62.14         4.53 o                         
  -3   9   8        506.04        466.39         8.64 o                         
  -2   9   8        400.74        405.24         7.95 o                         
  -1   9   8         29.04         12.98         3.39 o                         
   0   9   8        129.56        145.70         5.64 o                         
   1   9   8         91.97         92.52         4.58 o                         
   2   9   8        251.91        273.99         7.28 o                         
   3   9   8        207.82        246.94         8.40 o                         
   4   9   8        274.84        275.28         7.75 o                         
   5   9   8       1673.95       1637.10        18.03 o                         
   6   9   8        365.19        362.71         9.31 o                         
   7   9   8         36.50         34.93         4.30 o                         
   8   9   8        244.75        237.45         9.16 o                         
   9   9   8        112.54        127.00         7.51 o                         
  -5  10   8         21.61         14.47         3.94 o                         
  -4  10   8         27.35         32.05         4.05 o                         
  -3  10   8        609.52        603.52        10.24 o                         
  -2  10   8       1335.36       1366.70        16.15 o                         
  -1  10   8        999.01        973.71        18.94 o                         
   0  10   8       1030.83       1044.55        13.13 o                         
   1  10   8        483.87        466.60         8.47 o                         
   2  10   8         50.87         57.04         3.70 o                         
   3  10   8       1772.09       1724.00        21.07 o                         
   4  10   8        528.02        493.30        10.81 o                         
   5  10   8         10.65         10.80         3.58 o                         
   6  10   8        305.50        286.67         9.37 o                         
   7  10   8        365.67        364.26        11.20 o                         
   8  10   8        239.88        232.25         8.95 o                         
  -5  11   8         59.65         53.21         6.39 o                         
  -4  11   8          0.98         -0.31         3.89 o                         
  -3  11   8         60.06         58.72         4.47 o                         
  -2  11   8          3.46         24.82         5.10 o                         
  -1  11   8       1589.09       1643.61        20.71 o                         
   0  11   8        713.04        714.28        12.12 o                         
   1  11   8        211.06        190.54         7.36 o                         
   2  11   8        115.18        105.70         5.39 o                         
   3  11   8        937.86        872.54        13.45 o                         
   4  11   8       2156.06       2095.28        29.43 o                         
   5  11   8          5.56          6.40         4.47 o                         
   6  11   8        129.30        145.20         7.33 o                         
   7  11   8         59.94         61.72         5.18 o                         
   8  11   8        178.84        166.13         8.17 o                         
  -4  12   8        335.90        360.07        19.01 o                         
  -3  12   8         50.14         59.96         5.49 o                         
  -2  12   8        424.02        419.36        11.30 o                         
  -1  12   8          1.54         29.24         4.93 o                         
   0  12   8          9.19         12.75         4.19 o                         
   1  12   8         65.52         56.97         4.51 o                         
   2  12   8        361.07        323.53         9.02 o                         
   3  12   8        459.59        404.48        10.41 o                         
   4  12   8          2.88          7.88         4.82 o                         
   5  12   8        152.79        145.49         7.51 o                         
   6  12   8        560.83        517.59        11.08 o                         
   7  12   8         41.74         53.52         6.05 o                         
  -3  13   8          2.58          9.83         5.74 o                         
  -2  13   8         96.48        105.07        11.08 o                         
  -1  13   8        145.06        149.38         8.22 o                         
   0  13   8        487.30        520.20        12.77 o                         
   1  13   8        599.12        564.58        12.80 o                         
   2  13   8          5.13          7.06         6.02 o                         
   3  13   8         89.78         85.87         5.55 o                         
   4  13   8        457.00        445.14        11.67 o                         
   5  13   8         60.91         62.42         6.07 o                         
   6  13   8        257.80        254.92        10.40 o                         
   7  13   8         21.15         43.61         5.16 o                         
  -2  14   8         76.98         70.47         5.81 o                         
  -1  14   8       1153.39       1129.91        17.87 o                         
   0  14   8         20.24         25.67         4.62 o                         
   1  14   8         15.78         16.26         5.54 o                         
   2  14   8         22.73         17.61         5.22 o                         
   3  14   8        287.30        282.70        13.14 o                         
   4  14   8        361.79        345.13        12.01 o                         
   5  14   8         40.74         40.44         5.33 o                         
   6  14   8          0.03         12.13         9.51 o                         
   0  15   8        111.77        108.51         8.19 o                         
   1  15   8        188.85        202.37        10.17 o                         
   2  15   8          8.65          5.59         6.18 o                         
   3  15   8          4.13         -3.35         5.89 o                         
   4  15   8        256.28        267.09        10.75 o                         
  -3 -12   9         89.08        119.90        15.35 o                         
  -2 -12   9        396.66        399.54        16.79 o                         
  -1 -12   9         14.50         14.54         5.39 o                         
   0 -12   9          0.27         -0.83         6.52 o                         
   1 -12   9        390.45        400.67        17.58 o                         
  -5 -11   9        187.65        183.19        11.44 o                         
  -4 -11   9        250.44        250.89        12.03 o                         
  -3 -11   9        303.98        288.59        14.25 o                         
  -2 -11   9         90.12         99.91         7.87 o                         
  -1 -11   9        954.99        987.43        21.25 o                         
   0 -11   9        967.16        970.89        20.21 o                         
   1 -11   9        438.03        415.00        12.85 o                         
   2 -11   9         34.87         31.47         4.71 o                         
   3 -11   9        450.17        462.19        10.36 o                         
  -6 -10   9        209.11        208.89         8.71 o                         
  -5 -10   9         21.26         20.48         4.94 o                         
  -4 -10   9        112.17        117.98         6.61 o                         
  -3 -10   9          0.63          4.09         5.13 o                         
  -2 -10   9       1030.20       1026.75        18.96 o                         
  -1 -10   9        106.02        103.07         9.16 o                         
   0 -10   9        123.54        134.05         7.73 o                         
   1 -10   9        480.89        527.54        12.47 o                         
   2 -10   9         66.03         49.83         5.75 o                         
   3 -10   9         12.70         17.16         4.42 o                         
   4 -10   9        236.63        230.60        14.69 o                         
  -7  -9   9          1.71         15.03         6.99 o                         
  -6  -9   9        196.52        199.71         8.65 o                         
  -5  -9   9         75.30         70.18         5.69 o                         
  -4  -9   9        302.38        309.73        11.48 o                         
  -3  -9   9        813.98        819.52        15.18 o                         
  -2  -9   9         24.37         18.18         5.17 o                         
  -1  -9   9          0.19         -1.45         4.02 o                         
   0  -9   9          1.17         15.87         5.25 o                         
   1  -9   9        850.85        901.59        15.60 o                         
   2  -9   9       1304.44       1337.85        19.76 o                         
   3  -9   9        165.32        164.97         7.73 o                         
   4  -9   9         33.25         39.69         4.66 o                         
   5  -9   9         21.05         12.84         4.43 o                         
  -7  -8   9         17.29         23.45         4.74 o                         
  -6  -8   9         72.31         77.80         5.72 o                         
  -5  -8   9          0.87         -0.79         4.26 o                         
  -4  -8   9        346.60        338.68        10.34 o                         
  -3  -8   9        438.33        446.04        10.22 o                         
  -2  -8   9         10.50         11.78         3.83 o                         
  -1  -8   9        161.15        158.43         7.40 o                         
   0  -8   9          0.38          2.79         3.47 o                         
   1  -8   9        772.78        758.87        10.65 o                         
   2  -8   9        610.52        607.15         9.77 o                         
   3  -8   9        124.12        120.42         6.85 o                         
   4  -8   9          7.12          7.69         5.97 o                         
   5  -8   9        120.28        128.26         6.69 o                         
  -7  -7   9         38.57         42.47         4.88 o                         
  -6  -7   9       1727.12       1773.58        26.70 o                         
  -5  -7   9        125.95        128.78         6.71 o                         
  -4  -7   9        617.20        637.63        10.19 o                         
  -3  -7   9         43.69         37.95         3.65 o                         
  -2  -7   9        508.64        510.52         8.34 o                         
  -1  -7   9       1713.82       1688.24        19.35 o                         
   0  -7   9          4.02          2.00         3.48 o                         
   1  -7   9        331.95        328.60         7.45 o                         
   2  -7   9         96.70        114.13         5.09 o                         
   3  -7   9        153.47        146.57         6.14 o                         
   4  -7   9        501.76        519.85        12.00 o                         
   5  -7   9        268.07        264.60         8.35 o                         
   6  -7   9        598.19        617.10        11.85 o                         
  -8  -6   9          8.14          8.95         7.12 o                         
  -7  -6   9        129.84        113.18         7.00 o                         
  -6  -6   9        636.73        645.70        11.95 o                         
  -5  -6   9         37.75         40.38         3.84 o                         
  -4  -6   9         75.26         81.84         5.95 o                         
  -3  -6   9        400.88        392.91         7.72 o                         
  -2  -6   9         46.99         46.44         3.38 o                         
  -1  -6   9        245.14        248.47         6.99 o                         
   0  -6   9        146.50        170.54         7.04 o                         
   1  -6   9         57.31         59.24         3.58 o                         
   2  -6   9       1259.63       1249.88        14.37 o                         
   3  -6   9       2250.26       2210.03        25.62 o                         
   4  -6   9        186.02        203.91         7.48 o                         
   5  -6   9          1.90          3.91         4.53 o                         
   6  -6   9         10.98         19.05         3.98 o                         
   7  -6   9        547.68        555.99        11.72 o                         
  -8  -5   9        353.50        382.10        13.33 o                         
  -7  -5   9          7.64          8.10         3.87 o                         
  -6  -5   9         87.04         80.91         4.86 o                         
  -5  -5   9        635.13        599.06        10.46 o                         
  -4  -5   9         29.11         29.73         4.96 o                         
  -3  -5   9       1161.39       1139.73        13.27 o                         
  -2  -5   9         94.78         93.47         6.34 o                         
  -1  -5   9        449.91        430.21         7.91 o                         
   0  -5   9        146.17        152.11         5.86 o                         
   1  -5   9        735.34        782.48        11.36 o                         
   2  -5   9        517.59        489.90         7.98 o                         
   3  -5   9        126.09        119.51         4.95 o                         
   4  -5   9        854.53        880.73        12.26 o                         
   5  -5   9         37.33         36.43         4.63 o                         
   6  -5   9        251.97        258.53         9.33 o                         
   7  -5   9        129.09        132.79         7.75 o                         
  -8  -4   9        221.85        243.47         9.34 o                         
  -7  -4   9         74.23         79.73         5.74 o                         
  -6  -4   9         12.27          5.79         3.52 o                         
  -5  -4   9        229.26        247.60         7.00 o                         
  -4  -4   9          0.69          5.97         3.65 o                         
  -3  -4   9       1187.15       1145.29        13.89 o                         
  -2  -4   9         47.64         48.69         3.11 o                         
  -1  -4   9         74.20         91.42         4.43 o                         
   0  -4   9        313.22        329.78         6.55 o                         
   1  -4   9        304.14        306.16        10.45 o                         
   2  -4   9        288.59        281.33         6.13 o                         
   3  -4   9         22.26         19.44         3.03 o                         
   4  -4   9        441.79        441.80         8.32 o                         
   5  -4   9        278.62        320.69         8.25 o                         
   6  -4   9         67.63         73.03         6.12 o                         
   7  -4   9         11.31         12.04         5.23 o                         
   8  -4   9        178.28        210.91         8.03 o                         
  -8  -3   9         75.04         70.66         6.82 o                         
  -7  -3   9         23.97         34.48         4.32 o                         
  -6  -3   9        245.18        244.38         7.43 o                         
  -5  -3   9       1804.76       1825.02        19.04 o                         
  -4  -3   9        324.17        340.11         6.75 o                         
  -3  -3   9        310.02        315.59         6.66 o                         
  -2  -3   9        196.66        213.48         5.69 o                         
  -1  -3   9        109.28        116.08         4.39 o                         
   0  -3   9       2151.54       2133.61        22.14 o                         
   1  -3   9         43.11         39.90         3.52 o                         
   2  -3   9        298.95        316.28         6.91 o                         
   3  -3   9        925.88        909.20        12.24 o                         
   4  -3   9          4.25         12.56         3.05 o                         
   5  -3   9       3004.72       3009.74        27.35 o                         
   6  -3   9         88.04         88.68         5.41 o                         
   7  -3   9         12.09         12.20         4.39 o                         
   8  -3   9        219.81        215.29         7.92 o                         
  -8  -2   9        145.90        146.10         7.92 o                         
  -7  -2   9         11.25          8.27         4.42 o                         
  -6  -2   9        199.44        208.69         6.84 o                         
  -5  -2   9        277.09        237.19         6.45 o                         
  -4  -2   9        106.81        114.97         4.24 o                         
  -3  -2   9       1428.84       1514.06        14.33 o                         
  -2  -2   9        177.75        184.05         4.95 o                         
  -1  -2   9        400.73        455.98         6.41 o                         
   0  -2   9        367.40        443.61         6.48 o                         
   1  -2   9          4.85          1.88         2.31 o                         
   2  -2   9        417.24        449.16         7.24 o                         
   3  -2   9       3348.37       3284.63        35.19 o                         
   4  -2   9        253.15        263.91         6.22 o                         
   5  -2   9        698.27        732.41        10.05 o                         
   6  -2   9        297.66        295.48         7.92 o                         
   7  -2   9        214.86        188.47         7.90 o                         
   8  -2   9        221.78        228.63         8.08 o                         
  -8  -1   9         83.42         82.91         6.69 o                         
  -7  -1   9         75.16         60.82         5.34 o                         
  -6  -1   9        234.00        240.19         7.73 o                         
  -5  -1   9        609.48        613.94         9.45 o                         
  -4  -1   9        180.37        159.34         5.34 o                         
  -3  -1   9         14.79         21.59         2.55 o                         
  -2  -1   9       8013.35       7958.78        63.08 o                         
  -1  -1   9        352.28        358.70         5.67 o                         
   0  -1   9       1910.44       1995.17        16.07 o                         
   1  -1   9       2201.43       2223.35        18.48 o                         
   2  -1   9       1685.37       1648.40        14.99 o                         
   3  -1   9        853.27        806.84         9.93 o                         
   4  -1   9         12.30         11.82         2.79 o                         
   5  -1   9         62.08         50.29         3.46 o                         
   6  -1   9        420.89        393.85         9.12 o                         
   7  -1   9          2.50          1.52         5.42 o                         
   8  -1   9        316.69        317.99         9.31 o                         
   9  -1   9        109.78        119.67        20.13 o                         
  -8   0   9         23.20         39.77         6.01 o                         
  -7   0   9        239.51        269.41         9.55 o                         
  -6   0   9         71.77         68.80         4.40 o                         
  -5   0   9        414.57        412.41         7.91 o                         
  -4   0   9       1105.81       1132.78        12.29 o                         
  -3   0   9        569.48        582.13         8.96 o                         
  -2   0   9       1141.54       1194.30        12.15 o                         
  -1   0   9        216.99        220.67         5.00 o                         
   0   0   9       8856.88       8953.26        66.39 o                         
   1   0   9       2450.17       2421.80        17.95 o                         
   2   0   9        452.13        510.59         5.86 o                         
   3   0   9         30.82         36.09         2.27 o                         
   4   0   9        160.28        164.16         4.94 o                         
   5   0   9        339.75        314.13         6.91 o                         
   6   0   9        131.28        142.45         6.09 o                         
   7   0   9        380.61        361.31         9.23 o                         
   8   0   9          0.18          6.41         6.93 o                         
   9   0   9        178.57        149.42         6.46 o                         
  -8   1   9         56.87         44.77         5.17 o                         
  -7   1   9         95.28         89.37         7.61 o                         
  -6   1   9        103.20        104.75         5.36 o                         
  -5   1   9        658.02        637.50         9.37 o                         
  -4   1   9        909.54        927.20        11.20 o                         
  -3   1   9         14.64         20.00         2.93 o                         
  -2   1   9        240.52        238.14         5.29 o                         
  -1   1   9        109.34        109.37         3.52 o                         
   0   1   9        677.49        629.41         6.81 o                         
   1   1   9       2755.75       2639.01        18.21 o                         
   2   1   9        885.96        864.72         9.02 o                         
   3   1   9       3243.21       3539.28        26.77 o                         
   4   1   9       1696.67       1814.67        17.37 o                         
   5   1   9       2265.49       2274.70        21.65 o                         
   6   1   9        231.40        247.46         6.93 o                         
   7   1   9         69.75         65.78         4.50 o                         
   8   1   9         26.75         28.95         4.47 o                         
   9   1   9         24.84         21.24         4.17 o                         
  -8   2   9        194.00        174.96         9.53 o                         
  -7   2   9        166.82        178.72         8.13 o                         
  -6   2   9         73.81         67.12         4.75 o                         
  -5   2   9         29.64         27.39         3.46 o                         
  -4   2   9         85.83         76.56         3.62 o                         
  -3   2   9        215.46        232.01         5.68 o                         
  -2   2   9       1300.13       1201.11        12.46 o                         
  -1   2   9       1042.47       1045.87        10.45 o                         
   0   2   9         96.48        126.20         3.97 o                         
   1   2   9        365.37        387.64         5.06 o                         
   2   2   9       1242.39       1326.54        11.45 o                         
   3   2   9         10.58          4.22         2.09 o                         
   4   2   9         12.39         22.38         3.18 o                         
   5   2   9        203.36        199.80         5.88 o                         
   6   2   9        135.45        112.49         4.65 o                         
   7   2   9         84.10         70.89         4.48 o                         
   8   2   9         18.16         19.70         4.44 o                         
   9   2   9        228.80        248.58        10.29 o                         
  -8   3   9         20.42         11.84         5.15 o                         
  -7   3   9        144.84        158.05         8.03 o                         
  -6   3   9        118.56        141.72         5.64 o                         
  -5   3   9         45.60         63.65         4.25 o                         
  -4   3   9        153.06        146.12         5.23 o                         
  -3   3   9        350.52        349.91         6.70 o                         
  -2   3   9       1535.54       1612.68        15.86 o                         
  -1   3   9        242.43        274.68         5.77 o                         
   0   3   9        168.70        186.18         4.26 o                         
   1   3   9         50.81         63.54         3.03 o                         
   2   3   9        659.88        692.04         7.72 o                         
   3   3   9        350.41        333.66         5.85 o                         
   4   3   9         71.16         70.93         4.80 o                         
   5   3   9        182.59        204.57         5.78 o                         
   6   3   9        747.94        689.34         9.56 o                         
   7   3   9        185.74        193.52         9.92 o                         
   8   3   9        127.93        139.26        11.77 o                         
   9   3   9         32.78         29.60         5.81 o                         
  -8   4   9        829.97        819.13        17.00 o                         
  -7   4   9          1.69         -0.84         6.68 o                         
  -6   4   9          3.12          7.72         4.50 o                         
  -5   4   9        181.33        177.35         7.22 o                         
  -4   4   9       1222.54       1138.36        13.51 o                         
  -3   4   9          7.72          9.87         2.78 o                         
  -2   4   9       1473.81       1518.10        15.87 o                         
  -1   4   9         18.22         20.28         3.68 o                         
   0   4   9         31.13         41.41         2.68 o                         
   1   4   9        423.28        478.48         6.38 o                         
   2   4   9         33.22         27.41         2.40 o                         
   3   4   9          6.08          1.39         2.27 o                         
   4   4   9         85.54         73.94         5.62 o                         
   5   4   9         55.50         53.95         3.16 o                         
   6   4   9       1042.99        995.38        12.95 o                         
   7   4   9        353.39        347.56        10.44 o                         
   8   4   9        148.08        166.81         7.92 o                         
   9   4   9         11.59         14.24         4.69 o                         
  -7   5   9        148.06        156.20         8.75 o                         
  -6   5   9        249.90        245.68         8.88 o                         
  -5   5   9         10.54          9.74         3.90 o                         
  -4   5   9          6.57          0.38         3.19 o                         
  -3   5   9        229.36        227.14         5.93 o                         
  -2   5   9        776.82        783.31         9.52 o                         
  -1   5   9        181.19        196.49         5.00 o                         
   0   5   9       2367.19       2545.00        22.73 o                         
   1   5   9        418.58        392.45         8.20 o                         
   2   5   9        312.48        328.02         6.05 o                         
   3   5   9         59.64         72.84         3.84 o                         
   4   5   9        751.80        706.16        10.08 o                         
   5   5   9         13.33          7.91         2.83 o                         
   6   5   9         56.76         61.31         3.83 o                         
   7   5   9        516.56        518.69        10.23 o                         
   8   5   9         63.72         59.49         5.47 o                         
   9   5   9        110.32        111.49         6.39 o                         
  -7   6   9        298.02        285.45         9.72 o                         
  -6   6   9        124.13        134.97         8.22 o                         
  -5   6   9          5.32          9.64         3.72 o                         
  -4   6   9        402.11        432.98        10.81 o                         
  -3   6   9         17.47         18.28         2.81 o                         
  -2   6   9         60.25         54.43         4.86 o                         
  -1   6   9        645.50        610.32        11.28 o                         
   0   6   9        840.26        849.28        11.65 o                         
   1   6   9       1737.82       1758.89        18.38 o                         
   2   6   9       1525.46       1561.68        22.10 o                         
   3   6   9        122.11        120.77         4.96 o                         
   4   6   9        747.61        727.69        11.98 o                         
   5   6   9        112.70        131.13         5.17 o                         
   6   6   9          1.49          5.66         3.28 o                         
   7   6   9          5.58         13.91         4.45 o                         
   8   6   9         26.06         28.23         4.91 o                         
   9   6   9        103.55        111.84         6.43 o                         
  -7   7   9         13.90         14.37         5.09 o                         
  -6   7   9         52.83         53.95         5.78 o                         
  -5   7   9         34.34         28.88         5.77 o                         
  -4   7   9         24.41         13.83         3.57 o                         
  -3   7   9         29.68         22.34         3.57 o                         
  -2   7   9        163.47        165.08         5.19 o                         
  -1   7   9        295.93        310.75         7.58 o                         
   0   7   9         69.03         62.92         3.66 o                         
   1   7   9        777.37        811.00        13.74 o                         
   2   7   9         79.22         97.73         4.89 o                         
   3   7   9         30.16         31.51         2.96 o                         
   4   7   9        853.38        840.08        11.92 o                         
   5   7   9        168.01        177.29         6.36 o                         
   6   7   9        749.69        768.39        11.33 o                         
   7   7   9        407.86        405.41         9.98 o                         
   8   7   9        865.23        866.58        14.54 o                         
   9   7   9        582.34        624.39        13.05 o                         
  -6   8   9        133.23        156.90         8.21 o                         
  -5   8   9          0.20          0.71         4.26 o                         
  -4   8   9         15.46         24.46         4.00 o                         
  -3   8   9        688.20        670.56        10.30 o                         
  -2   8   9         98.04         96.44         4.53 o                         
  -1   8   9         84.66         82.55         4.86 o                         
   0   8   9         51.18         47.81         3.52 o                         
   1   8   9         72.89         70.08         4.01 o                         
   2   8   9       1002.90       1002.09        14.29 o                         
   3   8   9         98.56         96.43         4.71 o                         
   4   8   9        721.48        717.14        10.63 o                         
   5   8   9          3.59         50.87         3.65 o                         
   6   8   9        183.71        186.81         6.59 o                         
   7   8   9        121.44        110.20         5.43 o                         
   8   8   9         68.52         72.09         4.82 o                         
   9   8   9         20.66          9.62         5.90 o                         
  -6   9   9        144.80        151.54        10.81 o                         
  -5   9   9          2.44          2.56         3.95 o                         
  -4   9   9          5.19          1.11         3.78 o                         
  -3   9   9       1882.56       1936.82        24.45 o                         
  -2   9   9        100.86        105.79         5.44 o                         
  -1   9   9        561.23        566.11        10.74 o                         
   0   9   9        396.32        379.95         7.87 o                         
   1   9   9         27.79         28.25         3.44 o                         
   2   9   9        113.31        112.74         5.19 o                         
   3   9   9        288.78        314.82         7.58 o                         
   4   9   9         82.66         75.34         5.12 o                         
   5   9   9         13.42         14.59         3.52 o                         
   6   9   9       1165.60       1134.97        14.59 o                         
   7   9   9        639.81        665.71        11.60 o                         
   8   9   9        178.24        187.18         8.73 o                         
  -5  10   9         86.16         96.51         9.20 o                         
  -4  10   9        129.32        130.41         6.97 o                         
  -3  10   9         72.74         77.32         4.86 o                         
  -2  10   9       1311.01       1361.61        24.14 o                         
  -1  10   9       1564.69       1588.38        18.35 o                         
   0  10   9         75.75         68.85         4.42 o                         
   1  10   9        168.88        167.57         6.35 o                         
   2  10   9        203.40        176.14         6.54 o                         
   3  10   9        104.92        104.34         5.18 o                         
   4  10   9        467.57        499.77         9.34 o                         
   5  10   9         83.44         74.22         4.53 o                         
   6  10   9          3.44          1.49         4.49 o                         
   7  10   9        112.22        132.85        10.04 o                         
   8  10   9         26.85         33.62         5.14 o                         
  -4  11   9        197.55        201.54         9.64 o                         
  -3  11   9        484.15        467.51        11.68 o                         
  -2  11   9        721.91        731.99        12.06 o                         
  -1  11   9         53.29         48.95         4.47 o                         
   0  11   9       1804.25       1840.87        21.98 o                         
   1  11   9        283.70        286.20         8.10 o                         
   2  11   9         26.67         45.16         4.90 o                         
   3  11   9        287.87        279.46         7.93 o                         
   4  11   9        605.29        588.02        11.66 o                         
   5  11   9         83.28         73.71         6.74 o                         
   6  11   9          3.50          9.44         4.62 o                         
   7  11   9        355.45        381.89        10.23 o                         
   8  11   9         17.43         22.78         4.72 o                         
  -4  12   9          2.45          8.95         7.12 o                         
  -3  12   9        242.97        229.56        12.91 o                         
  -2  12   9        286.51        308.54         9.60 o                         
  -1  12   9         11.87         15.15         5.01 o                         
   0  12   9        113.93        120.97         6.97 o                         
   1  12   9          5.01          1.98         4.28 o                         
   2  12   9         19.51         29.85         5.50 o                         
   3  12   9        812.14        738.11        19.67 o                         
   4  12   9        540.43        471.69        11.35 o                         
   5  12   9          4.44         12.61         4.39 o                         
   6  12   9        215.50        207.41         8.98 o                         
   7  12   9        263.15        254.73         9.35 o                         
  -3  13   9         52.14         51.30         7.23 o                         
  -2  13   9        113.50        119.11         8.00 o                         
  -1  13   9          7.55         -2.01         4.18 o                         
   0  13   9         55.80         58.57         6.98 o                         
   1  13   9         40.79         42.17         5.34 o                         
   2  13   9        494.86        496.94        15.10 o                         
   3  13   9        175.20        182.10        10.14 o                         
   4  13   9         32.57         38.15         4.68 o                         
   5  13   9          2.03         10.77         6.44 o                         
   6  13   9          6.46         11.76         5.08 o                         
  -1  14   9         45.25         43.00         4.87 o                         
   0  14   9       1310.69       1268.32        19.70 o                         
   1  14   9         42.99         48.57         4.92 o                         
   2  14   9        108.55        126.34         8.27 o                         
   3  14   9         85.62         68.35         5.28 o                         
   4  14   9         55.55         55.47         5.48 o                         
   5  14   9        622.06        649.84        13.93 o                         
   1  15   9         35.06         32.43         7.83 o                         
   2  15   9        174.68        187.67        10.99 o                         
   3  15   9        120.78        114.96        24.04 o                         
  -4 -11  10        611.29        570.89        17.40 o                         
  -3 -11  10        125.14        129.25         9.14 o                         
  -2 -11  10          2.86         -5.97         5.97 o                         
  -1 -11  10          4.10          2.03         4.72 o                         
   0 -11  10         73.28         59.77         5.83 o                         
   1 -11  10         45.86         40.12         5.81 o                         
   2 -11  10         12.50         14.55         4.99 o                         
  -5 -10  10        328.73        357.42        11.91 o                         
  -4 -10  10         41.95         27.02         5.73 o                         
  -3 -10  10         58.81         50.42         5.36 o                         
  -2 -10  10         77.80         62.60         6.75 o                         
  -1 -10  10        600.43        601.08        12.58 o                         
   0 -10  10         73.20         76.02        10.29 o                         
   1 -10  10        200.74        199.82         8.86 o                         
   2 -10  10          7.93          2.81         5.65 o                         
   3 -10  10        322.93        292.99        10.02 o                         
  -6  -9  10         27.61         24.14         6.46 o                         
  -5  -9  10        332.78        337.71        10.02 o                         
  -4  -9  10         53.74         50.08         5.04 o                         
  -3  -9  10        200.81        190.32         9.51 o                         
  -2  -9  10        164.95        175.65         8.95 o                         
  -1  -9  10        541.18        560.26        10.91 o                         
   0  -9  10         36.75         35.43         4.56 o                         
   1  -9  10          4.15          9.44         4.34 o                         
   2  -9  10        108.37        110.23         8.75 o                         
   3  -9  10        437.84        441.63         9.99 o                         
   4  -9  10         19.17         14.24         4.70 o                         
  -6  -8  10          4.10         13.32         5.15 o                         
  -5  -8  10        278.93        277.63         9.66 o                         
  -4  -8  10        141.12        141.29         7.10 o                         
  -3  -8  10          1.18          8.64         4.56 o                         
  -2  -8  10        572.28        550.89        11.20 o                         
  -1  -8  10        199.75        198.01         7.49 o                         
   0  -8  10          2.85         13.98         3.76 o                         
   1  -8  10        165.60        160.62         6.64 o                         
   2  -8  10         33.29         39.37         4.13 o                         
   3  -8  10        734.34        718.66        12.61 o                         
   4  -8  10          0.93          0.33         3.90 o                         
   5  -8  10        164.37        169.71         8.03 o                         
  -7  -7  10         55.42         58.35        11.12 o                         
  -6  -7  10         44.59         47.29         4.59 o                         
  -5  -7  10        210.96        238.55         8.79 o                         
  -4  -7  10        907.05        920.16        14.58 o                         
  -3  -7  10        147.16        167.78         8.45 o                         
  -2  -7  10        257.72        268.68         6.55 o                         
  -1  -7  10        506.14        482.02         9.07 o                         
   0  -7  10        647.53        604.41        10.34 o                         
   1  -7  10          7.46          9.04         3.58 o                         
   2  -7  10        190.65        205.16         6.75 o                         
   3  -7  10        175.77        185.22         8.16 o                         
   4  -7  10          9.35         -1.81         4.13 o                         
   5  -7  10        211.98        198.97         7.93 o                         
   6  -7  10        382.15        390.38        11.36 o                         
  -7  -6  10        250.46        256.78        10.47 o                         
  -6  -6  10        486.86        504.04        10.18 o                         
  -5  -6  10         81.42         77.07         5.99 o                         
  -4  -6  10        928.52        945.33        12.57 o                         
  -3  -6  10          2.58          1.76         3.27 o                         
  -2  -6  10        121.84        131.11         7.58 o                         
  -1  -6  10         42.86         45.23         4.32 o                         
   0  -6  10       1074.27       1059.53        15.84 o                         
   1  -6  10       1062.26       1059.44        12.97 o                         
   2  -6  10         79.64        102.90         4.70 o                         
   3  -6  10        218.68        217.09         7.33 o                         
   4  -6  10          1.48         -2.48         4.65 o                         
   5  -6  10        130.82        132.78         7.42 o                         
   6  -6  10         21.48         36.61         6.29 o                         
  -8  -5  10         37.15         34.38        12.86 o                         
  -7  -5  10        274.28        284.44         9.17 o                         
  -6  -5  10        182.99        189.07         7.19 o                         
  -5  -5  10        878.23        863.36        12.66 o                         
  -4  -5  10        145.59        151.69         5.93 o                         
  -3  -5  10        167.36        164.42         5.77 o                         
  -2  -5  10       2017.01       2062.00        22.55 o                         
  -1  -5  10         39.40         37.64         3.94 o                         
   0  -5  10        655.94        681.43        11.12 o                         
   1  -5  10        502.09        457.97         8.03 o                         
   2  -5  10        504.33        520.11         8.58 o                         
   3  -5  10        207.36        207.10         7.68 o                         
   4  -5  10        788.12        776.40        12.20 o                         
   5  -5  10        196.75        203.58         9.20 o                         
   6  -5  10         12.21          9.72         6.34 o                         
   7  -5  10        305.36        308.77        10.01 o                         
  -8  -4  10          0.69         -4.70         4.70 o                         
  -7  -4  10        476.10        472.92        11.55 o                         
  -6  -4  10          0.57          3.21         4.09 o                         
  -5  -4  10         49.61         52.72         5.27 o                         
  -4  -4  10        140.53        158.21         6.79 o                         
  -3  -4  10        233.08        249.66         6.64 o                         
  -2  -4  10        149.92        134.17         5.00 o                         
  -1  -4  10       1697.07       1661.33        17.29 o                         
   0  -4  10        565.89        587.96         9.60 o                         
   1  -4  10        219.62        237.74         6.21 o                         
   2  -4  10          0.61          4.52         2.92 o                         
   3  -4  10        153.18        160.64         6.05 o                         
   4  -4  10        163.13        162.50         6.24 o                         
   5  -4  10       2129.55       2113.94        23.75 o                         
   6  -4  10        425.40        396.30        10.86 o                         
   7  -4  10         29.69         30.57         5.08 o                         
  -8  -3  10         48.88         45.70         5.03 o                         
  -7  -3  10          8.69          6.31         4.73 o                         
  -6  -3  10         14.00         11.77         6.10 o                         
  -5  -3  10        357.48        345.87         8.37 o                         
  -4  -3  10       1059.78       1087.74        13.39 o                         
  -3  -3  10        249.74        245.00         6.95 o                         
  -2  -3  10       1160.72       1101.15        14.97 o                         
  -1  -3  10        151.52        165.57         5.77 o                         
   0  -3  10       1062.79       1100.43        13.30 o                         
   1  -3  10       1707.13       1656.67        15.22 o                         
   2  -3  10         54.40         52.98         3.30 o                         
   3  -3  10        525.04        510.50         9.08 o                         
   4  -3  10       1542.88       1540.53        16.88 o                         
   5  -3  10        513.18        521.19         9.79 o                         
   6  -3  10         27.45         30.97         5.02 o                         
   7  -3  10          0.27          3.54         4.67 o                         
   8  -3  10         10.96          4.67         3.78 o                         
  -8  -2  10         80.84         77.76         7.77 o                         
  -7  -2  10        129.44        112.90         7.28 o                         
  -6  -2  10         58.19         54.65         6.23 o                         
  -5  -2  10        586.52        553.73         9.66 o                         
  -4  -2  10       3271.25       3247.32        29.08 o                         
  -3  -2  10        279.12        276.90         6.21 o                         
  -2  -2  10        193.67        182.68         5.61 o                         
  -1  -2  10        665.87        711.92         9.53 o                         
   0  -2  10         13.31         12.75         2.41 o                         
   1  -2  10         45.01         40.55         2.72 o                         
   2  -2  10        158.05        161.75         5.03 o                         
   3  -2  10         23.08         27.55         3.14 o                         
   4  -2  10       1639.15       1651.47        18.45 o                         
   5  -2  10         59.94         53.92         5.71 o                         
   6  -2  10        281.75        303.35         9.62 o                         
   7  -2  10        125.44        129.52         6.89 o                         
   8  -2  10          7.71         12.79         5.24 o                         
  -8  -1  10        105.52        119.91         8.74 o                         
  -7  -1  10         38.56         33.47         5.13 o                         
  -6  -1  10         24.46         26.43         4.04 o                         
  -5  -1  10        329.44        328.32         8.92 o                         
  -4  -1  10        873.64        889.09        11.06 o                         
  -3  -1  10       1295.27       1320.03        13.89 o                         
  -2  -1  10         22.22         29.71         3.09 o                         
  -1  -1  10        491.91        501.15         7.01 o                         
   0  -1  10         30.81         39.61         2.78 o                         
   1  -1  10        701.80        710.16         8.76 o                         
   2  -1  10        113.24        134.73         6.94 o                         
   3  -1  10        485.33        484.57         7.37 o                         
   4  -1  10       2186.40       2183.30        20.15 o                         
   5  -1  10         20.12         28.94         3.41 o                         
   6  -1  10        301.57        299.98         8.69 o                         
   7  -1  10          0.94          4.73         4.26 o                         
   8  -1  10         14.60          9.38         4.24 o                         
  -8   0  10          0.86          1.16         4.94 o                         
  -7   0  10        173.29        186.68         8.42 o                         
  -6   0  10        385.26        400.94         9.79 o                         
  -5   0  10         17.82         24.77         3.83 o                         
  -4   0  10         50.57         51.52         4.99 o                         
  -3   0  10        615.30        659.03         9.38 o                         
  -2   0  10         90.71         77.37         5.14 o                         
  -1   0  10        273.99        331.85         6.06 o                         
   0   0  10        791.74        806.61         8.99 o                         
   1   0  10        339.20        380.97         5.60 o                         
   2   0  10       6908.02       6930.98        49.76 o                         
   3   0  10        791.12        812.75         9.62 o                         
   4   0  10        815.17        783.56        10.17 o                         
   5   0  10         31.64         48.70         3.83 o                         
   6   0  10        178.26        172.71         6.88 o                         
   7   0  10          3.67          6.09         4.14 o                         
   8   0  10          1.10          7.86         4.27 o                         
   9   0  10          1.39         11.87         5.77 o                         
  -8   1  10        112.24        121.85         7.38 o                         
  -7   1  10        121.10        114.80         6.24 o                         
  -6   1  10         48.05         45.33         5.05 o                         
  -5   1  10          5.90         -3.77         3.77 o                         
  -4   1  10       1466.35       1447.62        15.33 o                         
  -3   1  10       1169.91       1150.32        14.17 o                         
  -2   1  10       1244.91       1241.39        13.61 o                         
  -1   1  10       1209.26       1271.76        13.10 o                         
   0   1  10        340.43        363.41         5.74 o                         
   1   1  10       1810.48       1763.85        13.63 o                         
   2   1  10        304.88        268.00         4.64 o                         
   3   1  10         56.40         56.68         2.66 o                         
   4   1  10         47.66         48.28         3.03 o                         
   5   1  10        151.18        151.22         6.08 o                         
   6   1  10         11.94         32.17         3.84 o                         
   7   1  10          2.63          4.58         4.72 o                         
   8   1  10         60.81         53.93         4.90 o                         
   9   1  10         58.73         65.23         4.45 o                         
  -8   2  10        256.76        275.47        10.15 o                         
  -7   2  10          8.29         10.17         4.95 o                         
  -6   2  10        670.62        702.28        21.13 o                         
  -5   2  10         26.28         31.10         3.81 o                         
  -4   2  10         64.77         48.10         3.92 o                         
  -3   2  10        681.41        702.34         9.31 o                         
  -2   2  10        403.51        408.99         6.31 o                         
  -1   2  10        374.62        381.08         5.94 o                         
   0   2  10        375.98        404.74         5.77 o                         
   1   2  10        636.49        684.83         7.88 o                         
   2   2  10        408.96        399.28         5.49 o                         
   3   2  10         60.27         54.74         2.94 o                         
   4   2  10        407.33        399.67         6.91 o                         
   5   2  10       1167.65       1151.60        12.60 o                         
   6   2  10        809.90        800.22        11.21 o                         
   7   2  10        389.42        396.37         9.90 o                         
   8   2  10        106.56         89.04         5.53 o                         
   9   2  10          0.83          4.53         4.11 o                         
  -8   3  10         41.11         40.85         5.34 o                         
  -7   3  10          0.14          3.64         5.02 o                         
  -6   3  10        110.24        119.28         7.20 o                         
  -5   3  10       1111.42       1151.68        15.25 o                         
  -4   3  10         35.19         35.21         3.65 o                         
  -3   3  10        166.31        155.02         5.31 o                         
  -2   3  10          3.60          6.84         2.65 o                         
  -1   3  10       2956.04       2987.70        24.30 o                         
   0   3  10        487.37        479.79         6.50 o                         
   1   3  10         11.63          7.26         2.75 o                         
   2   3  10          4.16          4.45         2.21 o                         
   3   3  10          4.36          7.25         2.63 o                         
   4   3  10        895.89        872.91        10.24 o                         
   5   3  10        111.64        107.78         4.76 o                         
   6   3  10        149.06        139.28         5.74 o                         
   7   3  10        174.37        177.63         7.92 o                         
   8   3  10        390.76        345.06        10.71 o                         
   9   3  10        320.88        308.66        11.79 o                         
  -7   4  10          0.28         11.46         5.65 o                         
  -6   4  10        812.44        799.28        13.64 o                         
  -5   4  10        697.89        741.44        11.46 o                         
  -4   4  10        586.78        587.41         9.51 o                         
  -3   4  10       2328.50       2292.97        22.59 o                         
  -2   4  10       1955.09       2027.26        20.17 o                         
  -1   4  10        476.83        455.50         7.72 o                         
   0   4  10        858.19        827.93        10.33 o                         
   1   4  10        178.49        176.93         4.70 o                         
   2   4  10         95.33         95.12         4.45 o                         
   3   4  10         47.70         51.96         3.10 o                         
   4   4  10         61.46         59.71         3.69 o                         
   5   4  10       1062.31       1029.28        13.22 o                         
   6   4  10         39.86         25.84         3.96 o                         
   7   4  10        325.35        336.96         9.41 o                         
   8   4  10         70.33         77.89         5.44 o                         
   9   4  10        208.17        216.51         8.81 o                         
  -7   5  10         57.63         52.61         5.59 o                         
  -6   5  10         58.13         46.94         4.92 o                         
  -5   5  10         39.41         31.20         4.31 o                         
  -4   5  10        189.33        204.23         7.25 o                         
  -3   5  10       1571.10       1556.76        16.76 o                         
  -2   5  10        832.90        858.04        11.31 o                         
  -1   5  10         76.78         72.20         3.71 o                         
   0   5  10        308.79        314.31         6.47 o                         
   1   5  10        576.83        591.21         8.55 o                         
   2   5  10         41.51         46.73         4.01 o                         
   3   5  10          1.90          3.01         2.41 o                         
   4   5  10         54.60         46.91         3.25 o                         
   5   5  10         29.18         22.56         3.08 o                         
   6   5  10        292.55        273.68         7.19 o                         
   7   5  10        571.16        549.60        11.14 o                         
   8   5  10         55.34         61.89         5.03 o                         
   9   5  10         47.18         41.06         4.70 o                         
  -7   6  10        366.11        358.71        11.57 o                         
  -6   6  10        239.63        249.10         9.96 o                         
  -5   6  10         43.98         41.19         5.26 o                         
  -4   6  10          7.48          1.72         5.87 o                         
  -3   6  10          4.19          7.27         3.25 o                         
  -2   6  10        294.67        307.22         6.90 o                         
  -1   6  10        909.70        954.28        11.89 o                         
   0   6  10          9.50         13.17         3.07 o                         
   1   6  10        515.66        554.75         9.49 o                         
   2   6  10        194.70        185.66         7.86 o                         
   3   6  10          1.05          1.47         3.62 o                         
   4   6  10         30.53         32.36         3.19 o                         
   5   6  10       6113.96       6203.76        55.99 o                         
   6   6  10          4.39          4.39         3.44 o                         
   7   6  10       1182.70       1144.50        26.00 o                         
   8   6  10         71.01         89.98         6.63 o                         
   9   6  10        338.21        357.31         9.34 o                         
  -6   7  10         63.87         70.14         5.78 o                         
  -5   7  10         36.28         40.81         4.91 o                         
  -4   7  10          1.16          6.47         4.18 o                         
  -3   7  10          5.66          0.38         4.32 o                         
  -2   7  10        403.36        389.32         7.74 o                         
  -1   7  10        482.99        482.87         8.52 o                         
   0   7  10        325.46        293.68         7.05 o                         
   1   7  10        109.51        118.87         5.06 o                         
   2   7  10        132.97        126.72         5.65 o                         
   3   7  10         12.86          6.89         3.14 o                         
   4   7  10        210.95        216.50         6.83 o                         
   5   7  10       2384.07       2499.13        25.49 o                         
   6   7  10       2636.01       2588.25        33.50 o                         
   7   7  10        658.92        645.95        11.53 o                         
   8   7  10         69.69         72.31         5.50 o                         
   9   7  10        107.32         99.50         6.41 o                         
  -6   8  10          1.82          6.83         4.51 o                         
  -5   8  10        147.65        156.79         9.23 o                         
  -4   8  10        253.87        254.10         9.60 o                         
  -3   8  10          1.13         10.47         3.82 o                         
  -2   8  10        252.35        238.34        11.68 o                         
  -1   8  10         10.24         16.80         3.36 o                         
   0   8  10          5.86          8.26         3.11 o                         
   1   8  10        246.17        248.84         6.55 o                         
   2   8  10          7.40          5.11         3.10 o                         
   3   8  10         22.02         21.75         3.88 o                         
   4   8  10        589.82        603.51         9.76 o                         
   5   8  10        600.97        610.11        10.68 o                         
   6   8  10        378.62        362.64         8.76 o                         
   7   8  10        127.00        134.79         6.13 o                         
   8   8  10        187.98        187.02         7.59 o                         
  -5   9  10          8.02          8.35         4.99 o                         
  -4   9  10          1.68          4.62         7.73 o                         
  -3   9  10        404.54        417.14        12.59 o                         
  -2   9  10          7.39          7.16         3.80 o                         
  -1   9  10        265.10        273.75         7.95 o                         
   0   9  10         32.73         32.10         3.46 o                         
   1   9  10       1118.88       1132.53        14.63 o                         
   2   9  10          2.29         14.49         3.25 o                         
   3   9  10        660.09        608.13        10.86 o                         
   4   9  10          1.44          5.18         3.25 o                         
   5   9  10        149.36        139.35         6.00 o                         
   6   9  10         34.06         31.69         4.04 o                         
   7   9  10        138.25        143.17         6.73 o                         
   8   9  10         82.29         84.32         6.53 o                         
  -5  10  10         19.75          8.59         4.60 o                         
  -4  10  10         42.58         51.24         5.36 o                         
  -3  10  10         41.79         39.92         4.67 o                         
  -2  10  10        668.74        669.08        12.71 o                         
  -1  10  10        339.26        328.13         9.61 o                         
   0  10  10         10.82          4.62         3.42 o                         
   1  10  10        320.34        313.75         7.77 o                         
   2  10  10         47.29         54.32         3.63 o                         
   3  10  10        162.64        178.08         6.36 o                         
   4  10  10        207.52        204.85         8.03 o                         
   5  10  10        458.27        469.68        10.13 o                         
   6  10  10          4.99          8.27         5.82 o                         
   7  10  10        105.75        100.85         6.46 o                         
   8  10  10         20.37         19.38         5.16 o                         
  -4  11  10          2.01          7.78         5.27 o                         
  -3  11  10         11.10          9.70         6.34 o                         
  -2  11  10        346.76        377.07         9.13 o                         
  -1  11  10       2437.73       2452.84        30.29 o                         
   0  11  10        841.59        853.12        13.34 o                         
   1  11  10         34.98         38.43         4.70 o                         
   2  11  10        491.63        479.67         9.68 o                         
   3  11  10         20.92         31.50         4.12 o                         
   4  11  10         34.98         28.32         6.75 o                         
   5  11  10        224.71        233.48         8.27 o                         
   6  11  10         54.64         61.23         5.43 o                         
   7  11  10          4.32         -0.01         5.03 o                         
  -3  12  10          8.33         18.76         6.99 o                         
  -2  12  10        249.53        256.41        10.14 o                         
  -1  12  10          1.18         -1.34         4.90 o                         
   0  12  10        908.30        907.06        15.90 o                         
   1  12  10        274.12        279.90         9.25 o                         
   2  12  10          0.10          2.67         4.12 o                         
   3  12  10        231.68        202.22         8.28 o                         
   4  12  10       1104.67       1017.70        16.76 o                         
   5  12  10        188.20        204.87         8.01 o                         
   6  12  10        901.69        844.54        16.59 o                         
   7  12  10         25.82         34.07         4.95 o                         
  -2  13  10        289.83        298.11        11.67 o                         
  -1  13  10         63.71         69.95         6.21 o                         
   0  13  10         94.10         99.44         5.92 o                         
   1  13  10        162.91        146.95         7.64 o                         
   2  13  10         33.25         20.65         5.76 o                         
   3  13  10        191.71        180.73         8.47 o                         
   4  13  10        247.96        270.37         9.49 o                         
   5  13  10         10.60          6.11         5.36 o                         
   6  13  10          2.06         13.23         5.08 o                         
   0  14  10        231.76        229.85         9.42 o                         
   1  14  10         48.25         51.11         5.74 o                         
   2  14  10          5.26          1.57         4.84 o                         
   3  14  10        335.70        313.71        10.29 o                         
   4  14  10         92.18         99.33         6.62 o                         
   5  14  10         12.89         15.43         7.44 o                         
  -2 -11  11         14.62         17.44         4.70 o                         
  -1 -11  11          7.90          9.21         6.65 o                         
   0 -11  11        217.66        196.32        11.14 o                         
  -4 -10  11        194.83        196.38        11.14 o                         
  -3 -10  11        226.27        235.86         9.75 o                         
  -2 -10  11         91.14         86.15         5.88 o                         
  -1 -10  11         52.19         50.85         5.07 o                         
   0 -10  11        229.53        255.77        10.18 o                         
   1 -10  11         27.43         26.02         5.33 o                         
   2 -10  11          3.14         14.38         5.05 o                         
  -5  -9  11          5.57         10.46         5.51 o                         
  -4  -9  11        133.29        121.25         8.36 o
[truncated: 122,149 more chars]
