# Supplementary material for: Crystal structure of a 2:1 piroxicam–gentisic acid co-crystal featuring neutral and zwitterionic piroxicam mol­ecules
Source: Acta Crystallogr E Crystallogr Commun. 2016 Nov 4;72(Pt 12):1714–7. doi: 10.1107/S2056989016017321 (PMC5137592; doi:10.1107/S2056989016017321)
Supplement: Supplementary file 4 [file e-72-01714-Isup4.cml]

<?xml version="1.0" encoding="UTF-8"?>
<cml convention="cmlDict:cmllite" xmlns="http://www.xml-cml.org/schema" xmlns:cmlDict="http://www.xml-cml.org/dictionary/cml/" xmlns:nameDict="http://www.xml-cml.org/dictionary/cml/name/">
  <molecule id="m1">
    <name dictRef="nameDict:unknown">4-Hydroxy-1,1-dioxo-N-(pyridin-2-yl)-2H-1$l^{6},2-benzothiazine-3-carboxamide; 2-(4-oxido-1,1-dioxo-2H-1$l^{6},2-benzothiazine-3-amido)pyridin-1-ium; 2,5-dihydroxybenzoic acid</name>
    <atomArray>
      <atom id="a1" elementType="O">
        <label value="O" dictRef="cmlDict:locant"/>
      </atom>
      <atom id="a103" elementType="H"/>
      <atom id="a2" elementType="O" hydrogenCount="0">
        <label value="O" dictRef="cmlDict:locant"/>
      </atom>
      <atom id="a3" elementType="N" hydrogenCount="0">
        <label value="1" dictRef="cmlDict:locant"/>
        <label value="N" dictRef="cmlDict:locant"/>
      </atom>
      <atom id="a4" elementType="C" hydrogenCount="0">
        <label value="2" dictRef="cmlDict:locant"/>
      </atom>
      <atom id="a5" elementType="C">
        <label value="3" dictRef="cmlDict:locant"/>
      </atom>
      <atom id="a6" elementType="C">
        <label value="4" dictRef="cmlDict:locant"/>
      </atom>
      <atom id="a7" elementType="C">
        <label value="5" dictRef="cmlDict:locant"/>
      </atom>
      <atom id="a8" elementType="C">
        <label value="6" dictRef="cmlDict:locant"/>
      </atom>
      <atom id="a104" elementType="H"/>
      <atom id="a105" elementType="H"/>
      <atom id="a106" elementType="H"/>
      <atom id="a107" elementType="H"/>
      <atom id="a35" elementType="S" hydrogenCount="0">
        <label value="1" dictRef="cmlDict:locant"/>
        <label value="S" dictRef="cmlDict:locant"/>
      </atom>
      <atom id="a36" elementType="N">
        <label value="2" dictRef="cmlDict:locant"/>
      </atom>
      <atom id="a37" elementType="C" hydrogenCount="0">
        <label value="3" dictRef="cmlDict:locant"/>
      </atom>
      <atom id="a38" elementType="C" hydrogenCount="0">
        <label value="4" dictRef="cmlDict:locant"/>
      </atom>
      <atom id="a39" elementType="C" hydrogenCount="0">
        <label value="4a" dictRef="cmlDict:locant"/>
      </atom>
      <atom id="a40" elementType="C">
        <label value="5" dictRef="cmlDict:locant"/>
      </atom>
      <atom id="a41" elementType="C">
        <label value="6" dictRef="cmlDict:locant"/>
      </atom>
      <atom id="a42" elementType="C">
        <label value="7" dictRef="cmlDict:locant"/>
      </atom>
      <atom id="a43" elementType="C">
        <label value="8" dictRef="cmlDict:locant"/>
      </atom>
      <atom id="a44" elementType="C" hydrogenCount="0">
        <label value="8a" dictRef="cmlDict:locant"/>
      </atom>
      <atom id="a22" elementType="O" hydrogenCount="0">
        <label value="O" dictRef="cmlDict:locant"/>
      </atom>
      <atom id="a23" elementType="N">
        <label value="N" dictRef="cmlDict:locant"/>
      </atom>
      <atom id="a24" elementType="C" hydrogenCount="0">
        <label value="X" dictRef="cmlDict:locant"/>
      </atom>
      <atom id="a108" elementType="H"/>
      <atom id="a109" elementType="H"/>
      <atom id="a110" elementType="H"/>
      <atom id="a111" elementType="H"/>
      <atom id="a112" elementType="H"/>
      <atom id="a113" elementType="H"/>
      <atom id="a45" elementType="O" formalCharge="-1" hydrogenCount="0">
        <label value="O" dictRef="cmlDict:locant"/>
      </atom>
      <atom id="a46" elementType="O" hydrogenCount="0">
        <label value="O" dictRef="cmlDict:locant"/>
      </atom>
      <atom id="a59" elementType="N" formalCharge="1">
        <label value="1" dictRef="cmlDict:locant"/>
        <label value="N" dictRef="cmlDict:locant"/>
      </atom>
      <atom id="a60" elementType="C" hydrogenCount="0">
        <label value="2" dictRef="cmlDict:locant"/>
      </atom>
      <atom id="a61" elementType="C">
        <label value="3" dictRef="cmlDict:locant"/>
      </atom>
      <atom id="a62" elementType="C">
        <label value="4" dictRef="cmlDict:locant"/>
      </atom>
      <atom id="a63" elementType="C">
        <label value="5" dictRef="cmlDict:locant"/>
      </atom>
      <atom id="a64" elementType="C">
        <label value="6" dictRef="cmlDict:locant"/>
      </atom>
      <atom id="a114" elementType="H"/>
      <atom id="a115" elementType="H"/>
      <atom id="a116" elementType="H"/>
      <atom id="a117" elementType="H"/>
      <atom id="a118" elementType="H"/>
      <atom id="a79" elementType="S" hydrogenCount="0">
        <label value="1" dictRef="cmlDict:locant"/>
        <label value="S" dictRef="cmlDict:locant"/>
      </atom>
      <atom id="a80" elementType="N">
        <label value="2" dictRef="cmlDict:locant"/>
      </atom>
      <atom id="a81" elementType="C" hydrogenCount="0">
        <label value="3" dictRef="cmlDict:locant"/>
      </atom>
      <atom id="a82" elementType="C" hydrogenCount="0">
        <label value="4" dictRef="cmlDict:locant"/>
      </atom>
      <atom id="a83" elementType="C" hydrogenCount="0">
        <label value="4a" dictRef="cmlDict:locant"/>
      </atom>
      <atom id="a84" elementType="C">
        <label value="5" dictRef="cmlDict:locant"/>
      </atom>
      <atom id="a85" elementType="C">
        <label value="6" dictRef="cmlDict:locant"/>
      </atom>
      <atom id="a86" elementType="C">
        <label value="7" dictRef="cmlDict:locant"/>
      </atom>
      <atom id="a87" elementType="C">
        <label value="8" dictRef="cmlDict:locant"/>
      </atom>
      <atom id="a88" elementType="C" hydrogenCount="0">
        <label value="8a" dictRef="cmlDict:locant"/>
      </atom>
      <atom id="a66" elementType="O" hydrogenCount="0">
        <label value="O" dictRef="cmlDict:locant"/>
      </atom>
      <atom id="a67" elementType="N">
        <label value="N" dictRef="cmlDict:locant"/>
      </atom>
      <atom id="a68" elementType="C" hydrogenCount="0">
        <label value="X" dictRef="cmlDict:locant"/>
      </atom>
      <atom id="a119" elementType="H"/>
      <atom id="a120" elementType="H"/>
      <atom id="a121" elementType="H"/>
      <atom id="a122" elementType="H"/>
      <atom id="a123" elementType="H"/>
      <atom id="a124" elementType="H"/>
      <atom id="a89" elementType="O">
        <label value="O" dictRef="cmlDict:locant"/>
      </atom>
      <atom id="a125" elementType="H"/>
      <atom id="a90" elementType="C" hydrogenCount="0">
        <label value="alpha" dictRef="cmlDict:locant"/>
      </atom>
      <atom id="a91" elementType="C" hydrogenCount="0">
        <label value="1" dictRef="cmlDict:locant"/>
      </atom>
      <atom id="a92" elementType="C" hydrogenCount="0">
        <label value="2" dictRef="cmlDict:locant"/>
      </atom>
      <atom id="a93" elementType="C">
        <label value="3" dictRef="cmlDict:locant"/>
      </atom>
      <atom id="a94" elementType="C">
        <label value="4" dictRef="cmlDict:locant"/>
      </atom>
      <atom id="a95" elementType="C" hydrogenCount="0">
        <label value="5" dictRef="cmlDict:locant"/>
      </atom>
      <atom id="a96" elementType="C">
        <label value="6" dictRef="cmlDict:locant"/>
      </atom>
      <atom id="a98" elementType="O" hydrogenCount="0">
        <label value="O'" dictRef="cmlDict:locant"/>
      </atom>
      <atom id="a99" elementType="O">
        <label value="O" dictRef="cmlDict:locant"/>
      </atom>
      <atom id="a126" elementType="H"/>
      <atom id="a127" elementType="H"/>
      <atom id="a128" elementType="H"/>
      <atom id="a129" elementType="H"/>
      <atom id="a100" elementType="O" hydrogenCount="0">
        <label value="O'" dictRef="cmlDict:locant"/>
      </atom>
      <atom id="a101" elementType="O" hydrogenCount="0">
        <label value="O'" dictRef="cmlDict:locant"/>
      </atom>
      <atom id="a102" elementType="O">
        <label value="O'" dictRef="cmlDict:locant"/>
      </atom>
      <atom id="a130" elementType="H"/>
    </atomArray>
    <bondArray>
      <bond id="a1_a103" atomRefs2="a1 a103" order="S"/>
      <bond id="a3_a4" atomRefs2="a3 a4" order="D"/>
      <bond id="a4_a5" atomRefs2="a4 a5" order="S"/>
      <bond id="a5_a6" atomRefs2="a5 a6" order="D"/>
      <bond id="a6_a7" atomRefs2="a6 a7" order="S"/>
      <bond id="a7_a8" atomRefs2="a7 a8" order="D"/>
      <bond id="a8_a3" atomRefs2="a8 a3" order="S"/>
      <bond id="a5_a104" atomRefs2="a5 a104" order="S"/>
      <bond id="a6_a105" atomRefs2="a6 a105" order="S"/>
      <bond id="a7_a106" atomRefs2="a7 a106" order="S"/>
      <bond id="a8_a107" atomRefs2="a8 a107" order="S"/>
      <bond id="a35_a36" atomRefs2="a35 a36" order="S"/>
      <bond id="a36_a37" atomRefs2="a36 a37" order="S"/>
      <bond id="a37_a38" atomRefs2="a37 a38" order="D"/>
      <bond id="a38_a39" atomRefs2="a38 a39" order="S"/>
      <bond id="a39_a44" atomRefs2="a39 a44" order="D"/>
      <bond id="a35_a44" atomRefs2="a35 a44" order="S"/>
      <bond id="a43_a42" atomRefs2="a43 a42" order="D"/>
      <bond id="a42_a41" atomRefs2="a42 a41" order="S"/>
      <bond id="a41_a40" atomRefs2="a41 a40" order="D"/>
      <bond id="a40_a39" atomRefs2="a40 a39" order="S"/>
      <bond id="a44_a43" atomRefs2="a44 a43" order="S"/>
      <bond id="a22_a24" atomRefs2="a22 a24" order="D"/>
      <bond id="a23_a24" atomRefs2="a23 a24" order="S"/>
      <bond id="a37_a24" atomRefs2="a37 a24" order="S"/>
      <bond id="a36_a108" atomRefs2="a36 a108" order="S"/>
      <bond id="a40_a109" atomRefs2="a40 a109" order="S"/>
      <bond id="a41_a110" atomRefs2="a41 a110" order="S"/>
      <bond id="a42_a111" atomRefs2="a42 a111" order="S"/>
      <bond id="a43_a112" atomRefs2="a43 a112" order="S"/>
      <bond id="a23_a113" atomRefs2="a23 a113" order="S"/>
      <bond id="a4_a23" atomRefs2="a4 a23" order="S"/>
      <bond id="a2_a35" atomRefs2="a2 a35" order="D"/>
      <bond id="a1_a38" atomRefs2="a1 a38" order="S"/>
      <bond id="a59_a60" atomRefs2="a59 a60" order="D"/>
      <bond id="a60_a61" atomRefs2="a60 a61" order="S"/>
      <bond id="a61_a62" atomRefs2="a61 a62" order="D"/>
      <bond id="a62_a63" atomRefs2="a62 a63" order="S"/>
      <bond id="a63_a64" atomRefs2="a63 a64" order="D"/>
      <bond id="a64_a59" atomRefs2="a64 a59" order="S"/>
      <bond id="a59_a114" atomRefs2="a59 a114" order="S"/>
      <bond id="a61_a115" atomRefs2="a61 a115" order="S"/>
      <bond id="a62_a116" atomRefs2="a62 a116" order="S"/>
      <bond id="a63_a117" atomRefs2="a63 a117" order="S"/>
      <bond id="a64_a118" atomRefs2="a64 a118" order="S"/>
      <bond id="a79_a80" atomRefs2="a79 a80" order="S"/>
      <bond id="a80_a81" atomRefs2="a80 a81" order="S"/>
      <bond id="a81_a82" atomRefs2="a81 a82" order="D"/>
      <bond id="a82_a83" atomRefs2="a82 a83" order="S"/>
      <bond id="a83_a88" atomRefs2="a83 a88" order="D"/>
      <bond id="a79_a88" atomRefs2="a79 a88" order="S"/>
      <bond id="a87_a86" atomRefs2="a87 a86" order="D"/>
      <bond id="a86_a85" atomRefs2="a86 a85" order="S"/>
      <bond id="a85_a84" atomRefs2="a85 a84" order="D"/>
      <bond id="a88_a87" atomRefs2="a88 a87" order="S"/>
      <bond id="a84_a83" atomRefs2="a84 a83" order="S"/>
      <bond id="a66_a68" atomRefs2="a66 a68" order="D"/>
      <bond id="a67_a68" atomRefs2="a67 a68" order="S"/>
      <bond id="a81_a68" atomRefs2="a81 a68" order="S"/>
      <bond id="a80_a119" atomRefs2="a80 a119" order="S"/>
      <bond id="a84_a120" atomRefs2="a84 a120" order="S"/>
      <bond id="a85_a121" atomRefs2="a85 a121" order="S"/>
      <bond id="a86_a122" atomRefs2="a86 a122" order="S"/>
      <bond id="a87_a123" atomRefs2="a87 a123" order="S"/>
      <bond id="a67_a124" atomRefs2="a67 a124" order="S"/>
      <bond id="a46_a79" atomRefs2="a46 a79" order="D"/>
      <bond id="a45_a82" atomRefs2="a45 a82" order="S"/>
      <bond id="a67_a60" atomRefs2="a67 a60" order="S"/>
      <bond id="a89_a125" atomRefs2="a89 a125" order="S"/>
      <bond id="a90_a91" atomRefs2="a90 a91" order="S"/>
      <bond id="a91_a92" atomRefs2="a91 a92" order="D"/>
      <bond id="a92_a93" atomRefs2="a92 a93" order="S"/>
      <bond id="a93_a94" atomRefs2="a93 a94" order="D"/>
      <bond id="a94_a95" atomRefs2="a94 a95" order="S"/>
      <bond id="a95_a96" atomRefs2="a95 a96" order="D"/>
      <bond id="a91_a96" atomRefs2="a91 a96" order="S"/>
      <bond id="a90_a98" atomRefs2="a90 a98" order="D"/>
      <bond id="a90_a99" atomRefs2="a90 a99" order="S"/>
      <bond id="a93_a126" atomRefs2="a93 a126" order="S"/>
      <bond id="a94_a127" atomRefs2="a94 a127" order="S"/>
      <bond id="a96_a128" atomRefs2="a96 a128" order="S"/>
      <bond id="a99_a129" atomRefs2="a99 a129" order="S"/>
      <bond id="a89_a92" atomRefs2="a89 a92" order="S"/>
      <bond id="a100_a35" atomRefs2="a100 a35" order="D"/>
      <bond id="a101_a79" atomRefs2="a101 a79" order="D"/>
      <bond id="a102_a130" atomRefs2="a102 a130" order="S"/>
      <bond id="a102_a95" atomRefs2="a102 a95" order="S"/>
    </bondArray>
  </molecule>
</cml>
